# Supplementary material for: Enrichment of microsomes from Chinese hamster ovary cells by subcellular fractionation for its use in proteomic analysis
Source: PLoS One. 2020 Aug 25;15(8):e0237930. doi: 10.1371/journal.pone.0237930 (PMC7447005; doi:10.1371/journal.pone.0237930)
Supplement: S1 File — Identification and quantification of microsomal proteins from P7 (samples 13–14), P8 (samples 15–16) and P9 (samples 17–18) fractions in 10–60% sucrose gradients by shot-gun proteomics, from two biological replicates. Protein groups were identified based on UP000001075 reference proteome. Data were depleted from contaminants and groups identified in reverse database or by PTM. (XLSX) [file pone.0237930.s017.xlsx]

## Sheet: EXP_18_GJ1707_protein_Groups
Protein IDs	Majority protein IDs	Peptide counts (all)	Peptide counts (razor+unique)	Peptide counts (unique)	Fasta headers	Number of proteins	Peptides	Razor + unique peptides	Unique peptides	Peptides 13	Peptides 14	Peptides 15	Peptides 16	Peptides 17	Peptides 18	Razor + unique peptides 13	Razor + unique peptides 14	Razor + unique peptides 15	Razor + unique peptides 16	Razor + unique peptides 17	Razor + unique peptides 18	Unique peptides 13	Unique peptides 14	Unique peptides 15	Unique peptides 16	Unique peptides 17	Unique peptides 18	Sequence coverage [%]	Unique + razor sequence coverage [%]	Unique sequence coverage [%]	Mol. weight [kDa]	Sequence length	Sequence lengths	Q-value	Score	Sequence coverage 13 [%]	Sequence coverage 14 [%]	Sequence coverage 15 [%]	Sequence coverage 16 [%]	Sequence coverage 17 [%]	Sequence coverage 18 [%]	Intensity	Intensity 13	Intensity 14	Intensity 15	Intensity 16	Intensity 17	Intensity 18	MS/MS count
A4URF0	A4URF0	4	4	3	tr|A4URF0|A4URF0_CRIGR C-X-C motif chemokine OS=Cricetulus griseus GN=I79_018246 PE=2 SV=1	1	4	4	3	0	0	0	0	1	2	0	0	0	0	1	2	0	0	0	0	1	2	40.6	40.6	40.6	11.036	101	101	0.00040048	28.427	0	0	0	0	9.9	22.8	6310000000	0	0	0	0	43789000	46025000	113
C0SSX9	C0SSX9	18	18	18	tr|C0SSX9|C0SSX9_CRIGR Integrin-linked kinase OS=Cricetulus griseus GN=ilk PE=2 SV=1	1	18	18	18	8	9	10	8	6	10	8	9	10	8	6	10	8	9	10	8	6	10	41.6	41.6	41.6	51.403	452	452	0.00041894	31.729	21	21.5	25.9	21	17	29.2	5588000000	263060000	226550000	303260000	215850000	125070000	194580000	432
F7J0L2	F7J0L2	22	22	22	tr|F7J0L2|F7J0L2_CRIGR Splicing factor, arginine/serine-rich 1 (Fragment) OS=Cricetulus griseus GN=Srsf1 PE=2 SV=1	1	22	22	22	11	11	2	5	0	1	11	11	2	5	0	1	11	11	2	5	0	1	58.5	58.5	58.5	27.744	248	248	0	288.34	41.1	40.7	8.9	28.6	0	4	25505000000	567340000	382690000	26420000	53182000	0	5225200	816
G3GR61	G3GR61	15	15	15	tr|G3GR61|G3GR61_CRIGR ATP synthase subunit gamma OS=Cricetulus griseus GN=I79_000004 PE=3 SV=1	1	15	15	15	0	0	0	0	1	0	0	0	0	0	1	0	0	0	0	0	1	0	45.6	45.6	45.6	32.847	298	298	0	246.97	0	0	0	0	3.4	0	16914000000	0	0	0	0	4086400	0	227
G3GR64	G3GR64	45	45	45	tr|G3GR64|G3GR64_CRIGR Inter-alpha-trypsin inhibitor heavy chain H5 OS=Cricetulus griseus GN=I79_000007 PE=4 SV=1	1	45	45	45	0	4	6	5	3	6	0	4	6	5	3	6	0	4	6	5	3	6	59	59	59	102.05	913	913	0	304.63	0	8.4	9	7.6	4.2	9.6	8469500000	0	99561000	73373000	32381000	18694000	91519000	339
G3GR69;G3HAL8	G3GR69	10;1	10;1	10;1	tr|G3GR69|G3GR69_CRIGR Splicing factor 45 OS=Cricetulus griseus GN=I79_000012 PE=4 SV=1	2	10	10	10	2	2	2	1	0	0	2	2	2	1	0	0	2	2	2	1	0	0	28.4	28.4	28.4	45.347	405	405;118	0.00040112	28.518	8.1	6.7	8.1	4.2	0	0	1002400000	40273000	34520000	8178100	10291000	0	0	70
G3GR73;G3ILV6	G3GR73	36;8	36;8	32;8	tr|G3GR73|G3GR73_CRIGR Rab GDP dissociation inhibitor OS=Cricetulus griseus GN=H671_3g8659 PE=3 SV=1	2	36	36	32	5	7	10	8	8	11	5	7	10	8	8	11	4	6	8	6	6	9	80.9	80.9	76.6	50.567	445	445;110	0	323.31	17.1	23.1	30.6	24	19.8	26.5	40930000000	100380000	179650000	264940000	136630000	118690000	222490000	1133
G3GR83	G3GR83	9	9	8	tr|G3GR83|G3GR83_CRIGR 1,5-anhydro-D-fructose reductase OS=Cricetulus griseus GN=H671_3g10196 PE=4 SV=1	1	9	9	8	3	2	0	0	0	0	3	2	0	0	0	0	3	2	0	0	0	0	30.2	30.2	27.6	34.374	301	301	0.00080429	7.3667	7	4.3	0	0	0	0	865790000	65997000	52757000	0	0	0	0	48
G3GR85	G3GR85	55	55	55	tr|G3GR85|G3GR85_CRIGR Presequence protease OS=Cricetulus griseus GN=H671_3g9259 PE=4 SV=1	1	55	55	55	0	0	0	0	1	0	0	0	0	0	1	0	0	0	0	0	1	0	63.7	63.7	63.7	117.86	1036	1036	0	323.31	0	0	0	0	0.8	0	16253000000	0	0	0	0	15238000	0	461
G3GR89	G3GR89	3	3	3	tr|G3GR89|G3GR89_CRIGR WD repeat-containing protein 37 OS=Cricetulus griseus GN=I79_000032 PE=4 SV=1	1	3	3	3	2	2	1	2	1	0	2	2	1	2	1	0	2	2	1	2	1	0	8.3	8.3	8.3	55.001	496	496	0.00076239	5.8135	5.2	5.4	2.4	5.4	2.4	0	173080000	27132000	15618000	8855400	17375000	3616000	0	20
G3GR90	G3GR90	14	14	14	tr|G3GR90|G3GR90_CRIGR Isopentenyl-diphosphate Delta-isomerase 1 OS=Cricetulus griseus GN=I79_000033 PE=4 SV=1	1	14	14	14	1	1	0	0	0	1	1	1	0	0	0	1	1	1	0	0	0	1	54.7	54.7	54.7	32.694	285	285	0	236.5	4.2	4.2	0	0	0	6.3	11178000000	6126400	8330700	0	0	0	9896800	265
G3GR92	G3GR92	3	2	2	tr|G3GR92|G3GR92_CRIGR Synaptosomal-associated protein 23 OS=Cricetulus griseus GN=I79_000035 PE=4 SV=1	1	3	2	2	1	1	2	2	2	1	0	0	1	1	1	0	0	0	1	1	1	0	55	23.3	23.3	6.7295	60	60	0.00076628	5.9123	31.7	31.7	55	55	43.3	31.7	805670000	0	0	52067000	17953000	48894000	0	16
G3GR93	G3GR93	22	22	22	tr|G3GR93|G3GR93_CRIGR Nucleolar GTP-binding protein 1 OS=Cricetulus griseus GN=I79_000036 PE=3 SV=1	1	22	22	22	12	13	11	9	1	0	12	13	11	9	1	0	12	13	11	9	1	0	37.1	37.1	37.1	74.086	634	634	0	72.69	21.6	21.3	22.1	16.9	2.1	0	3505700000	309300000	395040000	177210000	184410000	0	0	204
G3GR95	G3GR95	15	15	15	tr|G3GR95|G3GR95_CRIGR La-related protein 4B OS=Cricetulus griseus GN=I79_000038 PE=4 SV=1	1	15	15	15	8	7	2	4	0	0	8	7	2	4	0	0	8	7	2	4	0	0	30.4	30.4	30.4	68.381	615	615	0	86.408	18.2	16.6	5.2	9.6	0	0	2158500000	171380000	133690000	28435000	29494000	0	0	166
G3GRA0	G3GRA0	10	10	10	tr|G3GRA0|G3GRA0_CRIGR Lamin-B receptor OS=Cricetulus griseus GN=I79_000043 PE=4 SV=1	1	10	10	10	0	0	3	3	1	2	0	0	3	3	1	2	0	0	3	3	1	2	20.2	20.2	20.2	70.428	619	619	0	160.55	0	0	5.7	6.8	3.1	4.4	3014600000	0	0	34906000	43634000	13730000	42460000	85
G3GRA4	G3GRA4	12	12	12	tr|G3GRA4|G3GRA4_CRIGR Protein enabled-like OS=Cricetulus griseus GN=I79_000047 PE=4 SV=1	1	12	12	12	0	0	2	5	0	1	0	0	2	5	0	1	0	0	2	5	0	1	27.6	27.6	27.6	44.893	391	391	0.00039185	26.745	0	0	8.4	17.9	0	3.8	1458700000	0	0	16601000	23146000	0	15728000	99
G3GRB9	G3GRB9	27	27	27	tr|G3GRB9|G3GRB9_CRIGR Melanoma inhibitory activity protein 3 OS=Cricetulus griseus GN=I79_000063 PE=4 SV=1	1	27	27	27	0	0	4	1	2	4	0	0	4	1	2	4	0	0	4	1	2	4	16.3	16.3	16.3	212.51	1914	1914	0	80.014	0	0	2.9	0.8	1.6	3.7	1388700000	0	0	36537000	9283400	19375000	46764000	127
G3GRC0	G3GRC0	4	4	4	tr|G3GRC0|G3GRC0_CRIGR Axin interactor, dorsalization-associated protein OS=Cricetulus griseus GN=I79_000062 PE=4 SV=1	1	4	4	4	1	1	2	2	1	2	1	1	2	2	1	2	1	1	2	2	1	2	40.3	40.3	40.3	13.756	124	124	0	63.498	14.5	14.5	25	25	14.5	25	616480000	5036300	5673300	46107000	38037000	4070200	13183000	56
G3GRD4	G3GRD4	11	11	11	tr|G3GRD4|G3GRD4_CRIGR MOSC domain-containing protein 2, mitochondrial OS=Cricetulus griseus GN=I79_000077 PE=4 SV=1	1	11	11	11	0	0	0	1	0	0	0	0	0	1	0	0	0	0	0	1	0	0	51.9	51.9	51.9	27.193	237	237	0	214.2	0	0	0	6.3	0	0	2196100000	0	0	0	2566900	0	0	75
G3GRD6	G3GRD6	4	3	3	tr|G3GRD6|G3GRD6_CRIGR Non-specific serine/threonine protein kinase OS=Cricetulus griseus GN=I79_000079 PE=4 SV=1	1	4	3	3	2	2	0	2	0	0	1	2	0	2	0	0	1	2	0	2	0	0	7.5	6.2	6.2	59.654	536	536	0.00069881	3.7143	3	3.7	0	4.1	0	0	182590000	23501000	32415000	0	19920000	0	0	21
G3GRD7	G3GRD7	11	11	11	tr|G3GRD7|G3GRD7_CRIGR Rab3 GTPase-activating protein non-catalytic subunit OS=Cricetulus griseus GN=I79_000080 PE=4 SV=1	1	11	11	11	0	0	1	2	2	1	0	0	1	2	2	1	0	0	1	2	2	1	9.4	9.4	9.4	145.24	1302	1302	0.00034855	19.054	0	0	1.2	2	1.7	0.8	421540000	0	0	3851400	14172000	4937500	0	71
G3GRE1	G3GRE1	80	80	80	tr|G3GRE1|G3GRE1_CRIGR Bifunctional aminoacyl-tRNA synthetase (Fragment) OS=Cricetulus griseus GN=I79_000086 PE=3 SV=1	1	80	80	80	27	30	12	18	3	4	27	30	12	18	3	4	27	30	12	18	3	4	62.1	62.1	62.1	154.89	1378	1378	0	323.31	25	29.5	13.2	16.7	2.8	3	50905000000	912080000	1142100000	150440000	272390000	20210000	34968000	1436
G3GRE9	G3GRE9	4	4	4	tr|G3GRE9|G3GRE9_CRIGR RRP15-like protein OS=Cricetulus griseus GN=I79_000094 PE=4 SV=1	1	4	4	4	1	1	1	1	0	0	1	1	1	1	0	0	1	1	1	1	0	0	13.9	13.9	13.9	42.329	380	380	0.00073892	4.9912	2.9	2.9	2.9	2.9	0	0	634550000	72092000	42248000	27722000	36193000	0	0	20
G3GRG4	G3GRG4	2	2	2	tr|G3GRG4|G3GRG4_CRIGR Prospero homeobox protein 1 OS=Cricetulus griseus GN=I79_000110 PE=4 SV=1	1	2	2	2	1	1	1	0	0	1	1	1	1	0	0	1	1	1	1	0	0	1	2.7	2.7	2.7	83.198	738	738	0.00069686	3.6732	1.4	1.4	1.4	0	0	1.4	1208600000	31475000	18094000	36044000	0	0	69753000	46
G3GRG8	G3GRG8	3	3	3	tr|G3GRG8|G3GRG8_CRIGR Ras GTPase-activating protein-binding protein 1 OS=Cricetulus griseus GN=I79_000114 PE=4 SV=1	1	3	3	3	2	3	1	2	0	0	2	3	1	2	0	0	2	3	1	2	0	0	28.1	28.1	28.1	11.076	96	96	0.00044248	37.512	17.7	28.1	17.7	28.1	0	0	2341400000	84973000	215240000	15226000	30233000	0	0	109
G3GRG9	G3GRG9	2	2	2	tr|G3GRG9|G3GRG9_CRIGR Ras GTPase-activating protein-binding protein 1 OS=Cricetulus griseus GN=I79_000115 PE=4 SV=1	1	2	2	2	1	1	1	1	0	0	1	1	1	1	0	0	1	1	1	1	0	0	7.4	7.4	7.4	28.557	258	258	0.0061362	1.8894	3.5	3.5	3.5	3.5	0	0	3110000000	229550000	188510000	46058000	42139000	0	0	93
G3GRH9	G3GRH9	15	15	15	tr|G3GRH9|G3GRH9_CRIGR Tropomodulin-3 OS=Cricetulus griseus GN=I79_000124 PE=4 SV=1	1	15	15	15	2	4	1	0	0	0	2	4	1	0	0	0	2	4	1	0	0	0	51.3	51.3	51.3	39.388	349	349	0	323.31	10.3	19.8	6.6	0	0	0	7813200000	20412000	28758000	6795000	0	0	0	387
G3GRI6	G3GRI6	29	26	25	tr|G3GRI6|G3GRI6_CRIGR Myosin-Va OS=Cricetulus griseus GN=I79_000133 PE=4 SV=1	1	29	26	25	11	13	17	7	4	1	11	13	16	7	4	1	11	12	16	7	4	1	19.8	18.5	17	201.73	1737	1737	0	41.729	7.9	9.9	12.3	4.8	2.9	0.6	1656700000	112940000	165050000	211950000	49366000	25837000	10420000	164
G3GRJ5;G3IDW8;G3GSZ8	G3GRJ5;G3IDW8;G3GSZ8	2;1;1	2;1;1	2;1;1	tr|G3GRJ5|G3GRJ5_CRIGR Putative ribosome biogenesis protein RLP24 OS=Cricetulus griseus GN=I79_000144 PE=3 SV=1;tr|G3IDW8|G3IDW8_CRIGR Putative ribosome biogenesis protein RLP24 OS=Cricetulus griseus GN=I79_021906 PE=4 SV=1;tr|G3GSZ8|G3GSZ8_CRIGR Putative	3	2	2	2	1	2	1	1	0	0	1	2	1	1	0	0	1	2	1	1	0	0	16.6	16.6	16.6	19.6	163	163;62;102	0.00080884	7.5338	7.4	16.6	7.4	7.4	0	0	517820000	34468000	44296000	17622000	20050000	0	0	33
G3GRK1	G3GRK1	2	2	2	tr|G3GRK1|G3GRK1_CRIGR Mannosyltransferase OS=Cricetulus griseus GN=I79_000149 PE=3 SV=1	1	2	2	2	0	0	0	0	0	1	0	0	0	0	0	1	0	0	0	0	0	1	9.4	9.4	9.4	45.494	392	392	0.00088672	2.939	0	0	0	0	0	6.1	12730000	0	0	0	0	0	8448900	3
G3GRK8;G3HSD8	G3GRK8	20;1	20;1	20;1	tr|G3GRK8|G3GRK8_CRIGR E3 ubiquitin-protein ligase NEDD4 OS=Cricetulus griseus GN=I79_000157 PE=4 SV=1	2	20	20	20	2	2	2	1	2	0	2	2	2	1	2	0	2	2	2	1	2	0	22.7	22.7	22.7	115.84	1032	1032;182	0	179.89	3	3	3	2	3	0	8382900000	9341200	31439000	26399000	18848000	14136000	0	294
G3GRM2	G3GRM2	20	20	20	tr|G3GRM2|G3GRM2_CRIGR Disintegrin and metalloproteinase domain-containing protein 10 OS=Cricetulus griseus GN=I79_000174 PE=4 SV=1	1	20	20	20	3	2	4	3	6	2	3	2	4	3	6	2	3	2	4	3	6	2	36.7	36.7	36.7	75.566	675	675	0	129.71	5.8	3.6	7.6	5.3	10.8	4	3407700000	31389000	29626000	75898000	55883000	107060000	87010000	194
G3GRM7	G3GRM7	25	25	25	tr|G3GRM7|G3GRM7_CRIGR Myosin-Ie OS=Cricetulus griseus GN=I79_000180 PE=3 SV=1	1	25	25	25	5	5	5	3	1	0	5	5	5	3	1	0	5	5	5	3	1	0	26.2	26.2	26.2	117.04	1021	1021	0	124.23	6.8	7.7	6.4	3.7	0.9	0	3883200000	65109000	83697000	51772000	14329000	4263100	0	244
G3GRQ1	G3GRQ1	17	3	1	tr|G3GRQ1|G3GRQ1_CRIGR Tubulin beta-3 chain OS=Cricetulus griseus GN=I79_000194 PE=3 SV=1	1	17	3	1	10	10	12	12	12	14	1	1	3	2	2	2	0	0	1	1	1	1	20.5	5.4	2.3	85.499	766	766	0	85.955	11.9	11.9	15.4	16.2	14.4	19.3	3463000000	16892000	19616000	40521000	24040000	26032000	35791000	164
G3GRR3	G3GRR3	3	3	3	tr|G3GRR3|G3GRR3_CRIGR Charged multivesicular body protein 1a OS=Cricetulus griseus GN=I79_000206 PE=4 SV=1	1	3	3	3	1	2	1	0	0	0	1	2	1	0	0	0	1	2	1	0	0	0	13.3	13.3	13.3	21.607	196	196	0.00088849	2.9642	4.6	9.2	4.6	0	0	0	479820000	15228000	27398000	5526900	0	0	0	30
G3GRR8	G3GRR8	21	21	21	tr|G3GRR8|G3GRR8_CRIGR 60S ribosomal protein L13 OS=Cricetulus griseus GN=I79_000212 PE=3 SV=1	1	21	21	21	8	10	11	12	3	16	8	10	11	12	3	16	8	10	11	12	3	16	64.9	64.9	64.9	22.425	194	194	0	323.31	34	43.8	43.8	50.5	11.3	53.6	126080000000	6750500000	7908600000	3652500000	4817600000	72843000	1922200000	789
G3GRS9	G3GRS9	10	10	10	tr|G3GRS9|G3GRS9_CRIGR N-acetylgalactosamine-6-sulfatase OS=Cricetulus griseus GN=I79_000223 PE=4 SV=1	1	10	10	10	2	2	0	0	0	0	2	2	0	0	0	0	2	2	0	0	0	0	25.3	25.3	25.3	54.029	483	483	0	73.186	4.6	4.6	0	0	0	0	1686300000	19586000	12142000	0	0	0	0	94
G3GRT0	G3GRT0	12	12	12	tr|G3GRT0|G3GRT0_CRIGR Adenine phosphoribosyltransferase OS=Cricetulus griseus GN=I79_000224 PE=3 SV=1	1	12	12	12	1	1	3	1	2	4	1	1	3	1	2	4	1	1	3	1	2	4	56.2	56.2	56.2	20.767	192	192	0	323.31	6.8	6.8	19.3	6.8	17.7	30.2	21260000000	8281600	10346000	27716000	10056000	11951000	57134000	367
G3GRU9	G3GRU9	8	8	7	tr|G3GRU9|G3GRU9_CRIGR Large neutral amino acids transporter small subunit 1 OS=Cricetulus griseus GN=I79_000243 PE=4 SV=1	1	8	8	7	4	6	5	5	0	1	4	6	5	5	0	1	4	6	5	5	0	1	7.9	7.9	6.5	55.205	506	506	0.00040683	29.479	6.1	6.3	6.3	6.3	0	2.4	4146400000	186710000	220200000	164550000	179120000	0	14862000	142
G3GRV0	G3GRV0	10	10	10	tr|G3GRV0|G3GRV0_CRIGR Kelch domain-containing protein 4 OS=Cricetulus griseus GN=I79_000244 PE=4 SV=1	1	10	10	10	2	4	0	0	0	0	2	4	0	0	0	0	2	4	0	0	0	0	22.1	22.1	22.1	65.676	589	589	0	43.79	4.2	10.4	0	0	0	0	1307000000	38494000	57476000	0	0	0	0	84
G3GRV4;G3HXH2	G3GRV4	5;2	3;1	3;1	tr|G3GRV4|G3GRV4_CRIGR Microtubule-associated proteins 1A/1B light chain 3B OS=Cricetulus griseus GN=I79_000248 PE=3 SV=1	2	5	3	3	1	1	0	0	1	1	1	1	0	0	1	1	1	1	0	0	1	1	29.6	24	24	14.599	125	125;257	0.00082102	7.9375	10.4	10.4	0	0	11.2	12.8	1551700000	12380000	44246000	0	0	11519000	24820000	54
G3GRW1	G3GRW1	8	8	8	tr|G3GRW1|G3GRW1_CRIGR Cytochrome c oxidase subunit 4 isoform 1, mitochondrial OS=Cricetulus griseus GN=I79_000256 PE=4 SV=1	1	8	8	8	1	0	0	0	0	1	1	0	0	0	0	1	1	0	0	0	0	1	37.9	37.9	37.9	19.66	169	169	0	45.069	6.5	0	0	0	0	6.5	17918000000	3237000	0	0	0	0	7433500	171
G3GRW2;G3INQ9	G3GRW2	5;1	5;1	5;1	tr|G3GRW2|G3GRW2_CRIGR Neighbor of COX4 OS=Cricetulus griseus GN=I79_000257 PE=4 SV=1	2	5	5	5	1	0	2	1	1	3	1	0	2	1	1	3	1	0	2	1	1	3	30.9	30.9	30.9	23.481	207	207;141	0	49.313	4.3	0	12.1	4.3	8.2	20.3	1519400000	10871000	0	45566000	29599000	9911800	77659000	84
G3GRX2	G3GRX2	21	21	21	tr|G3GRX2|G3GRX2_CRIGR Ubiquitin carboxyl-terminal hydrolase 10 OS=Cricetulus griseus GN=I79_000267 PE=3 SV=1	1	21	21	21	13	14	9	6	2	3	13	14	9	6	2	3	13	14	9	6	2	3	40.9	40.9	40.9	84.878	772	772	0	257.23	24.2	26.2	16.5	11.9	3.5	5.8	8539200000	602090000	594870000	150580000	105010000	14942000	31545000	441
G3GRX4	G3GRX4	5	4	4	tr|G3GRX4|G3GRX4_CRIGR Coactosin-like protein OS=Cricetulus griseus GN=I79_000269 PE=4 SV=1	1	5	4	4	0	0	0	1	0	0	0	0	0	1	0	0	0	0	0	1	0	0	35.9	31	31	15.958	142	142	0.00075301	5.4452	0	0	0	6.3	0	0	621670000	0	0	0	4131800	0	0	36
G3GRZ3;G3HN94;G3IBL2	G3GRZ3	8;1;1	8;1;1	7;1;1	tr|G3GRZ3|G3GRZ3_CRIGR Plexin-A1 OS=Cricetulus griseus GN=I79_000300 PE=4 SV=1	3	8	8	7	1	2	5	2	3	2	1	2	5	2	3	2	1	2	5	1	3	2	26.5	26.5	24.3	52.437	457	457;332;334	0.00032175	14.829	2.4	5.7	16.8	5.5	10.1	5.7	664820000	12002000	19446000	79927000	25569000	30990000	14540000	57
G3GRZ4;G3IBL1	G3GRZ4	18;1	18;1	17;1	tr|G3GRZ4|G3GRZ4_CRIGR Plexin-A1 OS=Cricetulus griseus GN=I79_000301 PE=4 SV=1	2	18	18	17	3	7	10	9	3	8	3	7	10	9	3	8	3	7	10	9	3	8	30.2	30.2	29	85.821	777	777;656	0	124.13	7.1	14.7	20.1	17.8	7.9	14.3	2198100000	14885000	70235000	143620000	134320000	24312000	77663000	191
G3GS04	G3GS04	3	3	3	tr|G3GS04|G3GS04_CRIGR IQ motif and SEC7 domain-containing protein 1 OS=Cricetulus griseus GN=I79_000312 PE=4 SV=1	1	3	3	3	1	2	0	0	0	0	1	2	0	0	0	0	1	2	0	0	0	0	4.2	4.2	4.2	113.64	1015	1015	0.00087317	2.7275	1.7	3	0	0	0	0	60489000	7182200	7808200	0	0	0	0	7
G3GS14	G3GS14	16	16	16	tr|G3GS14|G3GS14_CRIGR Transmembrane protein 43 OS=Cricetulus griseus GN=I79_000321 PE=4 SV=1	1	16	16	16	3	5	9	9	8	5	3	5	9	9	8	5	3	5	9	9	8	5	53	53	53	44.797	400	400	0	323.31	12.8	22	35.2	37.5	27.2	22.5	6811500000	40297000	47986000	183720000	152740000	200030000	112250000	298
G3GS25	G3GS25	6	6	6	tr|G3GS25|G3GS25_CRIGR Rabenosyn-5 OS=Cricetulus griseus GN=I79_000332 PE=4 SV=1	1	6	6	6	2	2	1	1	0	0	2	2	1	1	0	0	2	2	1	1	0	0	9.4	9.4	9.4	88.045	779	779	0.00030788	12.611	4	3.9	2.3	2.3	0	0	236670000	22260000	18408000	5954200	6890100	0	0	26
G3GS44	G3GS44	11	2	2	tr|G3GS44|G3GS44_CRIGR ATP-binding cassette sub-family F member 2 OS=Cricetulus griseus GN=I79_000354 PE=4 SV=1	1	11	2	2	4	8	1	1	0	1	2	1	1	0	0	0	2	1	1	0	0	0	18.6	6.2	6.2	46.805	403	403	0.00029869	11.318	11.2	12.4	3.5	2.5	0	4	473530000	49217000	47244000	20457000	0	0	0	36
G3GS61	G3GS61	5	5	5	tr|G3GS61|G3GS61_CRIGR PRA1 family protein OS=Cricetulus griseus GN=I79_000373 PE=3 SV=1	1	5	5	5	1	0	3	1	2	2	1	0	3	1	2	2	1	0	3	1	2	2	25	25	25	21.504	188	188	0	101.29	4.8	0	19.1	10.6	16.5	16.5	1638900000	9322900	0	74345000	13479000	27146000	29912000	124
G3GS63	G3GS63	27	27	27	tr|G3GS63|G3GS63_CRIGR TATA element modulatory factor OS=Cricetulus griseus GN=I79_000375 PE=4 SV=1	1	27	27	27	0	0	0	1	0	1	0	0	0	1	0	1	0	0	0	1	0	1	29.1	29.1	29.1	122.45	1094	1094	0	97.908	0	0	0	1.3	0	1.3	1658800000	0	0	0	5992600	0	93965000	97
G3GS69	G3GS69	26	26	26	tr|G3GS69|G3GS69_CRIGR FERM, RhoGEF and pleckstrin domain-containing protein 1 OS=Cricetulus griseus GN=I79_000382 PE=4 SV=1	1	26	26	26	4	8	13	12	6	1	4	8	13	12	6	1	4	8	13	12	6	1	32.3	32.3	32.3	118.78	1049	1049	0	177.51	5.4	11	17.1	16.8	6.7	1.1	3416800000	30030000	82903000	225720000	163760000	58835000	32380000	241
G3GS70;G3I4V4	G3GS70	29;1	29;1	29;1	tr|G3GS70|G3GS70_CRIGR Importin-5 OS=Cricetulus griseus GN=I79_000383 PE=4 SV=1	2	29	29	29	0	1	1	1	1	0	0	1	1	1	1	0	0	1	1	1	1	0	42.7	42.7	42.7	89.712	801	801;1074	0	323.31	0	2.1	2.1	0.9	0.9	0	8342400000	0	6513700	4345400	3775100	10668000	0	352
G3GS73	G3GS73	7	4	4	tr|G3GS73|G3GS73_CRIGR Heterogeneous nuclear ribonucleoprotein A3-like 1 OS=Cricetulus griseus GN=I79_000386 PE=4 SV=1	1	7	4	4	5	6	6	6	5	6	3	4	4	4	4	4	3	4	4	4	4	4	60.3	37.9	37.9	6.5574	58	58	0	323.31	60.3	60.3	60.3	60.3	60.3	60.3	35281000000	331530000	1029800000	954500000	478090000	285710000	407830000	386
G3GS74	G3GS74	8	2	2	tr|G3GS74|G3GS74_CRIGR Muscleblind-like protein 2 OS=Cricetulus griseus GN=I79_000387 PE=4 SV=1	1	8	2	2	3	5	2	3	0	1	1	1	1	1	0	0	1	1	1	1	0	0	24.2	3.9	3.9	30.755	281	281	0.0016899	2.2991	7.8	20.6	7.8	7.8	0	2.8	427230000	37436000	31165000	12109000	18456000	0	0	21
G3GS78	G3GS78	25	25	25	tr|G3GS78|G3GS78_CRIGR DnaJ-like subfamily C member 3 OS=Cricetulus griseus GN=I79_000392 PE=4 SV=1	1	25	25	25	1	3	6	5	7	13	1	3	6	5	7	13	1	3	6	5	7	13	51.2	51.2	51.2	57.564	502	502	0	323.31	2	9.2	19.3	17.3	16.3	31.7	6678700000	14532000	30287000	150540000	94115000	117720000	295960000	300
G3GS82	G3GS82	36	36	35	tr|G3GS82|G3GS82_CRIGR Multidrug resistance-associated protein 4 (Fragment) OS=Cricetulus griseus GN=I79_000397 PE=4 SV=1	1	36	36	35	6	9	10	10	6	3	6	9	10	10	6	3	6	9	10	10	6	3	30.9	30.9	30.4	146.16	1300	1300	0	299.01	6.7	11.5	10.6	12.3	8.3	3.8	5603300000	75202000	146520000	120160000	133350000	55478000	17007000	358
G3GS85	G3GS85	2	2	2	tr|G3GS85|G3GS85_CRIGR Integral membrane protein GPR180 OS=Cricetulus griseus GN=I79_000401 PE=4 SV=1	1	2	2	2	0	0	1	1	1	0	0	0	1	1	1	0	0	0	1	1	1	0	6.1	6.1	6.1	42.479	378	378	0.0010748	2.5112	0	0	3.4	3.4	3.4	0	64596000	0	0	4913100	5143000	6488000	0	8
G3GS91	G3GS91	3	3	3	tr|G3GS91|G3GS91_CRIGR Glypican-6 OS=Cricetulus griseus GN=I79_000406 PE=3 SV=1	1	3	3	3	0	0	1	0	0	0	0	0	1	0	0	0	0	0	1	0	0	0	26.2	26.2	26.2	27.065	244	244	0.00029481	10.74	0	0	7.4	0	0	0	108310000	0	0	8069900	0	0	0	5
G3GS92	G3GS92	3	3	3	tr|G3GS92|G3GS92_CRIGR Glypican-6 OS=Cricetulus griseus GN=I79_000407 PE=3 SV=1	1	3	3	3	0	1	1	2	2	1	0	1	1	2	2	1	0	1	1	2	2	1	19.5	19.5	19.5	18.84	159	159	0.0099562	1.6147	0	6.3	6.3	14.5	11.3	6.3	107090000	0	7589100	13067000	18329000	14236000	6469300	11
G3GSA0	G3GSA0	2	1	1	tr|G3GSA0|G3GSA0_CRIGR Ras GTPase-activating protein-binding protein 1 OS=Cricetulus griseus GN=I79_000417 PE=4 SV=1	1	2	1	1	2	2	1	2	0	1	1	1	0	1	0	0	1	1	0	1	0	0	29	16.1	16.1	10.754	93	93	0.0002867	9.6263	29	29	12.9	29	0	12.9	2987100000	332920000	275630000	0	49201000	0	0	45
G3GSB8	G3GSB8	18	18	18	tr|G3GSB8|G3GSB8_CRIGR Phosphoinositide phospholipase C OS=Cricetulus griseus GN=I79_000439 PE=4 SV=1	1	18	18	18	7	3	10	10	6	6	7	3	10	10	6	6	7	3	10	10	6	6	25.1	25.1	25.1	108.55	949	949	0	78.486	12.3	5.2	16.1	17.2	8.6	10.3	1300300000	66655000	23274000	118050000	94584000	33548000	50485000	146
G3GSE1	G3GSE1	4	4	3	tr|G3GSE1|G3GSE1_CRIGR Chromodomain-helicase-DNA-binding protein 2 OS=Cricetulus griseus GN=I79_000464 PE=4 SV=1	1	4	4	3	1	0	0	0	0	0	1	0	0	0	0	0	0	0	0	0	0	0	2.6	2.6	2	211.14	1827	1827	0.009978	1.6335	0.5	0	0	0	0	0	41630000	4279700	0	0	0	0	0	4
G3GSE2	G3GSE2	15	15	15	tr|G3GSE2|G3GSE2_CRIGR Gag polyprotein OS=Cricetulus griseus GN=I79_000465 PE=4 SV=1	1	15	15	15	8	9	8	8	2	7	8	9	8	8	2	7	8	9	8	8	2	7	30.1	30.1	30.1	60.743	538	538	0	218.44	18	18	16.5	18.4	5.4	13.4	5349200000	162810000	135980000	143750000	170290000	16966000	111560000	262
G3GSG4	G3GSG4	14	14	14	tr|G3GSG4|G3GSG4_CRIGR Renin receptor OS=Cricetulus griseus GN=I79_000575 PE=4 SV=1	1	14	14	14	1	3	5	4	8	9	1	3	5	4	8	9	1	3	5	4	8	9	44.3	44.3	44.3	33.869	300	300	0	323.31	2.7	13	16.3	15.7	26.3	30.7	7465700000	7808900	7342600	94421000	65624000	235830000	142250000	306
G3GSH5	G3GSH5	53	53	52	tr|G3GSH5|G3GSH5_CRIGR ATP-dependent RNA helicase DDX3X OS=Cricetulus griseus GN=I79_000589 PE=3 SV=1	1	53	53	52	32	36	30	26	10	24	32	36	30	26	10	24	31	35	29	25	9	23	71.3	71.3	71.3	73.209	662	662	0	323.31	50.3	56.8	45.9	40.5	18	39.4	115690000000	7079700000	8648600000	3065800000	2312600000	143250000	556730000	2010
G3GSH8	G3GSH8	28	28	28	tr|G3GSH8|G3GSH8_CRIGR Peripheral plasma membrane protein CASK OS=Cricetulus griseus GN=I79_000592 PE=4 SV=1	1	28	28	28	1	1	8	5	3	4	1	1	8	5	3	4	1	1	8	5	3	4	41.4	41.4	41.4	84.371	742	742	0	60.893	1.3	1.3	13.6	9.2	5.7	7.7	1872400000	4751200	7452800	78057000	39172000	7770500	66345000	171
G3GSI7	G3GSI7	16	16	16	tr|G3GSI7|G3GSI7_CRIGR Large subunit GTPase 1-like OS=Cricetulus griseus GN=I79_000602 PE=4 SV=1	1	16	16	16	0	0	4	1	3	4	0	0	4	1	3	4	0	0	4	1	3	4	25.8	25.8	25.8	74.204	648	648	0.00036232	21.349	0	0	6.9	1.7	4.6	8.2	1476500000	0	0	79991000	4376400	93790000	64656000	75
G3GSJ5	G3GSJ5	10	10	10	tr|G3GSJ5|G3GSJ5_CRIGR Arf-GAP with coiled-coil, ANK repeat and PH domain-containing protein 2 OS=Cricetulus griseus GN=I79_000610 PE=4 SV=1	1	10	10	10	1	2	3	2	4	2	1	2	3	2	4	2	1	2	3	2	4	2	14.9	14.9	14.9	97.11	852	852	0.0003125	13.363	1.5	2.8	5.3	4.5	6.9	3.1	687930000	8240300	6925300	32458000	31858000	40473000	31500000	62
G3GSJ8;G3HUH8;G3GYA3	G3GSJ8	37;4;1	37;4;1	33;0;1	tr|G3GSJ8|G3GSJ8_CRIGR Disks large-like 1 OS=Cricetulus griseus GN=I79_000613 PE=4 SV=1	3	37	37	33	9	6	21	15	7	11	9	6	21	15	7	11	9	6	18	15	7	11	29.2	29.2	28.3	169.19	1536	1536;254;216	0	323.31	8.1	7.1	19.7	13.7	7.5	8.5	18657000000	184130000	171990000	1096300000	513400000	101400000	254350000	530
G3GSK1	G3GSK1	4	4	4	tr|G3GSK1|G3GSK1_CRIGR Nuclear cap-binding protein subunit 2 OS=Cricetulus griseus GN=H671_4g12149 PE=3 SV=1	1	4	4	4	2	2	2	1	0	0	2	2	2	1	0	0	2	2	2	1	0	0	26.3	26.3	26.3	18.017	156	156	0.00081169	7.6161	15.4	15.4	15.4	7.1	0	0	878710000	24512000	34475000	14051000	4165200	0	0	66
G3GSK4	G3GSK4	28	28	18	tr|G3GSK4|G3GSK4_CRIGR Serine/threonine-protein kinase PAK 2 OS=Cricetulus griseus GN=I79_000619 PE=4 SV=1	1	28	28	18	2	3	2	2	0	0	2	3	2	2	0	0	2	2	1	1	0	0	72.9	72.9	55	57.902	524	524	0	181.51	6.9	9	5.9	5.9	0	0	8412500000	29813000	25381000	14093000	22671000	0	0	298
G3GSM1;G3HQ56;G3HQ57	G3GSM1	17;5;1	17;5;1	17;5;1	tr|G3GSM1|G3GSM1_CRIGR Choline-phosphate cytidylyltransferase A OS=Cricetulus griseus GN=I79_000638 PE=4 SV=1	3	17	17	17	6	6	7	8	4	5	6	6	7	8	4	5	6	6	7	8	4	5	56.9	56.9	56.9	41.731	367	367;243;103	0	59.457	24.3	29.2	32.4	34.1	12.3	17.7	7945000000	171780000	159140000	146960000	173110000	305070000	73332000	273
G3GSM5	G3GSM5	14	14	14	tr|G3GSM5|G3GSM5_CRIGR Transferrin receptor protein 1 OS=Cricetulus griseus GN=I79_000642 PE=4 SV=1	1	14	14	14	10	10	8	9	3	1	10	10	8	9	3	1	10	10	8	9	3	1	24.7	24.7	24.7	85.08	757	757	0	122.18	18.1	18.1	15.5	17.4	5	3.2	4118400000	240860000	376060000	129070000	90752000	21693000	7216900	289
G3GSM9	G3GSM9	5	5	5	tr|G3GSM9|G3GSM9_CRIGR Leishmanolysin-like peptidase (Fragment) OS=Cricetulus griseus GN=I79_000646 PE=4 SV=1	1	5	5	5	0	0	1	3	0	0	0	0	1	3	0	0	0	0	1	3	0	0	9.2	9.2	9.2	111.27	982	982	0.00073064	4.6541	0	0	1.8	4.1	0	0	167100000	0	0	10040000	72393000	0	0	9
G3GSN1;G3GV84	G3GSN1	22;2	22;2	22;2	tr|G3GSN1|G3GSN1_CRIGR Oxysterol-binding protein OS=Cricetulus griseus GN=I79_000648 PE=3 SV=1	2	22	22	22	5	5	4	3	4	2	5	5	4	3	4	2	5	5	4	3	4	2	24.8	24.8	24.8	111.94	989	989;440	0	71.329	5.8	6.4	5.4	4.1	5.3	2.8	2561800000	48513000	54430000	12604000	14696000	19606000	13263000	236
G3GSN8	G3GSN8	32	32	32	tr|G3GSN8|G3GSN8_CRIGR Integrin beta OS=Cricetulus griseus GN=I79_000655 PE=3 SV=1	1	32	32	32	10	14	18	14	10	12	10	14	18	14	10	12	10	14	18	14	10	12	48.1	48.1	48.1	85.391	771	771	0	323.31	18.5	23.2	33.9	27	25.3	23.1	12978000000	240620000	471130000	624500000	460980000	204610000	323110000	635
G3GSP9	G3GSP9	24	24	24	tr|G3GSP9|G3GSP9_CRIGR Protein disulfide-isomerase A5 OS=Cricetulus griseus GN=I79_000667 PE=4 SV=1	1	24	24	24	1	2	6	4	8	9	1	2	6	4	8	9	1	2	6	4	8	9	47.2	47.2	47.2	57.835	504	504	0	266.28	2	5	14.3	10.1	17.1	20.6	6205900000	7741300	9270300	104700000	51191000	134680000	180740000	321
G3GSQ5;G3HAK5;G3HAK7;G3ICA9	G3GSQ5	12;3;1;1	12;3;1;1	12;3;1;1	tr|G3GSQ5|G3GSQ5_CRIGR Poly [ADP-ribose] polymerase OS=Cricetulus griseus GN=I79_000673 PE=4 SV=1	4	12	12	12	2	5	3	1	1	4	2	5	3	1	1	4	2	5	3	1	1	4	8.4	8.4	8.4	199.98	1786	1786;754;522;609	0.00032755	15.779	1.8	4	2	0.9	0.7	3.5	152760000	18589000	34953000	17285000	4385800	0	28176000	25
G3GSQ6;G3ICB0	G3GSQ6	8;3	8;3	8;3	tr|G3GSQ6|G3GSQ6_CRIGR Protein deltex-3-like OS=Cricetulus griseus GN=I79_000674 PE=4 SV=1	2	8	8	8	2	4	3	3	0	3	2	4	3	3	0	3	2	4	3	3	0	3	16.5	16.5	16.5	84.811	763	763;872	0.00028265	9.1503	2.4	6.4	5.9	6.8	0	4.7	249600000	17293000	23791000	26332000	27493000	0	28624000	29
G3GSR1;G3HIY5	G3GSR1	3;1	3;1	3;1	tr|G3GSR1|G3GSR1_CRIGR mRNA-capping enzyme OS=Cricetulus griseus GN=I79_000679 PE=4 SV=1	2	3	3	3	2	1	0	0	0	0	2	1	0	0	0	0	2	1	0	0	0	0	15.5	15.5	15.5	37.413	322	322;399	0.00081389	7.684	7.1	8.4	0	0	0	0	30913000	15475000	8696200	0	0	0	0	4
G3GSR8	G3GSR8	4	4	4	tr|G3GSR8|G3GSR8_CRIGR Ubiquitin-conjugating enzyme E2 J1 OS=Cricetulus griseus GN=I79_000686 PE=3 SV=1	1	4	4	4	0	0	1	1	1	0	0	0	1	1	1	0	0	0	1	1	1	0	18.5	18.5	18.5	33.148	303	303	0.00082486	8.0423	0	0	5	5	5	0	227160000	0	0	8603900	6251100	8850200	0	26
G3GST5	G3GST5	6	6	6	tr|G3GST5|G3GST5_CRIGR CDKN2A-interacting protein OS=Cricetulus griseus GN=I79_000706 PE=4 SV=1	1	6	6	6	1	1	0	1	0	0	1	1	0	1	0	0	1	1	0	1	0	0	28.2	28.2	28.2	34.619	330	330	0.000776	6.2725	3.9	3.9	0	3.3	0	0	183370000	6194200	5207300	0	5629900	0	0	20
G3GSU0	G3GSU0	3	3	3	tr|G3GSU0|G3GSU0_CRIGR RWD domain-containing protein 4 OS=Cricetulus griseus GN=I79_000711 PE=4 SV=1	1	3	3	3	2	3	2	1	0	0	2	3	2	1	0	0	2	3	2	1	0	0	11.7	11.7	11.7	19.295	171	171	0	46.676	11.7	11.7	11.7	11.7	0	0	624200000	32929000	34161000	9814300	5278500	0	0	60
G3GSU4;G3H740;G3HY36;G3H9M7;G3HKA4;G3HK68;G3HKV0;G3H7Q5	G3GSU4	18;4;2;2;2;1;1;1	9;1;0;0;0;0;0;0	1;0;0;0;0;0;0;0	tr|G3GSU4|G3GSU4_CRIGR Glyceraldehyde-3-phosphate dehydrogenase OS=Cricetulus griseus GN=I79_000715 PE=4 SV=1	8	18	9	1	4	8	6	6	6	9	2	3	3	3	3	5	0	0	0	0	0	0	67.1	36	4.3	17.208	161	161;293;93;134;148;105;239;278	0	323.31	24.8	41	40.4	40.4	39.1	46.6	238320000000	5479600000	4622100000	1804000000	3548100000	308960000	2033800000	570
G3GSW3	G3GSW3	29	29	29	tr|G3GSW3|G3GSW3_CRIGR Coatomer subunit beta OS=Cricetulus griseus GN=I79_000735 PE=4 SV=1	1	29	29	29	6	4	7	4	6	2	6	4	7	4	6	2	6	4	7	4	6	2	50.6	50.6	50.6	89.506	791	791	0	231.42	11.3	9	14.2	7	10.5	3.7	7542600000	86520000	42122000	69978000	40149000	66088000	17150000	401
G3GSW5	G3GSW5	3	3	3	tr|G3GSW5|G3GSW5_CRIGR Nicotinamide-nucleotide adenylyltransferase OS=Cricetulus griseus GN=I79_000737 PE=3 SV=1	1	3	3	3	2	1	0	0	0	0	2	1	0	0	0	0	2	1	0	0	0	0	14.3	14.3	14.3	27.701	245	245	0.0007551	5.5153	10.2	4.1	0	0	0	0	168670000	7473700	5081300	0	0	0	0	26
G3GSX9	G3GSX9	4	4	4	tr|G3GSX9|G3GSX9_CRIGR Ras GTPase-activating protein 2 OS=Cricetulus griseus GN=I79_000751 PE=4 SV=1	1	4	4	4	1	0	2	0	0	0	1	0	2	0	0	0	1	0	2	0	0	0	6.3	6.3	6.3	90.965	790	790	0.00088613	2.9293	1.4	0	3.3	0	0	0	62169000	4511200	0	18900000	0	0	0	11
G3GSY1	G3GSY1	15	15	15	tr|G3GSY1|G3GSY1_CRIGR Sodium/potassium-transporting ATPase subunit beta OS=Cricetulus griseus GN=I79_000753 PE=3 SV=1	1	15	15	15	4	6	6	5	6	9	4	6	6	5	6	9	4	6	6	5	6	9	44.3	44.3	44.3	31.963	282	282	0	323.31	15.6	30.9	30.9	19.5	19.5	22.3	23755000000	591900000	735630000	1052200000	797400000	485040000	454490000	411
G3GSY8	G3GSY8	8	8	8	tr|G3GSY8|G3GSY8_CRIGR 5-3 exoribonuclease 1 OS=Cricetulus griseus GN=I79_000760 PE=4 SV=1	1	8	8	8	1	1	1	0	0	0	1	1	1	0	0	0	1	1	1	0	0	0	7.3	7.3	7.3	195.42	1726	1726	0.00082645	8.0668	0.6	0.6	0.6	0	0	0	255900000	14456000	11285000	6363500	0	0	0	26
G3GSZ0;REV__G3GXZ7	G3GSZ0	4;1	2;1	2;1	tr|G3GSZ0|G3GSZ0_CRIGR Plastin-1 OS=Cricetulus griseus GN=I79_000762 PE=4 SV=1	2	4	2	2	1	3	2	2	3	2	1	2	1	1	1	1	1	2	1	1	1	1	4.2	2.1	2.1	113.91	1002	1002;1495	0.00034014	17.717	1.4	3.3	2.6	2.6	3.5	2.6	1585400000	7837400	39085000	46863000	61010000	11407000	14709000	71
G3GSZ3	G3GSZ3	3	3	3	tr|G3GSZ3|G3GSZ3_CRIGR U2-associated protein SR140 OS=Cricetulus griseus GN=I79_000765 PE=4 SV=1	1	3	3	3	1	1	0	1	0	0	1	1	0	1	0	0	1	1	0	1	0	0	5.9	5.9	5.9	73.937	649	649	0.0063265	1.8776	2.2	2.2	0	2.2	0	0	168190000	15142000	15849000	0	5989000	0	0	14
G3GT01	G3GT01	4	4	4	tr|G3GT01|G3GT01_CRIGR RING finger protein 160 OS=Cricetulus griseus GN=I79_000774 PE=4 SV=1	1	4	4	4	1	1	1	0	0	0	1	1	1	0	0	0	1	1	1	0	0	0	3.4	3.4	3.4	199.89	1771	1771	0.00073224	4.7333	0.9	0.9	0.9	0	0	0	491230000	7947100	24270000	6325300	0	0	0	29
G3GT05	G3GT05	22	22	22	tr|G3GT05|G3GT05_CRIGR T-complex protein 1 subunit theta OS=Cricetulus griseus GN=I79_000778 PE=3 SV=1	1	22	22	22	15	16	14	11	5	11	15	16	14	11	5	11	15	16	14	11	5	11	86.3	86.3	86.3	22.223	205	205	0	323.31	71.2	80	70.7	58.5	24.4	46.8	85403000000	2814400000	2983900000	971720000	551350000	191170000	553980000	1078
G3GT06	G3GT06	22	22	22	tr|G3GT06|G3GT06_CRIGR T-complex protein 1 subunit theta OS=Cricetulus griseus GN=I79_000779 PE=4 SV=1	1	22	22	22	15	16	11	8	3	6	15	16	11	8	3	6	15	16	11	8	3	6	80.4	80.4	80.4	24.8	230	230	0	323.31	70	70	53	43.9	22.6	32.6	58663000000	1684500000	2476800000	481100000	161720000	57127000	123740000	1196
G3GT41	G3GT41	3	3	3	tr|G3GT41|G3GT41_CRIGR Synaptojanin-1 OS=Cricetulus griseus GN=I79_000815 PE=4 SV=1	1	3	3	3	1	1	0	0	0	0	1	1	0	0	0	0	1	1	0	0	0	0	6.3	6.3	6.3	65.754	600	600	0.0016956	2.348	2.3	2.2	0	0	0	0	19569000	4233500	5302100	0	0	0	0	4
G3GT56	G3GT56	45	45	45	tr|G3GT56|G3GT56_CRIGR Trifunctional purine biosynthetic protein adenosine-3 OS=Cricetulus griseus GN=I79_000830 PE=3 SV=1	1	45	45	45	13	18	10	9	3	4	13	18	10	9	3	4	13	18	10	9	3	4	59.7	59.7	59.7	107.53	1010	1010	0	323.31	20	30.3	17.6	14.1	5.1	7.5	34975000000	199170000	306060000	99761000	107060000	34274000	34761000	1170
G3GT57	G3GT57	7	7	7	tr|G3GT57|G3GT57_CRIGR Protein SON OS=Cricetulus griseus GN=I79_000831 PE=4 SV=1	1	7	7	7	5	3	2	3	0	1	5	3	2	3	0	1	5	3	2	3	0	1	5.5	5.5	5.5	250.35	2319	2319	0	49.096	4.2	3	1.4	1.9	0	0.8	477970000	59935000	20516000	20554000	35477000	0	9380500	47
G3GT61	G3GT61	4	4	4	tr|G3GT61|G3GT61_CRIGR Quinone oxidoreductase-like protein 1 OS=Cricetulus griseus GN=I79_000835 PE=4 SV=1	1	4	4	4	0	1	2	0	0	0	0	1	2	0	0	0	0	1	2	0	0	0	16.4	16.4	16.4	38.476	348	348	0.00030021	11.633	0	4.3	9.2	0	0	0	118150000	0	6745400	14857000	0	0	0	9
G3GT65	G3GT65	5	5	5	tr|G3GT65|G3GT65_CRIGR ATP synthase subunit O, mitochondrial OS=Cricetulus griseus GN=I79_000839 PE=3 SV=1	1	5	5	5	0	0	0	0	0	1	0	0	0	0	0	1	0	0	0	0	0	1	32.1	32.1	32.1	24.183	221	221	0	161.76	0	0	0	0	0	5.4	1948300000	0	0	0	0	0	5276500	64
G3GT78	G3GT78	10	10	10	tr|G3GT78|G3GT78_CRIGR Interleukin-1 receptor accessory protein OS=Cricetulus griseus GN=I79_000853 PE=4 SV=1	1	10	10	10	1	2	4	3	0	2	1	2	4	3	0	2	1	2	4	3	0	2	24.4	24.4	24.4	41.713	360	360	0.00028752	9.6981	2.8	7.5	8.9	10.6	0	8.9	2176200000	32051000	52425000	80016000	62043000	0	51870000	77
G3GT82	G3GT82	11	10	10	tr|G3GT82|G3GT82_CRIGR Prolyl 3-hydroxylase 2 OS=Cricetulus griseus GN=I79_000857 PE=4 SV=1	1	11	10	10	0	0	1	1	1	3	0	0	1	1	1	3	0	0	1	1	1	3	27.2	25.1	25.1	43.874	378	378	0.00035261	19.833	0	0	2.6	2.6	5.6	10.3	683740000	0	0	4414300	3116800	14795000	22741000	53
G3GTA7	G3GTA7	4	4	4	tr|G3GTA7|G3GTA7_CRIGR Ras-specific guanine nucleotide-releasing factor 1 OS=Cricetulus griseus GN=I79_000883 PE=4 SV=1	1	4	4	4	1	1	1	0	0	0	1	1	1	0	0	0	1	1	1	0	0	0	4	4	4	180.87	1632	1632	0.00079915	7.1091	0.7	0.7	0.7	0	0	0	576700000	25868000	21510000	9936400	0	0	0	38
G3GTA9	G3GTA9	4	4	4	tr|G3GTA9|G3GTA9_CRIGR Transmembrane emp24 domain-containing protein 3 OS=Cricetulus griseus GN=H671_4g11920 PE=3 SV=1	1	4	4	4	0	0	1	1	2	0	0	0	1	1	2	0	0	0	1	1	2	0	25	25	25	25.223	220	220	0.00031397	13.491	0	0	5.5	4.5	15	0	664690000	0	0	19111000	15316000	18966000	0	38
G3GTB7	G3GTB7	50	50	43	tr|G3GTB7|G3GTB7_CRIGR Heterogeneous nuclear ribonucleoprotein Q OS=Cricetulus griseus GN=I79_000895 PE=4 SV=1	1	50	50	43	32	38	36	30	19	27	32	38	36	30	19	27	26	32	31	23	14	20	64.2	64.2	57.3	62.688	562	562	0	323.31	47.5	54.8	47.7	44.8	37.4	42.2	154800000000	9191300000	9832500000	6201100000	4141600000	1071200000	2456600000	2404
G3GTB9	G3GTB9	6	6	6	tr|G3GTB9|G3GTB9_CRIGR Sorting nexin-14 OS=Cricetulus griseus GN=I79_000897 PE=4 SV=1	1	6	6	6	0	1	0	0	2	0	0	1	0	0	2	0	0	1	0	0	2	0	11.1	11.1	11.1	103.02	885	885	0.00076825	5.9947	0	1.4	0	0	2.7	0	67459000	0	7785900	0	0	7669300	0	10
G3GTD6	G3GTD6	1	1	1	tr|G3GTD6|G3GTD6_CRIGR Glyceraldehyde-3-phosphate dehydrogenase OS=Cricetulus griseus GN=I79_000915 PE=4 SV=1	1	1	1	1	1	1	1	1	1	1	1	1	1	1	1	1	1	1	1	1	1	1	22.1	22.1	22.1	18.636	172	172	0	323.31	22.1	22.1	22.1	22.1	22.1	22.1	11125000000	84623000	95997000	55520000	82240000	6955800	8478800	483
G3GTD7	G3GTD7	7	7	7	tr|G3GTD7|G3GTD7_CRIGR Trophoblast glycoprotein OS=Cricetulus griseus GN=I79_000916 PE=4 SV=1	1	7	7	7	4	4	4	5	0	4	4	4	4	5	0	4	4	4	4	5	0	4	25.3	25.3	25.3	36.102	324	324	0	163.84	20.1	20.1	20.1	22.8	0	20.1	5281800000	110930000	166330000	169810000	186480000	0	104630000	203
G3GTE4	G3GTE4	11	11	11	tr|G3GTE4|G3GTE4_CRIGR Growth factor receptor-bound protein 2 OS=Cricetulus griseus GN=I79_000924 PE=4 SV=1	1	11	11	11	1	1	2	1	1	1	1	1	2	1	1	1	1	1	2	1	1	1	57.6	57.6	57.6	25.206	217	217	0.00032669	15.539	4.6	4.6	10.1	4.6	5.5	5.5	3641200000	9866200	7718000	46023000	13377000	23124000	34678000	153
G3GTF9	G3GTF9	20	20	20	tr|G3GTF9|G3GTF9_CRIGR ATP synthase subunit d, mitochondrial OS=Cricetulus griseus GN=I79_000940 PE=3 SV=1	1	20	20	20	0	0	0	0	0	1	0	0	0	0	0	1	0	0	0	0	0	1	85.7	85.7	85.7	18.896	161	161	0	322.83	0	0	0	0	0	8.1	10860000000	0	0	0	0	0	4596400	227
G3GTH2	G3GTH2	31	31	31	tr|G3GTH2|G3GTH2_CRIGR Na(+)/H(+) exchange regulatory cofactor NHE-RF OS=Cricetulus griseus GN=I79_000956 PE=1 SV=1	1	31	31	31	3	6	19	19	7	18	3	6	19	19	7	18	3	6	19	19	7	18	77.4	77.4	77.4	38.592	354	354	0	323.31	8.8	23.2	65.8	66.4	24.3	53.1	26979000000	67640000	104700000	1482600000	1434800000	136780000	1062400000	655
G3GTI2;G3IAG3	G3GTI2	6;1	6;1	6;1	tr|G3GTI2|G3GTI2_CRIGR Cdc42 effector protein 4 OS=Cricetulus griseus GN=I79_000966 PE=4 SV=1	2	6	6	6	0	0	1	1	0	0	0	0	1	1	0	0	0	0	1	1	0	0	24.3	24.3	24.3	38.594	358	358;243	0.00035286	19.866	0	0	3.9	3.9	0	0	191940000	0	0	7255100	7575000	0	0	30
G3GTJ9	G3GTJ9	7	7	7	tr|G3GTJ9|G3GTJ9_CRIGR Lipid phosphate phosphohydrolase 3 OS=Cricetulus griseus GN=I79_000984 PE=4 SV=1	1	7	7	7	1	1	1	1	0	0	1	1	1	1	0	0	1	1	1	1	0	0	26.9	26.9	26.9	35.173	312	312	0.00031358	13.467	2.6	3.5	2.6	3.5	0	0	534790000	17979000	6838300	10285000	2866000	0	0	43
G3GTK4	G3GTK4	10	10	10	tr|G3GTK4|G3GTK4_CRIGR Ubiquitin carboxyl-terminal hydrolase 24 OS=Cricetulus griseus GN=I79_000989 PE=3 SV=1	1	10	10	10	0	0	0	0	0	1	0	0	0	0	0	1	0	0	0	0	0	1	6.5	6.5	6.5	233.86	2077	2077	0.00036258	21.377	0	0	0	0	0	0.3	382290000	0	0	0	0	0	39233000	31
G3GTM1	G3GTM1	3	3	3	tr|G3GTM1|G3GTM1_CRIGR Transmembrane protein 59 OS=Cricetulus griseus GN=I79_001006 PE=4 SV=1	1	3	3	3	1	1	0	2	0	0	1	1	0	2	0	0	1	1	0	2	0	0	7.4	7.4	7.4	36.301	323	323	0.0099721	1.6268	4	3.1	0	4	0	0	44684000	7527000	4496500	0	10027000	0	0	9
G3GTM5	G3GTM5	12	12	12	tr|G3GTM5|G3GTM5_CRIGR Nucleoporin NDC1 OS=Cricetulus griseus GN=I79_001010 PE=4 SV=1	1	12	12	12	1	0	3	2	3	4	1	0	3	2	3	4	1	0	3	2	3	4	25.9	25.9	25.9	75.78	672	672	0.00033445	16.806	2.1	0	5.4	4	6.4	8.5	702730000	6909300	0	38120000	17783000	30784000	45011000	66
G3GTN0	G3GTN0	14	13	13	tr|G3GTN0|G3GTN0_CRIGR Low-density lipoprotein receptor-related protein 8 OS=Cricetulus griseus GN=I79_001015 PE=4 SV=1	1	14	13	13	5	7	6	4	2	4	5	7	6	4	2	3	5	7	6	4	2	3	21.2	20.3	20.3	84.413	764	764	0	50.4	8.1	10.1	7.9	4.7	2.6	6	2508900000	163820000	166520000	109470000	72538000	8557900	18545000	185
G3GTN1	G3GTN1	12	12	12	tr|G3GTN1|G3GTN1_CRIGR Protein mago nashi-like OS=Cricetulus griseus GN=I79_001016 PE=4 SV=1	1	12	12	12	2	3	4	2	1	1	2	3	4	2	1	1	2	3	4	2	1	1	82.2	82.2	82.2	17.163	146	146	0	85.131	15.8	25.3	37	15.8	5.5	5.5	3412300000	24089000	68107000	58122000	25714000	11093000	12451000	195
G3GTP8	G3GTP8	6	6	6	tr|G3GTP8|G3GTP8_CRIGR Transmembrane protein 199 OS=Cricetulus griseus GN=I79_001035 PE=4 SV=1	1	6	6	6	0	0	0	0	0	1	0	0	0	0	0	1	0	0	0	0	0	1	21.2	21.2	21.2	23.264	208	208	0.00072115	4.394	0	0	0	0	0	7.2	257710000	0	0	0	0	0	12139000	17
G3GTQ1	G3GTQ1	1	1	1	tr|G3GTQ1|G3GTQ1_CRIGR Intraflagellar transport protein 20-like OS=Cricetulus griseus GN=I79_001038 PE=4 SV=1	1	1	1	1	1	0	0	1	0	0	1	0	0	1	0	0	1	0	0	1	0	0	10.6	10.6	10.6	15.28	132	132	0.0025157	2.194	10.6	0	0	10.6	0	0	81106000	2560700	0	0	3631700	0	0	21
G3GTQ6	G3GTQ6	5	5	5	tr|G3GTQ6|G3GTQ6_CRIGR Galectin OS=Cricetulus griseus GN=I79_001043 PE=4 SV=1	1	5	5	5	1	2	2	1	0	4	1	2	2	1	0	4	1	2	2	1	0	4	61.7	61.7	61.7	10.687	94	94	0.00040128	28.535	22.3	30.9	30.9	8.5	0	59.6	2574900000	4690400	72513000	65527000	46927000	0	89171000	81
G3GTQ7	G3GTQ7	3	3	3	tr|G3GTQ7|G3GTQ7_CRIGR Kinase suppressor of Ras 1 OS=Cricetulus griseus GN=I79_001044 PE=4 SV=1	1	3	3	3	1	1	3	2	1	1	1	1	3	2	1	1	1	1	3	2	1	1	4.7	4.7	4.7	108.23	966	966	0.00039262	26.886	1.2	1.2	4.7	3.4	1.2	1.2	1345100000	20991000	25839000	35914000	24568000	3535800	6803200	78
G3GTR4	G3GTR4	3	3	3	tr|G3GTR4|G3GTR4_CRIGR U3 small nucleolar RNA-associated protein 6-like OS=Cricetulus griseus GN=I79_001052 PE=4 SV=1	1	3	3	3	0	1	0	2	0	0	0	1	0	2	0	0	0	1	0	2	0	0	10.2	10.2	10.2	45.718	393	393	0.00073278	4.7487	0	3.6	0	6.9	0	0	163910000	0	6409300	0	16861000	0	0	12
G3GTS4	G3GTS4	3	3	3	tr|G3GTS4|G3GTS4_CRIGR Zinc finger protein 207 OS=Cricetulus griseus GN=I79_001063 PE=4 SV=1	1	3	3	3	0	1	0	0	0	0	0	1	0	0	0	0	0	1	0	0	0	0	6.6	6.6	6.6	43.171	409	409	0.0021044	2.2431	0	3.2	0	0	0	0	517110000	0	20927000	0	0	0	0	15
G3GTS6	G3GTS6	23	23	23	tr|G3GTS6|G3GTS6_CRIGR 26S proteasome non-ATPase regulatory subunit 11 OS=Cricetulus griseus GN=I79_001065 PE=4 SV=1	1	23	23	23	11	13	3	6	1	3	11	13	3	6	1	3	11	13	3	6	1	3	76.8	76.8	76.8	29.618	263	263	0	267.6	49	59.7	16.3	27.8	2.7	16.7	42072000000	867130000	997140000	23278000	124410000	8304600	65995000	517
G3GTU0	G3GTU0	10	10	10	tr|G3GTU0|G3GTU0_CRIGR Zinc finger protein 830 OS=Cricetulus griseus GN=I79_001079 PE=4 SV=1	1	10	10	10	3	2	0	1	0	0	3	2	0	1	0	0	3	2	0	1	0	0	46.6	46.6	46.6	41.179	369	369	0.00032733	15.7	13.8	10	0	4.9	0	0	412310000	23986000	16147000	0	2509200	0	0	40
G3GTU1	G3GTU1	8	8	8	tr|G3GTU1|G3GTU1_CRIGR DNA ligase OS=Cricetulus griseus GN=I79_001080 PE=3 SV=1	1	8	8	8	4	4	2	0	0	0	4	4	2	0	0	0	4	4	2	0	0	0	9.9	9.9	9.9	113.41	1014	1014	0.00080278	7.3015	4.6	5.1	2.7	0	0	0	369070000	26063000	23905000	11215000	0	0	0	45
G3GTU8	G3GTU8	5	5	5	tr|G3GTU8|G3GTU8_CRIGR Notchless protein-like 1 OS=Cricetulus griseus GN=I79_001087 PE=4 SV=1	1	5	5	5	3	3	1	1	0	0	3	3	1	1	0	0	3	3	1	1	0	0	27.9	27.9	27.9	32.926	297	297	0.000392	26.816	16.2	16.2	6.1	4.4	0	0	683240000	75997000	81031000	18952000	10435000	0	0	40
G3GTV9	G3GTV9	9	9	9	tr|G3GTV9|G3GTV9_CRIGR Vacuolar protein sorting-associated protein 26B OS=Cricetulus griseus GN=H671_4g13432 PE=4 SV=1	1	9	9	9	6	6	3	3	1	2	6	6	3	3	1	2	6	6	3	3	1	2	39.3	39.3	39.3	39.093	336	336	0	49.409	25	25	11.9	11	3.9	7.4	4159500000	123160000	171080000	38699000	45924000	4555200	14149000	195
G3GTW7	G3GTW7	3	3	3	tr|G3GTW7|G3GTW7_CRIGR Sorting nexin-19 OS=Cricetulus griseus GN=I79_001106 PE=4 SV=1	1	3	3	3	0	0	1	0	1	0	0	0	1	0	1	0	0	0	1	0	1	0	3.5	3.5	3.5	110.25	997	997	0.0017007	2.3845	0	0	1.3	0	1.3	0	94006000	0	0	7207600	0	4665500	0	5
G3GTX5	G3GTX5	19	19	19	tr|G3GTX5|G3GTX5_CRIGR Amyloid-like protein 2 OS=Cricetulus griseus GN=I79_001115 PE=4 SV=1	1	19	19	19	5	4	9	5	4	9	5	4	9	5	4	9	5	4	9	5	4	9	37.4	37.4	37.4	78.329	682	682	0	323.31	10.3	8.8	20.5	11	8.7	13.3	11359000000	70392000	68800000	273310000	155620000	114370000	219870000	369
G3GTY6	G3GTY6	6	6	6	tr|G3GTY6|G3GTY6_CRIGR Structural maintenance of chromosomes protein 2 OS=Cricetulus griseus GN=I79_001128 PE=4 SV=1	1	6	6	6	1	2	0	0	0	0	1	2	0	0	0	0	1	2	0	0	0	0	36.8	36.8	36.8	20.941	190	190	0.00042753	33.479	6.3	24.7	0	0	0	0	182810000	0	106290000	0	0	0	0	11
G3GTZ6	G3GTZ6	8	8	8	tr|G3GTZ6|G3GTZ6_CRIGR ATP-binding cassette sub-family A member 1 OS=Cricetulus griseus GN=I79_001140 PE=4 SV=1	1	8	8	8	0	0	0	0	1	0	0	0	0	0	1	0	0	0	0	0	1	0	4.8	4.8	4.8	254.23	2261	2261	0.0002858	9.522	0	0	0	0	0.4	0	248800000	0	0	0	0	88417000	0	10
G3GU10	G3GU10	67	66	66	tr|G3GU10|G3GU10_CRIGR Monofunctional C1-tetrahydrofolate synthase, mitochondrial OS=Cricetulus griseus GN=I79_001156 PE=3 SV=1	1	67	66	66	4	3	1	0	1	1	3	2	1	0	1	1	3	2	1	0	1	1	78.6	77.5	77.5	105.41	975	975	0	323.31	5.2	3.6	1	0	1	1.3	45703000000	26572000	8767000	3622800	0	0	8771800	961
G3GU17	G3GU17	5	5	5	tr|G3GU17|G3GU17_CRIGR Coiled-coil domain-containing protein C6orf97 OS=Cricetulus griseus GN=I79_001164 PE=4 SV=1	1	5	5	5	3	3	0	0	0	0	3	3	0	0	0	0	3	3	0	0	0	0	22.2	22.2	22.2	40.353	351	351	0	48.327	16.5	16.5	0	0	0	0	220760000	23219000	40994000	0	0	0	0	21
G3GU29	G3GU29	4	4	4	tr|G3GU29|G3GU29_CRIGR Regulator of G-protein signaling 17 OS=Cricetulus griseus GN=I79_001177 PE=4 SV=1	1	4	4	4	2	2	1	2	2	0	2	2	1	2	2	0	2	2	1	2	2	0	38	38	38	17.712	150	150	0.00031427	13.527	14	14	8.7	14	14	0	1228500000	40189000	46934000	31351000	58848000	68604000	0	76
G3GU30;G3ICC1;G3HZP6;G3HAD3;G3IEF7;G3HK69	G3GU30	32;8;3;3;2;1	2;0;0;0;0;0	2;0;0;0;0;0	tr|G3GU30|G3GU30_CRIGR 60S ribosomal protein L6 OS=Cricetulus griseus GN=I79_001178 PE=3 SV=1	6	32	2	2	21	22	20	19	3	22	2	1	1	1	0	2	2	1	1	1	0	2	61.9	5.5	5.5	32.777	291	291;137;141;193;126;75	0.00031506	13.723	49.8	51.2	49.5	48.8	11.3	54.6	5843600000	601190000	663190000	216730000	232410000	0	368050000	71
G3GU35	G3GU35	5	5	5	tr|G3GU35|G3GU35_CRIGR Putative RNA-binding protein 16 OS=Cricetulus griseus GN=I79_001184 PE=4 SV=1	1	5	5	5	2	2	2	2	0	0	2	2	2	2	0	0	2	2	2	2	0	0	5.1	5.1	5.1	136.73	1244	1244	0.00075339	5.4593	1.9	1.9	1.9	2.1	0	0	184580000	18674000	16682000	7406400	7902300	0	0	30
G3GU41	G3GU41	20	20	20	tr|G3GU41|G3GU41_CRIGR Putative RNA-binding protein 19 OS=Cricetulus griseus GN=I79_001190 PE=4 SV=1	1	20	20	20	6	7	10	9	0	0	6	7	10	9	0	0	6	7	10	9	0	0	28.2	28.2	28.2	106.18	954	954	0	121.41	8.7	11	14.6	13.8	0	0	2000100000	76272000	68592000	60751000	96169000	0	0	208
G3GU57	G3GU57	7	7	7	tr|G3GU57|G3GU57_CRIGR Replication factor C subunit 5 OS=Cricetulus griseus GN=I79_001208 PE=4 SV=1	1	7	7	7	3	3	0	0	0	0	3	3	0	0	0	0	3	3	0	0	0	0	25.1	25.1	25.1	45.3	407	407	0.00029011	9.9787	11.3	10.1	0	0	0	0	322140000	40321000	40453000	0	0	0	0	23
G3GU60	G3GU60	15	15	15	tr|G3GU60|G3GU60_CRIGR Phosphatidylethanolamine-binding protein 1 OS=Cricetulus griseus GN=I79_001211 PE=4 SV=1	1	15	15	15	2	2	3	2	0	6	2	2	3	2	0	6	2	2	3	2	0	6	87.2	87.2	87.2	20.922	187	187	0	323.31	16.6	17.1	20.9	16.6	0	50.3	60328000000	62327000	49711000	76321000	76544000	0	129680000	589
G3GU61	G3GU61	24	24	23	tr|G3GU61|G3GU61_CRIGR Serine/threonine-protein kinase TAO3 OS=Cricetulus griseus GN=I79_001212 PE=4 SV=1	1	24	24	23	3	2	7	3	2	2	3	2	7	3	2	2	3	1	6	3	2	2	29.5	29.5	28.6	105.48	898	898	0	54.352	4.6	2.8	9.8	3.8	2.3	2	2246400000	29052000	19221000	129460000	41907000	24447000	29033000	148
G3GU69	G3GU69	12	12	12	tr|G3GU69|G3GU69_CRIGR Citron Rho-interacting kinase OS=Cricetulus griseus GN=I79_001222 PE=3 SV=1	1	12	12	12	6	2	1	0	0	0	6	2	1	0	0	0	6	2	1	0	0	0	8.5	8.5	8.5	235.38	2056	2056	0.00032237	14.922	4.7	2.2	0.9	0	0	0	537610000	43776000	18100000	7133900	0	0	0	34
G3GU73	G3GU73	9	9	9	tr|G3GU73|G3GU73_CRIGR Ras-related protein Rab-35 OS=Cricetulus griseus GN=I79_001225 PE=4 SV=1	1	9	9	9	1	2	3	2	2	2	1	2	3	2	2	2	1	2	3	2	2	2	57.2	57.2	57.2	19.903	173	173	0.00035511	20.253	8.7	16.8	23.7	16.8	20.8	15	2043400000	22201000	45606000	157000000	33859000	22233000	32840000	91
G3GU75	G3GU75	92	92	92	tr|G3GU75|G3GU75_CRIGR Translational activator GCN1 OS=Cricetulus griseus GN=I79_001227 PE=4 SV=1	1	92	92	92	59	63	39	34	3	4	59	63	39	34	3	4	59	63	39	34	3	4	41.4	41.4	41.4	300.77	2738	2738	0	323.31	26.5	30.9	18.8	17.1	1.3	2.4	18436000000	1749200000	1997900000	682070000	446120000	12165000	128820000	1217
G3GU76;G3HDY7;G3HSW6	G3GU76;G3HDY7	24;12;1	24;12;1	10;1;0	tr|G3GU76|G3GU76_CRIGR 60S acidic ribosomal protein P0 OS=Cricetulus griseus GN=I79_001228 PE=4 SV=1;tr|G3HDY7|G3HDY7_CRIGR 60S acidic ribosomal protein P0 OS=Cricetulus griseus GN=I79_008756 PE=4 SV=1	3	24	24	10	18	18	13	13	9	15	18	18	13	13	9	15	9	8	5	4	5	6	67.6	67.6	41.2	29.886	272	272;274;153	0	323.31	58.1	57	56.6	55.9	39.3	52.9	111710000000	7633800000	8683300000	3890500000	2719500000	542090000	952920000	1308
G3GU82	G3GU82	6	6	6	tr|G3GU82|G3GU82_CRIGR Kinetochore protein Spc25 OS=Cricetulus griseus GN=I79_001235 PE=4 SV=1	1	6	6	6	1	1	0	0	0	0	1	1	0	0	0	0	1	1	0	0	0	0	30.1	30.1	30.1	26.297	226	226	0.00072816	4.5835	6.2	6.2	0	0	0	0	390530000	17188000	19066000	0	0	0	0	25
G3GU87	G3GU87	6	6	6	tr|G3GU87|G3GU87_CRIGR Peptidyl-prolyl cis-trans isomerase G OS=Cricetulus griseus GN=I79_001240 PE=4 SV=1	1	6	6	6	3	4	2	3	0	0	3	4	2	3	0	0	3	4	2	3	0	0	11.5	11.5	11.5	88.065	748	748	0.00038095	24.378	4.8	7.2	2.9	4.8	0	0	572200000	48727000	49455000	11214000	25243000	0	0	65
G3GU92	G3GU92	25	25	25	tr|G3GU92|G3GU92_CRIGR Lupus La protein-like OS=Cricetulus griseus GN=I79_001246 PE=4 SV=1	1	25	25	25	6	7	7	3	3	3	6	7	7	3	3	3	6	7	7	3	3	3	47.9	47.9	47.9	46.867	407	407	0	323.31	19.9	22.9	16.2	10.8	10.8	10.8	19633000000	156770000	285420000	159000000	63212000	12653000	40606000	524
G3GUB2	G3GUB2	11	11	11	tr|G3GUB2|G3GUB2_CRIGR Cytoplasmic dynein 1 intermediate chain 2 (Fragment) OS=Cricetulus griseus GN=I79_001266 PE=4 SV=1	1	11	11	11	3	5	2	2	0	1	3	5	2	2	0	1	3	5	2	2	0	1	26.9	26.9	26.9	48.754	432	432	0	163.2	10.9	14.4	8.6	7.6	0	5.1	1721700000	83437000	139240000	29179000	34872000	0	18779000	86
G3GUC8	G3GUC8	10	10	10	tr|G3GUC8|G3GUC8_CRIGR Obg-like ATPase 1 OS=Cricetulus griseus GN=I79_001282 PE=4 SV=1	1	10	10	10	1	1	1	1	0	0	1	1	1	1	0	0	1	1	1	1	0	0	49.3	49.3	49.3	31.939	290	290	0	144.52	5.2	5.2	5.2	5.2	0	0	9043800000	24793000	18434000	11287000	10865000	0	0	227
G3GUD9	G3GUD9	1	1	1	tr|G3GUD9|G3GUD9_CRIGR Putative lysosomal cobalamin transporter OS=Cricetulus griseus GN=I79_001295 PE=4 SV=1	1	1	1	1	1	1	1	1	0	0	1	1	1	1	0	0	1	1	1	1	0	0	5.3	5.3	5.3	38.796	337	337	0	56.248	5.3	5.3	5.3	5.3	0	0	831980000	54646000	74673000	22820000	14892000	0	0	39
G3GUF0;G3IPQ2	G3GUF0	3;1	3;1	3;1	tr|G3GUF0|G3GUF0_CRIGR Ribosomal protein L19 OS=Cricetulus griseus GN=I79_001309 PE=3 SV=1	2	3	3	3	3	3	2	2	0	2	3	3	2	2	0	2	3	3	2	2	0	2	40	40	40	7.4768	65	65;114	0.00080364	7.3422	40	40	27.7	27.7	0	27.7	6324500000	448790000	816110000	144560000	94666000	0	93942000	84
G3GUH7;G3H7T8	G3GUH7	3;1	3;1	3;1	tr|G3GUH7|G3GUH7_CRIGR PHD finger protein 2 OS=Cricetulus griseus GN=I79_001339 PE=4 SV=1	2	3	3	3	2	1	0	1	0	0	2	1	0	1	0	0	2	1	0	1	0	0	3.2	3.2	3.2	118.15	1072	1072;299	0.00090029	3.1031	1.9	0.7	0	1.2	0	0	76801000	30896000	0	0	4798000	0	0	9
G3GUH8	G3GUH8	41	41	39	tr|G3GUH8|G3GUH8_CRIGR Serine/threonine-protein kinase WNK2 OS=Cricetulus griseus GN=I79_001340 PE=4 SV=1	1	41	41	39	28	32	24	25	3	11	28	32	24	25	3	11	27	31	23	24	3	11	25.9	25.9	24.7	201.18	1877	1877	0	323.31	18.8	21.9	15.8	16.6	2.1	7.7	20061000000	1533300000	2053600000	847700000	804260000	30269000	193380000	921
G3GUI3	G3GUI3	30	30	30	tr|G3GUI3|G3GUI3_CRIGR Peptidylprolyl isomerase OS=Cricetulus griseus GN=I79_001345 PE=4 SV=1	1	30	30	30	2	4	2	1	0	2	2	4	2	1	0	2	2	4	2	1	0	2	72	72	72	46.625	411	411	0	323.31	7.3	14.8	5.8	2.2	0	5.8	36921000000	31969000	58271000	19986000	10066000	0	22243000	903
G3GUK0	G3GUK0	8	8	8	tr|G3GUK0|G3GUK0_CRIGR Putative fructose-2,6-bisphosphatase TIGAR OS=Cricetulus griseus GN=I79_001362 PE=4 SV=1	1	8	8	8	0	0	1	1	1	0	0	0	1	1	1	0	0	0	1	1	1	0	54.1	54.1	54.1	29.21	266	266	0	102.23	0	0	9	9	4.1	0	2089100000	0	0	5264600	3973500	3571500	0	160
G3GUL5	G3GUL5	3	3	3	tr|G3GUL5|G3GUL5_CRIGR Pleckstrin-likey domain-containing family G member 6 OS=Cricetulus griseus GN=I79_001378 PE=4 SV=1	1	3	3	3	0	1	0	0	0	0	0	1	0	0	0	0	0	1	0	0	0	0	5.6	5.6	5.6	88.524	786	786	0.00087951	2.8537	0	1.3	0	0	0	0	148550000	0	4056800	0	0	0	0	6
G3GUM0	G3GUM0	1	1	1	tr|G3GUM0|G3GUM0_CRIGR Tapasin-related protein OS=Cricetulus griseus GN=I79_001384 PE=4 SV=1	1	1	1	1	0	0	0	1	1	0	0	0	0	1	1	0	0	0	0	1	1	0	3.1	3.1	3.1	48.183	446	446	0.0082895	1.7667	0	0	0	3.1	3.1	0	23784000	0	0	0	3309100	5339200	0	4
G3GUM5	G3GUM5	37	37	37	tr|G3GUM5|G3GUM5_CRIGR Condensin complex subunit 1 OS=Cricetulus griseus GN=I79_001389 PE=3 SV=1	1	37	37	37	22	26	11	4	0	1	22	26	11	4	0	1	22	26	11	4	0	1	34.4	34.4	34.4	156.07	1391	1391	0	323.31	21.6	27.4	12.1	4.7	0	1.1	5093700000	508050000	681020000	166130000	62253000	0	12611000	301
G3GUM6;G3GT89;G3GTD5	G3GUM6	26;2;1	4;2;1	2;0;0	tr|G3GUM6|G3GUM6_CRIGR Glyceraldehyde-3-phosphate dehydrogenase OS=Cricetulus griseus GN=I79_001391 PE=3 SV=1	3	26	4	2	15	15	14	14	13	21	0	1	1	0	0	4	0	0	0	0	0	2	76.2	20	14.2	27.567	260	260;102;152	0	112.39	57.7	66.2	66.2	62.7	65	76.2	1728900000	0	56440000	32181000	0	0	307680000	35
G3GUM9	G3GUM9	29	29	29	tr|G3GUM9|G3GUM9_CRIGR Putative ribosomal RNA methyltransferase NOP2 OS=Cricetulus griseus GN=I79_001394 PE=3 SV=1	1	29	29	29	18	16	13	17	1	2	18	16	13	17	1	2	18	16	13	17	1	2	38.7	38.7	38.7	86.248	790	790	0	323.31	27.7	23	17.8	25.4	1.9	3.8	18224000000	1302800000	1055800000	525100000	765460000	7099500	24892000	625
G3GUN0;G3ICL9	G3GUN0	29;1	29;1	29;1	tr|G3GUN0|G3GUN0_CRIGR Chromodomain-helicase-DNA-binding protein 4 OS=Cricetulus griseus GN=I79_001396 PE=4 SV=1	2	29	29	29	1	1	0	1	0	0	1	1	0	1	0	0	1	1	0	1	0	0	17.7	17.7	17.7	219.35	1930	1930;999	0.00040437	29.187	0.7	0.4	0	0.7	0	0	1128000000	11563000	5877300	0	3914400	0	0	67
G3GUN6	G3GUN6	11	11	11	tr|G3GUN6|G3GUN6_CRIGR COP9 signalosome complex subunit 7a OS=Cricetulus griseus GN=I79_001402 PE=4 SV=1	1	11	11	11	0	1	0	0	0	0	0	1	0	0	0	0	0	1	0	0	0	0	49.5	49.5	49.5	30.29	275	275	0	133.65	0	5.1	0	0	0	0	2195700000	0	6052600	0	0	0	0	91
G3GUN7	G3GUN7	4	4	4	tr|G3GUN7|G3GUN7_CRIGR Myeloid leukemia factor 2 OS=Cricetulus griseus GN=I79_001404 PE=4 SV=1	1	4	4	4	0	0	0	1	0	0	0	0	0	1	0	0	0	0	0	1	0	0	29	29	29	24.793	221	221	0.00035997	21.026	0	0	0	5.4	0	0	786260000	0	0	0	7219600	0	0	42
G3GUP2	G3GUP2	15	15	15	tr|G3GUP2|G3GUP2_CRIGR Prolyl 3-hydroxylase 3 OS=Cricetulus griseus GN=I79_001409 PE=4 SV=1	1	15	15	15	0	0	4	5	3	8	0	0	4	5	3	8	0	0	4	5	3	8	41.9	41.9	41.9	61.143	544	544	0	133.16	0	0	11.9	12.7	9.7	24.6	2359400000	0	0	42213000	41411000	20914000	152390000	183
G3GUP6	G3GUP6	3	3	3	tr|G3GUP6|G3GUP6_CRIGR Cell division cycle-associated protein 3 OS=Cricetulus griseus GN=I79_001413 PE=4 SV=1	1	3	3	3	1	2	1	2	0	0	1	2	1	2	0	0	1	2	1	2	0	0	19.3	19.3	19.3	29.093	270	270	0	48.224	6.7	11.1	6.7	11.1	0	0	112910000	2732200	3686700	6173200	4706700	0	0	38
G3GUP7;G3I007	G3GUP7	38;3	38;3	36;3	tr|G3GUP7|G3GUP7_CRIGR Ubiquitinyl hydrolase 1 OS=Cricetulus griseus GN=I79_001414 PE=3 SV=1	2	38	38	36	1	1	0	1	1	0	1	1	0	1	1	0	1	1	0	1	1	0	56.8	56.8	53.8	93.374	835	835;516	0	323.31	1.4	1.4	0	1.4	1.4	0	17995000000	3161100	0	0	2497600	4231600	0	618
G3GUQ0	G3GUQ0	11	7	7	tr|G3GUQ0|G3GUQ0_CRIGR Gamma-enolase OS=Cricetulus griseus GN=I79_001417 PE=3 SV=1	1	11	7	7	2	2	2	2	1	0	1	1	1	1	0	0	1	1	1	1	0	0	39.4	26.3	26.3	47.227	434	434	0.0002862	9.5488	6.5	6.5	6.5	6.5	4.1	0	676660000	47777000	0	27734000	18737000	0	0	57
G3GUQ4	G3GUQ4	5	5	5	tr|G3GUQ4|G3GUQ4_CRIGR Protein C10 OS=Cricetulus griseus GN=I79_001422 PE=4 SV=1	1	5	5	5	0	0	2	0	0	0	0	0	2	0	0	0	0	0	2	0	0	0	63.5	63.5	63.5	13.194	126	126	0.00041339	31.007	0	0	24.6	0	0	0	403810000	0	0	1463700	0	0	0	52
G3GUQ6	G3GUQ6	17	17	16	tr|G3GUQ6|G3GUQ6_CRIGR Prohibitin-2 OS=Cricetulus griseus GN=I79_001428 PE=4 SV=1	1	17	17	16	0	0	1	1	4	4	0	0	1	1	4	4	0	0	1	1	4	4	39.4	39.4	37.1	43.314	396	396	0	323.31	0	0	3	3	15.2	10.6	36140000000	0	0	8860100	3250100	64272000	51182000	324
G3GUQ7	G3GUQ7	6	6	6	tr|G3GUQ7|G3GUQ7_CRIGR Putative ribosome biogenesis protein NEP1 OS=Cricetulus griseus GN=I79_001427 PE=4 SV=1	1	6	6	6	2	2	2	2	0	0	2	2	2	2	0	0	2	2	2	2	0	0	36.1	36.1	36.1	26.845	244	244	0.00043215	34.447	12.7	12.7	12.7	12.7	0	0	271020000	22816000	19136000	4889400	7797200	0	0	30
G3GUQ8	G3GUQ8	4	4	4	tr|G3GUQ8|G3GUQ8_CRIGR Lysophospholipid acyltransferase 5 OS=Cricetulus griseus GN=I79_001429 PE=3 SV=1	1	4	4	4	1	0	1	1	1	1	1	0	1	1	1	1	1	0	1	1	1	1	10	10	10	56.352	500	500	0	51.87	3.2	0	3.2	3.2	3.2	3.2	1250600000	23773000	0	32710000	30920000	14102000	7879300	67
G3GUR1;G3GUR3	G3GUR1	23;3	23;3	23;3	tr|G3GUR1|G3GUR1_CRIGR Complement C1r-A subcomponent OS=Cricetulus griseus GN=I79_001432 PE=3 SV=1	2	23	23	23	1	0	0	0	1	2	1	0	0	0	1	2	1	0	0	0	1	2	37.2	37.2	37.2	80.097	705	705;382	0	323.31	1.1	0	0	0	1.8	3.3	3264300000	6701700	0	0	0	5229100	10774000	104
G3GUR5	G3GUR5	8	8	8	tr|G3GUR5|G3GUR5_CRIGR Peroxisomal targeting signal 1 receptor OS=Cricetulus griseus GN=I79_001436 PE=4 SV=1	1	8	8	8	1	0	0	0	1	2	1	0	0	0	1	2	1	0	0	0	1	2	20.2	20.2	20.2	70.833	640	640	0.00035014	19.324	2	0	0	0	2	3.6	1003300000	3926300	0	0	0	5732900	32648000	58
G3GUR8	G3GUR8	21	21	21	tr|G3GUR8|G3GUR8_CRIGR Sarcolemmal membrane-associated protein OS=Cricetulus griseus GN=I79_001441 PE=4 SV=1	1	21	21	21	3	2	7	10	6	8	3	2	7	10	6	8	3	2	7	10	6	8	26.9	26.9	26.9	94.205	821	821	0	92.449	6.6	2.3	11.1	14.6	7.6	12.2	1052900000	13194000	16281000	88515000	86290000	53989000	85158000	110
G3GUT3	G3GUT3	3	3	3	tr|G3GUT3|G3GUT3_CRIGR Ras GTPase-activating protein-binding protein 1 OS=Cricetulus griseus GN=I79_001457 PE=4 SV=1	1	3	3	3	2	2	1	0	0	0	2	2	1	0	0	0	2	2	1	0	0	0	43.8	43.8	43.8	10.256	89	89	0	94.874	39.3	39.3	20.2	0	0	0	2991900000	66852000	139960000	12689000	0	0	0	113
G3GUU4	G3GUU4	9	9	9	tr|G3GUU4|G3GUU4_CRIGR mRNA-decapping enzyme 1A OS=Cricetulus griseus GN=I79_001468 PE=4 SV=1	1	9	9	9	4	6	0	1	0	0	4	6	0	1	0	0	4	6	0	1	0	0	28.4	28.4	28.4	63.077	582	582	0	105.04	9.6	19.9	0	2.1	0	0	1329100000	70874000	143530000	0	12999000	0	0	83
G3GUU5	G3GUU5	50	50	50	tr|G3GUU5|G3GUU5_CRIGR Transketolase OS=Cricetulus griseus GN=I79_001469 PE=3 SV=1	1	50	50	50	21	24	12	14	6	9	21	24	12	14	6	9	21	24	12	14	6	9	84.9	84.9	84.9	67.716	623	623	0	323.31	42.7	46.4	30.3	35	15.7	23.4	265040000000	1970600000	2034700000	306190000	293260000	52985000	136590000	2946
G3GUU6;G3GR67	G3GUU6	5;1	5;1	5;1	tr|G3GUU6|G3GUU6_CRIGR Protein kinase C delta type OS=Cricetulus griseus GN=I79_001470 PE=3 SV=1	2	5	5	5	3	3	2	1	0	1	3	3	2	1	0	1	3	3	2	1	0	1	12.6	12.6	12.6	50.211	437	437;566	0.00082759	8.1048	9.2	8.2	5.9	4.1	0	4.1	591550000	30856000	65118000	36883000	11189000	0	7777500	42
G3GUX2	G3GUX2	6	6	6	tr|G3GUX2|G3GUX2_CRIGR Exportin-7 (Fragment) OS=Cricetulus griseus GN=I79_001497 PE=4 SV=1	1	6	6	6	1	0	0	0	0	0	1	0	0	0	0	0	1	0	0	0	0	0	8.1	8.1	8.1	96.857	850	850	0.00040535	29.299	1.8	0	0	0	0	0	583540000	30761000	0	0	0	0	0	34
G3GUX5	G3GUX5	1	1	1	tr|G3GUX5|G3GUX5_CRIGR Nucleoside diphosphate-linked moiety X motif 18 OS=Cricetulus griseus GN=I79_001500 PE=3 SV=1	1	1	1	1	1	0	0	0	0	0	1	0	0	0	0	0	1	0	0	0	0	0	5	5	5	35.482	323	323	0.00086824	2.6455	5	0	0	0	0	0	17512000	3484500	0	0	0	0	0	4
G3GUX6	G3GUX6	2	2	2	tr|G3GUX6|G3GUX6_CRIGR Receptor expression-enhancing protein OS=Cricetulus griseus GN=I79_001501 PE=3 SV=1	1	2	2	2	0	0	0	1	1	0	0	0	0	1	1	0	0	0	0	1	1	0	11.7	11.7	11.7	29.72	257	257	0.0010737	2.5042	0	0	0	8.6	3.1	0	21093000	0	0	0	6596500	5658900	0	4
G3GUX9	G3GUX9	15	15	12	tr|G3GUX9|G3GUX9_CRIGR Metalloendopeptidase OS=Cricetulus griseus GN=I79_001504 PE=3 SV=1	1	15	15	12	0	0	1	1	0	0	0	0	1	1	0	0	0	0	1	1	0	0	16.1	16.1	13.2	114.42	1019	1019	0.00038956	26.297	0	0	1.3	1.3	0	0	1144900000	0	0	7936400	6280200	0	0	61
G3GUY1	G3GUY1	4	4	4	tr|G3GUY1|G3GUY1_CRIGR DNA-directed RNA polymerase III subunit RPC4 OS=Cricetulus griseus GN=I79_001507 PE=4 SV=1	1	4	4	4	2	1	0	0	0	0	2	1	0	0	0	0	2	1	0	0	0	0	14.1	14.1	14.1	44.328	398	398	0	44.063	8	4.5	0	0	0	0	290930000	12784000	5901900	0	0	0	0	25
G3GUY2	G3GUY2	2	2	2	tr|G3GUY2|G3GUY2_CRIGR Zinc transporter ZIP14 OS=Cricetulus griseus GN=I79_001508 PE=4 SV=1	1	2	2	2	1	1	1	1	0	0	1	1	1	1	0	0	1	1	1	1	0	0	4.5	4.5	4.5	54.013	489	489	0.00068776	3.4534	2.7	2.7	2.7	2.7	0	0	37708000	0	0	13707000	0	0	0	15
G3GUY3	G3GUY3	6	6	5	tr|G3GUY3|G3GUY3_CRIGR Vinexin (Fragment) OS=Cricetulus griseus GN=I79_001509 PE=4 SV=1	1	6	6	5	1	0	0	0	0	0	1	0	0	0	0	0	1	0	0	0	0	0	5.8	5.8	5.1	155.04	1390	1390	0.00080257	7.2912	1.2	0	0	0	0	0	358260000	15873000	0	0	0	0	0	24
G3GUY5	G3GUY5	30	30	30	tr|G3GUY5|G3GUY5_CRIGR Protein KIAA1967-like OS=Cricetulus griseus GN=I79_001511 PE=4 SV=1	1	30	30	30	13	14	6	8	1	0	13	14	6	8	1	0	13	14	6	8	1	0	50.3	50.3	50.3	102.39	916	916	0	288.66	19	22.2	9.2	11.5	1.4	0	8431400000	506430000	474270000	91305000	125500000	9536000	0	354
G3GUY9	G3GUY9	5	5	5	tr|G3GUY9|G3GUY9_CRIGR Tumor necrosis factor receptor superfamily member 10B OS=Cricetulus griseus GN=I79_001515 PE=4 SV=1	1	5	5	5	0	1	0	0	0	0	0	1	0	0	0	0	0	1	0	0	0	0	23.4	23.4	23.4	35.359	320	320	0.00028129	8.9282	0	4.7	0	0	0	0	287870000	0	8386800	0	0	0	0	18
G3GV02	G3GV02	8	8	7	tr|G3GV02|G3GV02_CRIGR Dedicator of cytokinesis protein 5 OS=Cricetulus griseus GN=I79_001528 PE=3 SV=1	1	8	8	7	6	4	3	1	0	0	6	4	3	1	0	0	5	4	3	1	0	0	6.6	6.6	5.9	167.11	1446	1446	0.00027933	8.6558	4.8	3.3	2.7	1.4	0	0	221910000	74180000	31236000	16515000	4548900	0	0	26
G3GV24	G3GV24	23	23	20	tr|G3GV24|G3GV24_CRIGR Kinesin-like protein OS=Cricetulus griseus GN=I79_001551 PE=3 SV=1	1	23	23	20	13	15	13	7	0	1	13	15	13	7	0	1	12	12	12	7	0	1	37.5	37.5	32.4	76.85	678	678	0	41.866	22.1	24.2	20.4	12.2	0	1.9	3311600000	337650000	394180000	119120000	91608000	0	8029200	233
G3GV26	G3GV26	4	4	4	tr|G3GV26|G3GV26_CRIGR rRNA adenine N(6)-methyltransferase OS=Cricetulus griseus GN=H671_2g6280 PE=3 SV=1	1	4	4	4	2	2	1	0	0	0	2	2	1	0	0	0	2	2	1	0	0	0	17.3	17.3	17.3	35.267	313	313	0.00033146	16.493	9.9	9.9	7	0	0	0	306900000	38137000	33525000	11073000	0	0	0	20
G3GV30	G3GV30	18	18	18	tr|G3GV30|G3GV30_CRIGR Echinoderm microtubule-associated protein-like 4 (Fragment) OS=Cricetulus griseus GN=I79_001560 PE=4 SV=1	1	18	18	18	6	11	3	5	0	1	6	11	3	5	0	1	6	11	3	5	0	1	21	21	21	109.36	983	983	0	74.855	7	13.1	3.3	5.6	0	1.2	1530400000	153090000	243980000	34037000	49158000	0	7338900	102
G3GV42	G3GV42	7	7	5	tr|G3GV42|G3GV42_CRIGR Asparaginyl-tRNA synthetase, cytoplasmic OS=Cricetulus griseus GN=I79_001573 PE=4 SV=1	1	7	7	5	1	1	0	0	0	0	1	1	0	0	0	0	1	1	0	0	0	0	24.5	24.5	15.6	36.664	314	314	0	271.71	4.5	4.5	0	0	0	0	1668900000	9670700	0	0	0	0	0	60
G3GV47	G3GV47	114	114	114	tr|G3GV47|G3GV47_CRIGR Leucine-rich PPR motif-containing protein, mitochondrial OS=Cricetulus griseus GN=I79_001578 PE=4 SV=1	1	114	114	114	2	1	0	0	3	2	2	1	0	0	3	2	2	1	0	0	3	2	75.7	75.7	75.7	158.42	1392	1392	0	323.31	1.7	0.7	0	0	3.5	2	71272000000	7396500	2325700	0	0	10731000	7334100	1422
G3GV59	G3GV59	8	8	8	tr|G3GV59|G3GV59_CRIGR S1 RNA-binding domain-containing protein 1 OS=Cricetulus griseus GN=I79_001590 PE=4 SV=1	1	8	8	8	2	1	1	1	0	0	2	1	1	1	0	0	2	1	1	1	0	0	9.7	9.7	9.7	110.49	983	983	0.00073692	4.9195	1.9	0.8	0.8	0.8	0	0	217210000	13178000	7941900	3029800	4541100	0	0	30
G3GV64	G3GV64	11	11	11	tr|G3GV64|G3GV64_CRIGR Mammalian ependymin-related protein 1 OS=Cricetulus griseus GN=I79_001595 PE=4 SV=1	1	11	11	11	3	2	3	2	2	3	3	2	3	2	2	3	3	2	3	2	2	3	37.8	37.8	37.8	27.487	241	241	0	161.48	12.9	9.5	17.4	8.3	13.7	17.4	9018900000	89679000	71075000	82300000	45452000	136750000	116600000	261
G3GV65	G3GV65	1	1	1	tr|G3GV65|G3GV65_CRIGR Putative MLN64 domain like protein OS=Cricetulus griseus GN=H671_3g8581 PE=4 SV=1	1	1	1	1	1	1	0	0	0	0	1	1	0	0	0	0	1	1	0	0	0	0	4	4	4	28.031	248	248	0.0016871	2.2775	4	4	0	0	0	0	118540000	19225000	16795000	0	0	0	0	7
G3GV68	G3GV68	3	3	3	tr|G3GV68|G3GV68_CRIGR Vacuolar protein sorting-associated protein 41-like OS=Cricetulus griseus GN=I79_001599 PE=4 SV=1	1	3	3	3	1	1	0	0	0	0	1	1	0	0	0	0	1	1	0	0	0	0	12.6	12.6	12.6	21.542	191	191	0.0007165	4.2432	6.3	6.3	0	0	0	0	144600000	3610600	6813000	0	0	0	0	17
G3GV75	G3GV75	18	18	8	tr|G3GV75|G3GV75_CRIGR Ras-related protein Ral-A OS=Cricetulus griseus GN=I79_001606 PE=4 SV=1	1	18	18	8	6	5	10	6	6	8	6	5	10	6	6	8	1	1	4	2	2	3	69.4	69.4	35	23.553	206	206	0	323.31	33.5	33.5	50	42.7	45.6	53.4	19702000000	631410000	696030000	818140000	574530000	240020000	484070000	415
G3GV77	G3GV77	2	2	2	tr|G3GV77|G3GV77_CRIGR Cell division cycle 2-like protein kinase 5 OS=Cricetulus griseus GN=I79_001608 PE=4 SV=1	1	2	2	2	1	0	0	0	0	0	1	0	0	0	0	0	1	0	0	0	0	0	10.1	10.1	10.1	43.315	405	405	0.00034868	19.087	5.7	0	0	0	0	0	213030000	31867000	0	0	0	0	0	5
G3GV85	G3GV85	11	11	11	tr|G3GV85|G3GV85_CRIGR Dolichyl-diphosphooligosaccharide--protein glycosyltransferase subunit STT3B OS=Cricetulus griseus GN=I79_001616 PE=4 SV=1	1	11	11	11	0	0	1	1	4	1	0	0	1	1	4	1	0	0	1	1	4	1	16.6	16.6	16.6	77.762	680	680	0.00038153	24.461	0	0	1.8	1.9	6	2.1	1706400000	0	0	0	9866400	118620000	8027700	67
G3GV87	G3GV87	8	8	8	tr|G3GV87|G3GV87_CRIGR TGF-beta receptor type-2 OS=Cricetulus griseus GN=I79_001618 PE=3 SV=1	1	8	8	8	3	2	5	3	3	1	3	2	5	3	3	1	3	2	5	3	3	1	19.4	19.4	19.4	67.331	592	592	0.00043821	36.532	7.6	5.9	13.9	7.6	6.4	1.7	649640000	26945000	23081000	49634000	43350000	30663000	6968600	69
G3GVA0	G3GVA0	35	35	35	tr|G3GVA0|G3GVA0_CRIGR Golgin subfamily A member 4 OS=Cricetulus griseus GN=I79_001634 PE=4 SV=1	1	35	35	35	0	2	0	1	0	0	0	2	0	1	0	0	0	2	0	1	0	0	20	20	20	226.3	1951	1951	0	64.988	0	0.9	0	0.7	0	0	1882200000	0	99160000	0	6387500	0	0	201
G3GVA8	G3GVA8	7	7	7	tr|G3GVA8|G3GVA8_CRIGR Aminoacyl tRNA synthase complex-interacting multifunctional protein 2 OS=Cricetulus griseus GN=H671_4g11910 PE=4 SV=1	1	7	7	7	5	6	1	2	1	2	5	6	1	2	1	2	5	6	1	2	1	2	31.9	31.9	31.9	35.432	320	320	0	200.33	29.1	31.9	5	8.1	2.8	7.8	5267300000	112110000	153930000	8385700	9995000	5337100	9141100	236
G3GVB5;G3GXC8;G3IEW6	G3GVB5;G3GXC8	11;6;1	11;6;1	11;6;1	tr|G3GVB5|G3GVB5_CRIGR Ras-related C3 botulinum toxin substrate 1 OS=Cricetulus griseus GN=I79_001650 PE=3 SV=1;tr|G3GXC8|G3GXC8_CRIGR Ras-related C3 botulinum toxin substrate 3 OS=Cricetulus griseus GN=I79_002418 PE=3 SV=1	3	11	11	11	8	8	8	9	5	8	8	8	8	9	5	8	8	8	8	9	5	8	71.6	71.6	71.6	16.797	148	148;148;178	0	100.61	48	48	48	48.6	43.2	56.8	60167000000	2455100000	2830600000	2134400000	2111900000	347820000	965140000	592
G3GVB6	G3GVB6	4	4	4	tr|G3GVB6|G3GVB6_CRIGR Sn1-specific diacylglycerol lipase beta OS=Cricetulus griseus GN=I79_001651 PE=4 SV=1	1	4	4	4	2	3	1	0	0	0	2	3	1	0	0	0	2	3	1	0	0	0	28.7	28.7	28.7	18.25	167	167	0.00028818	9.7779	18.6	21.6	9	0	0	0	277710000	35801000	36868000	6711900	0	0	0	20
G3GVD0;G3GX66;G3GX23;G3HPM7	G3GVD0;G3GX66	58;36;12;1	58;36;12;1	12;10;0;0	tr|G3GVD0|G3GVD0_CRIGR Actin, cytoplasmic 1 OS=Cricetulus griseus GN=I79_001666 PE=3 SV=1;tr|G3GX66|G3GX66_CRIGR Actin, cytoplasmic 2 OS=Cricetulus griseus GN=I79_002381 PE=3 SV=1	4	58	58	12	17	22	36	31	42	55	17	22	36	31	42	55	5	6	8	7	9	11	99.2	99.2	33.3	41.736	375	375;244;186;130	0	323.31	55.5	72.3	79.5	80.8	91.5	99.2	2342100000000	6140100000	7102300000	65168000000	44837000000	35834000000	70078000000	8871
G3GVD1	G3GVD1	1	1	1	tr|G3GVD1|G3GVD1_CRIGR F-box/LRR-repeat protein 18 OS=Cricetulus griseus GN=I79_001667 PE=4 SV=1	1	1	1	1	1	1	0	0	0	0	1	1	0	0	0	0	1	1	0	0	0	0	3.6	3.6	3.6	78.512	715	715	0.0003013	11.782	3.6	3.6	0	0	0	0	58713000	2722500	4315400	0	0	0	0	8
G3GVE4	G3GVE4	9	8	8	tr|G3GVE4|G3GVE4_CRIGR Guanine nucleotide-binding protein subunit alpha-12 OS=Cricetulus griseus GN=I79_001681 PE=4 SV=1	1	9	8	8	1	2	4	3	1	2	1	2	4	3	1	2	1	2	4	3	1	2	29.5	26.9	26.9	35.897	305	305	0.00082034	7.9226	5.6	8.5	15.1	11.5	5.6	11.5	801070000	10641000	20102000	58840000	32926000	11928000	17823000	51
G3GVE9	G3GVE9	3	3	3	tr|G3GVE9|G3GVE9_CRIGR Protein tweety homolog OS=Cricetulus griseus GN=I79_001686 PE=3 SV=1	1	3	3	3	0	1	0	0	0	0	0	1	0	0	0	0	0	1	0	0	0	0	8.1	8.1	8.1	48.348	443	443	0.0025131	2.1658	0	2.5	0	0	0	0	47252000	0	10605000	0	0	0	0	10
G3GVF2	G3GVF2	4	4	4	tr|G3GVF2|G3GVF2_CRIGR Carbohydrate sulfotransferase OS=Cricetulus griseus GN=I79_001689 PE=3 SV=1	1	4	4	4	0	0	1	0	0	0	0	0	1	0	0	0	0	0	1	0	0	0	16.2	16.2	16.2	49.191	419	419	0.00073332	4.7608	0	0	4.1	0	0	0	26990000	0	0	3473800	0	0	0	5
G3GVF5	G3GVF5	12	12	12	tr|G3GVF5|G3GVF5_CRIGR Sorting nexin-8 OS=Cricetulus griseus GN=I79_001692 PE=4 SV=1	1	12	12	12	3	5	0	0	0	0	3	5	0	0	0	0	3	5	0	0	0	0	38.2	38.2	38.2	47.349	414	414	0.00041719	31.493	10.9	17.1	0	0	0	0	514750000	9808600	40905000	0	0	0	0	58
G3GVG3	G3GVG3	6	6	6	tr|G3GVG3|G3GVG3_CRIGR Integrator complex subunit 1 OS=Cricetulus griseus GN=I79_001700 PE=4 SV=1	1	6	6	6	0	1	0	0	0	0	0	1	0	0	0	0	0	1	0	0	0	0	6.4	6.4	6.4	169.7	1521	1521	0.00031716	13.995	0	0.9	0	0	0	0	131620000	0	4357400	0	0	0	0	10
G3GVG4	G3GVG4	5	5	5	tr|G3GVG4|G3GVG4_CRIGR MICAL-like protein 2 (Fragment) OS=Cricetulus griseus GN=I79_001701 PE=4 SV=1	1	5	5	5	2	2	0	0	0	0	2	2	0	0	0	0	2	2	0	0	0	0	6.5	6.5	6.5	98.034	912	912	0.00068871	3.4778	2.3	2.6	0	0	0	0	37267000	9857500	8036800	0	0	0	0	7
G3GVG7	G3GVG7	3	3	3	tr|G3GVG7|G3GVG7_CRIGR TOM1-like protein 2 OS=Cricetulus griseus GN=I79_001706 PE=3 SV=1	1	3	3	3	1	1	0	0	0	0	1	1	0	0	0	0	1	1	0	0	0	0	12.9	12.9	12.9	45.61	412	412	0	41.224	5.6	5.6	0	0	0	0	148050000	14239000	11423000	0	0	0	0	10
G3GVH7	G3GVH7	5	5	5	tr|G3GVH7|G3GVH7_CRIGR Lethal(2) giant larvae protein-like 1 OS=Cricetulus griseus GN=I79_001716 PE=4 SV=1	1	5	5	5	1	1	1	1	0	0	1	1	1	1	0	0	1	1	1	1	0	0	8.6	8.6	8.6	82.104	754	754	0.00076161	5.7891	2	2	1.6	1.6	0	0	227480000	0	7373100	6976000	4426300	0	0	31
G3GVH8	G3GVH8	8	8	8	tr|G3GVH8|G3GVH8_CRIGR Protein flightless-1-like OS=Cricetulus griseus GN=I79_001717 PE=4 SV=1	1	8	8	8	3	4	3	3	0	0	3	4	3	3	0	0	3	4	3	3	0	0	24.4	24.4	24.4	52.24	450	450	0	62.218	8.9	13.3	8.9	8.9	0	0	2150800000	99788000	104020000	51157000	43575000	0	0	158
G3GVI3	G3GVI3	11	10	10	tr|G3GVI3|G3GVI3_CRIGR Serine hydroxymethyltransferase OS=Cricetulus griseus GN=I79_001722 PE=3 SV=1	1	11	10	10	3	2	0	0	0	0	3	2	0	0	0	0	3	2	0	0	0	0	29.1	29.1	29.1	45.867	412	412	0	46.543	10	7.8	0	0	0	0	2297600000	58757000	49408000	0	0	0	0	89
G3GVI4	G3GVI4	7	7	7	tr|G3GVI4|G3GVI4_CRIGR Dehydrogenase/reductase SDR family member 7B OS=Cricetulus griseus GN=I79_001723 PE=3 SV=1	1	7	7	7	0	0	0	1	2	0	0	0	0	1	2	0	0	0	0	1	2	0	23.8	23.8	23.8	35.281	324	324	0.00082372	8.0101	0	0	0	2.8	7.1	0	187880000	0	0	0	2994700	8868800	0	27
G3GVJ0	G3GVJ0	10	10	10	tr|G3GVJ0|G3GVJ0_CRIGR Aldehyde dehydrogenase OS=Cricetulus griseus GN=I79_001729 PE=3 SV=1	1	10	10	10	1	1	6	5	4	3	1	1	6	5	4	3	1	1	6	5	4	3	32.3	32.3	32.3	47.956	436	436	0.0003951	27.287	3.9	2.8	19.3	16.5	13.3	9.4	2168900000	6754300	7330700	110100000	58047000	54890000	57350000	158
G3GVJ8	G3GVJ8	5	5	5	tr|G3GVJ8|G3GVJ8_CRIGR Phosphoribosyl pyrophosphate synthetase-associated protein 2 OS=Cricetulus griseus GN=I79_001737 PE=4 SV=1	1	5	5	5	1	1	0	0	0	0	1	1	0	0	0	0	1	1	0	0	0	0	38.3	38.3	38.3	20.554	183	183	0	68.041	9.3	9.3	0	0	0	0	607240000	3631800	5358900	0	0	0	0	54
G3GVK9	G3GVK9	2	2	2	tr|G3GVK9|G3GVK9_CRIGR Centromere protein V OS=Cricetulus griseus GN=I79_001748 PE=4 SV=1	1	2	2	2	1	1	1	1	0	0	1	1	1	1	0	0	1	1	1	1	0	0	15.9	15.9	15.9	17.152	151	151	0.00088633	2.9366	9.3	9.3	9.3	9.3	0	0	94719000	11497000	6342600	13967000	14828000	0	0	7
G3GVL0;G3I129	G3GVL0;G3I129	15;15	15;15	15;15	tr|G3GVL0|G3GVL0_CRIGR Ubiquitin OS=Cricetulus griseus GN=I79_001749 PE=4 SV=1;tr|G3I129|G3I129_CRIGR Ubiquitin OS=Cricetulus griseus GN=I79_017072 PE=4 SV=1	2	15	15	15	6	6	7	6	9	11	6	6	7	6	9	11	6	6	7	6	9	11	94.1	94.1	94.1	17.275	153	153;430	0	323.31	64.1	64.1	64.1	64.1	79.7	86.3	53686000000	1539900000	1667000000	1135600000	1238200000	842230000	896400000	766
G3GVL1	G3GVL1	13	13	13	tr|G3GVL1|G3GVL1_CRIGR Transient receptor potential cation channel subfamily V member 2 OS=Cricetulus griseus GN=I79_001750 PE=3 SV=1	1	13	13	13	0	1	1	1	1	1	0	1	1	1	1	1	0	1	1	1	1	1	26.9	26.9	26.9	86.011	756	756	0	61.223	0	2.4	3.2	2.4	1.6	1.6	836970000	0	6719700	12876000	10648000	9676200	4705600	68
G3GVL2	G3GVL2	1	1	1	tr|G3GVL2|G3GVL2_CRIGR Leucine-rich repeat-containing protein C17orf76-like OS=Cricetulus griseus GN=I79_001753 PE=4 SV=1	1	1	1	1	0	0	1	1	1	1	0	0	1	1	1	1	0	0	1	1	1	1	6.4	6.4	6.4	27.913	250	250	0.00086561	2.6051	0	0	6.4	6.4	6.4	6.4	39670000	0	0	3844900	3277800	2971600	3218000	9
G3GVM9	G3GVM9	7	7	7	tr|G3GVM9|G3GVM9_CRIGR Calcium-regulated heat stable protein 1 OS=Cricetulus griseus GN=I79_001773 PE=4 SV=1	1	7	7	7	0	0	1	1	0	0	0	0	1	1	0	0	0	0	1	1	0	0	75.7	75.7	75.7	15.975	148	148	0	262.77	0	0	10.8	10.8	0	0	4667800000	0	0	5644600	5139300	0	0	148
G3GVN0	G3GVN0	15	15	14	tr|G3GVN0|G3GVN0_CRIGR Phosphomannomutase OS=Cricetulus griseus GN=H671_7g18769 PE=3 SV=1	1	15	15	14	0	0	0	0	0	1	0	0	0	0	0	1	0	0	0	0	0	1	58.3	58.3	55.4	27.677	242	242	0	269.33	0	0	0	0	0	6.6	4486800000	0	0	0	0	0	5361100	209
G3GVN9	G3GVN9	4	4	4	tr|G3GVN9|G3GVN9_CRIGR Uncharacterized protein C10orf47-like OS=Cricetulus griseus GN=I79_001786 PE=4 SV=1	1	4	4	4	0	0	0	2	0	0	0	0	0	2	0	0	0	0	0	2	0	0	11.3	11.3	11.3	49.99	467	467	0.009018	1.6903	0	0	0	7.5	0	0	2486000000	0	0	0	6176800	0	0	15
G3GVP2	G3GVP2	1	1	1	tr|G3GVP2|G3GVP2_CRIGR Regulator of nonsense transcripts 2 OS=Cricetulus griseus GN=I79_001789 PE=4 SV=1	1	1	1	1	0	1	0	0	0	0	0	1	0	0	0	0	0	1	0	0	0	0	3.4	3.4	3.4	44.731	381	381	0.0082745	1.7503	0	3.4	0	0	0	0	14849000	0	7116400	0	0	0	0	3
G3GVP7	G3GVP7	9	9	9	tr|G3GVP7|G3GVP7_CRIGR ADP-sugar pyrophosphatase OS=Cricetulus griseus GN=I79_001795 PE=3 SV=1	1	9	9	9	0	0	2	1	0	2	0	0	2	1	0	2	0	0	2	1	0	2	48.1	48.1	48.1	24.227	216	216	0	75.919	0	0	11.6	7.4	0	11.6	4113600000	0	0	18080000	4363400	0	22698000	189
G3GVQ7	G3GVQ7	11	11	11	tr|G3GVQ7|G3GVQ7_CRIGR Phytanoyl-CoA dioxygenase, peroxisomal OS=Cricetulus griseus GN=I79_001804 PE=4 SV=1	1	11	11	11	0	0	0	0	5	2	0	0	0	0	5	2	0	0	0	0	5	2	42.6	42.6	42.6	38.922	338	338	0	60.103	0	0	0	0	15.7	8.3	2824400000	0	0	0	0	75576000	26831000	104
G3GVR0	G3GVR0	6	6	6	tr|G3GVR0|G3GVR0_CRIGR Pre-mRNA-splicing factor 18 OS=Cricetulus griseus GN=H671_3g11304 PE=4 SV=1	1	6	6	6	1	2	0	0	0	0	1	2	0	0	0	0	1	2	0	0	0	0	22.8	22.8	22.8	39.831	342	342	0.00074019	5.0298	3.5	7.9	0	0	0	0	477530000	6915000	14717000	0	0	0	0	29
G3GVR1	G3GVR1	4	4	4	tr|G3GVR1|G3GVR1_CRIGR FERM domain-containing protein 4A OS=Cricetulus griseus GN=I79_001808 PE=4 SV=1	1	4	4	4	2	2	1	0	0	0	2	2	1	0	0	0	2	2	1	0	0	0	9.1	9.1	9.1	80.834	738	738	0.00081722	7.7797	4.9	4.9	1.6	0	0	0	111330000	22673000	18778000	3579900	0	0	0	15
G3GVR7	G3GVR7	5	5	5	tr|G3GVR7|G3GVR7_CRIGR Histone-lysine N-methyltransferase OS=Cricetulus griseus GN=I79_001814 PE=3 SV=1	1	5	5	5	3	3	3	2	0	0	3	3	3	2	0	0	3	3	3	2	0	0	8.7	8.7	8.7	60.354	542	542	0.00038625	25.358	4.4	4.4	4.4	4.2	0	0	857540000	65981000	74358000	25380000	16938000	0	0	73
G3GVS1	G3GVS1	6	6	6	tr|G3GVS1|G3GVS1_CRIGR Ribonuclease P protein subunit p38 OS=Cricetulus griseus GN=I79_001818 PE=4 SV=1	1	6	6	6	1	3	0	1	0	0	1	3	0	1	0	0	1	3	0	1	0	0	23.3	23.3	23.3	31.376	279	279	0.00030303	11.972	4.7	14.3	0	3.9	0	0	140540000	6547500	23956000	0	2899300	0	0	26
G3GVS5	G3GVS5	2	2	2	tr|G3GVS5|G3GVS5_CRIGR Protein FAM171A1 OS=Cricetulus griseus GN=I79_001823 PE=4 SV=1	1	2	2	2	1	0	1	2	0	0	1	0	1	2	0	0	1	0	1	2	0	0	7.3	7.3	7.3	59.043	533	533	0.00038197	24.576	4.5	0	4.5	7.3	0	0	106260000	5408200	0	12671000	12452000	0	0	15
G3GVT1	G3GVT1	9	9	9	tr|G3GVT1|G3GVT1_CRIGR DnaJ-like subfamily B member 4 OS=Cricetulus griseus GN=I79_001830 PE=4 SV=1	1	9	9	9	1	3	0	1	0	1	1	3	0	1	0	1	1	3	0	1	0	1	26.9	26.9	26.9	44.709	398	398	0.00028952	9.9405	4.5	6	0	4.5	0	3.3	277190000	6827800	17092000	0	4657700	0	5211100	38
G3GVT2	G3GVT2	22	20	19	tr|G3GVT2|G3GVT2_CRIGR Far upstream element-binding protein 1 OS=Cricetulus griseus GN=I79_001831 PE=4 SV=1	1	22	20	19	7	9	4	9	0	5	7	9	3	9	0	3	6	8	2	8	0	3	52.6	48.6	46.5	47.731	449	449	0	164.4	19.8	22.7	10.2	23.2	0	13.8	6799300000	322490000	297550000	46464000	212100000	0	23145000	301
G3GVT9	G3GVT9	3	3	3	tr|G3GVT9|G3GVT9_CRIGR GPI-anchor transamidase OS=Cricetulus griseus GN=I79_001837 PE=4 SV=1	1	3	3	3	0	0	1	0	1	0	0	0	1	0	1	0	0	0	1	0	1	0	12	12	12	35.486	317	317	0.00027925	8.6553	0	0	3.5	0	3.5	0	183170000	0	0	16112000	0	14553000	0	29
G3GVV2	G3GVV2	9	9	9	tr|G3GVV2|G3GVV2_CRIGR Crooked neck-like protein 1 OS=Cricetulus griseus GN=I79_001855 PE=4 SV=1	1	9	9	9	5	5	6	3	1	0	5	5	6	3	1	0	5	5	6	3	1	0	16.2	16.2	16.2	83.312	690	690	0.00031847	14.145	9.4	9.4	11.2	5.5	1.9	0	1074000000	75217000	66064000	88949000	16871000	5455100	0	84
G3GVV3	G3GVV3	1	1	1	tr|G3GVV3|G3GVV3_CRIGR Uncharacterized protein OS=Cricetulus griseus GN=I79_001856 PE=4 SV=1	1	1	1	1	1	1	1	0	0	0	1	1	1	0	0	0	1	1	1	0	0	0	12	12	12	14.197	125	125	0.0017025	2.3955	12	12	12	0	0	0	563380000	48343000	30671000	14425000	0	0	0	22
G3GVV6	G3GVV6	7	7	7	tr|G3GVV6|G3GVV6_CRIGR Ras and Rab interactor 2 OS=Cricetulus griseus GN=I79_001859 PE=4 SV=1	1	7	7	7	2	3	0	1	0	0	2	3	0	1	0	0	2	3	0	1	0	0	8.9	8.9	8.9	100.42	896	896	0.00033933	17.569	2.9	4.4	0	1.6	0	0	623980000	15141000	23302000	0	4045100	0	0	55
G3GVW0	G3GVW0	4	4	4	tr|G3GVW0|G3GVW0_CRIGR Uncharacterized protein OS=Cricetulus griseus GN=I79_001863 PE=4 SV=1	1	4	4	4	0	0	0	0	0	1	0	0	0	0	0	1	0	0	0	0	0	1	35.9	35.9	35.9	13.085	117	117	0	40.603	0	0	0	0	0	12	340530000	0	0	0	0	0	5248700	18
G3GVW1	G3GVW1	15	12	12	tr|G3GVW1|G3GVW1_CRIGR Protein transport protein Sec23B OS=Cricetulus griseus GN=I79_001865 PE=4 SV=1	1	15	12	12	7	9	7	8	2	1	5	7	5	5	2	1	5	7	5	5	2	1	34.6	29.4	29.4	70.971	630	630	0	188.17	17.8	25.7	17.8	17.9	2.5	1.7	2650500000	152290000	146270000	71328000	94592000	22145000	5685800	147
G3GVW9	G3GVW9	21	21	20	tr|G3GVW9|G3GVW9_CRIGR Sorting nexin-5 OS=Cricetulus griseus GN=I79_001874 PE=4 SV=1	1	21	21	20	8	5	3	3	1	1	8	5	3	3	1	1	8	5	3	3	1	1	60.6	60.6	60.6	33.697	289	289	0	69.177	30.8	24.6	17.3	11.8	4.8	4.8	7961800000	111780000	64586000	48786000	23661000	9770500	13783000	337
G3GVX1	G3GVX1	75	75	75	tr|G3GVX1|G3GVX1_CRIGR Ribosome-binding protein 1 OS=Cricetulus griseus GN=I79_001876 PE=4 SV=1	1	75	75	75	27	33	25	28	6	26	27	33	25	28	6	26	27	33	25	28	6	26	33	33	33	216.7	2009	2009	0	323.31	16.4	18.7	14.9	17.1	3	14.6	46981000000	1113600000	1389200000	658840000	826320000	276270000	630930000	1546
G3GVX2;G3HDA5	G3GVX2	20;1	17;0	17;0	tr|G3GVX2|G3GVX2_CRIGR Destrin OS=Cricetulus griseus GN=I79_001877 PE=3 SV=1	2	20	17	17	2	2	12	9	6	12	2	2	10	8	5	10	2	2	10	8	5	10	87.3	80	80	18.566	165	165;111	0	214.29	13.9	13.9	63	65.5	37.6	64.2	21973000000	37816000	38330000	575920000	351330000	401990000	845200000	508
G3GVY1	G3GVY1	3	3	3	tr|G3GVY1|G3GVY1_CRIGR RING finger protein 11 OS=Cricetulus griseus GN=I79_001887 PE=4 SV=1	1	3	3	3	1	1	1	1	0	0	1	1	1	1	0	0	1	1	1	1	0	0	24.7	24.7	24.7	17.444	154	154	0.00089686	3.0648	7.8	7.8	7.8	7.8	0	0	421300000	22167000	30735000	20284000	13215000	0	0	23
G3GVY6	G3GVY6	11	11	11	tr|G3GVY6|G3GVY6_CRIGR Oxysterol-binding protein OS=Cricetulus griseus GN=I79_001892 PE=3 SV=1	1	11	11	11	1	1	1	0	1	1	1	1	1	0	1	1	1	1	1	0	1	1	17.3	17.3	17.3	83.206	736	736	0.00032626	15.502	1.4	1.4	1.4	0	1.8	1.5	481430000	23882000	25904000	24015000	0	3584600	1880400	47
G3GVZ0	G3GVZ0	8	8	8	tr|G3GVZ0|G3GVZ0_CRIGR Protein KTI12-like OS=Cricetulus griseus GN=I79_001896 PE=4 SV=1	1	8	8	8	1	1	0	1	0	0	1	1	0	1	0	0	1	1	0	1	0	0	52.8	52.8	52.8	36.061	326	326	0.00044603	38.417	4	4	0	4	0	0	922650000	11274000	9889500	0	3800200	0	0	65
G3GVZ2	G3GVZ2	8	8	8	tr|G3GVZ2|G3GVZ2_CRIGR Zinc finger FYVE domain-containing protein 9 OS=Cricetulus griseus GN=I79_001898 PE=4 SV=1	1	8	8	8	3	3	0	0	0	0	3	3	0	0	0	0	3	3	0	0	0	0	8.6	8.6	8.6	154.06	1413	1413	0.00076903	6.0347	3.1	3.1	0	0	0	0	277420000	32950000	34871000	0	0	0	0	27
G3GVZ4	G3GVZ4	7	7	7	tr|G3GVZ4|G3GVZ4_CRIGR Coiled-coil and C2 domain-containing protein 1B OS=Cricetulus griseus GN=I79_001900 PE=4 SV=1	1	7	7	7	1	2	0	0	0	0	1	2	0	0	0	0	1	2	0	0	0	0	9.2	9.2	9.2	93.896	851	851	0.0008199	7.9121	1.2	2.2	0	0	0	0	429440000	17410000	10081000	0	0	0	0	53
G3GW00;G3I797	G3GW00	6;2	6;2	6;2	tr|G3GW00|G3GW00_CRIGR Pre-mRNA-splicing factor 38A OS=Cricetulus griseus GN=I79_001906 PE=4 SV=1	2	6	6	6	1	1	2	2	1	1	1	1	2	2	1	1	1	1	2	2	1	1	27.6	27.6	27.6	37.446	312	312;193	0.00029308	10.372	3.8	3.8	6.4	6.4	3.8	3.8	470180000	17913000	13925000	19856000	18168000	7869200	10117000	51
G3GW01;G3ILT8	G3GW01	14;2	14;2	14;2	tr|G3GW01|G3GW01_CRIGR Terminal uridylyltransferase 4 OS=Cricetulus griseus GN=I79_001907 PE=4 SV=1	2	14	14	14	8	5	2	1	0	0	8	5	2	1	0	0	8	5	2	1	0	0	12.4	12.4	12.4	162.38	1451	1451;495	0.00030553	12.301	8.3	4.5	1.6	0.8	0	0	282330000	81493000	49261000	6485000	6046700	0	0	34
G3GW11	G3GW11	39	39	39	tr|G3GW11|G3GW11_CRIGR Non-specific lipid-transfer protein OS=Cricetulus griseus GN=I79_001919 PE=3 SV=1	1	39	39	39	0	1	4	4	13	16	0	1	4	4	13	16	0	1	4	4	13	16	71.1	71.1	71.1	58.892	547	547	0	323.31	0	1.8	7.5	8.6	27.8	25	37512000000	0	13627000	105600000	62264000	399600000	567200000	722
G3GW33	G3GW33	3	3	3	tr|G3GW33|G3GW33_CRIGR Transmembrane protein 168 OS=Cricetulus griseus GN=I79_001944 PE=4 SV=1	1	3	3	3	1	1	1	1	0	0	1	1	1	1	0	0	1	1	1	1	0	0	4.8	4.8	4.8	77.67	681	681	0.00080235	7.2772	2.5	2.5	2.5	2.5	0	0	90800000	5909400	7440300	4300700	5091100	0	0	13
G3GW36	G3GW36	8	8	8	tr|G3GW36|G3GW36_CRIGR Transmembrane protein 106B OS=Cricetulus griseus GN=I79_001948 PE=4 SV=1	1	8	8	8	5	5	2	2	1	0	5	5	2	2	1	0	5	5	2	2	1	0	33.1	33.1	33.1	31.203	275	275	0	175.83	20.7	20.7	9.5	9.5	4	0	2164600000	203240000	194880000	29937000	24042000	9079800	0	120
G3GW47	G3GW47	31	31	31	tr|G3GW47|G3GW47_CRIGR Arginyl-tRNA synthetase, cytoplasmic OS=Cricetulus griseus GN=I79_001963 PE=3 SV=1	1	31	31	31	11	15	6	5	3	4	11	15	6	5	3	4	11	15	6	5	3	4	52.2	52.2	52.2	62.065	542	542	0	149.99	21.4	35.1	14.6	11.1	7.7	9.4	14170000000	405860000	384660000	88092000	76366000	19457000	33508000	547
G3GW52	G3GW52	1	1	1	tr|G3GW52|G3GW52_CRIGR Headcase protein-like OS=Cricetulus griseus GN=I79_001968 PE=4 SV=1	1	1	1	1	1	1	0	0	0	0	1	1	0	0	0	0	1	1	0	0	0	0	3.1	3.1	3.1	47.274	415	415	0.0010776	2.5466	3.1	3.1	0	0	0	0	68835000	4120500	10095000	0	0	0	0	14
G3GW53	G3GW53	4	4	4	tr|G3GW53|G3GW53_CRIGR Epithelial cell transforming sequence 2 oncogene-like OS=Cricetulus griseus GN=I79_001970 PE=4 SV=1	1	4	4	4	1	1	1	1	1	1	1	1	1	1	1	1	1	1	1	1	1	1	6.4	6.4	6.4	106.97	939	939	0.00044092	37.045	1.4	1.4	1.4	1.4	1	1.4	2744900000	4042700	4093100	4405800	2285400	8562600	6440800	121
G3GW54	G3GW54	9	9	9	tr|G3GW54|G3GW54_CRIGR RalBP1-associated Eps domain-containing protein 1 OS=Cricetulus griseus GN=I79_001969 PE=4 SV=1	1	9	9	9	0	0	0	0	0	1	0	0	0	0	0	1	0	0	0	0	0	1	19.1	19.1	19.1	80.793	744	744	0	63.838	0	0	0	0	0	2.2	1735500000	0	0	0	0	0	19000000	119
G3GW55	G3GW55	2	2	2	tr|G3GW55|G3GW55_CRIGR NHS-like protein 1 OS=Cricetulus griseus GN=I79_001971 PE=4 SV=1	1	2	2	2	1	0	0	0	0	0	1	0	0	0	0	0	1	0	0	0	0	0	1.8	1.8	1.8	166.82	1556	1556	0.0041477	2.0489	1	0	0	0	0	0	20965000	12791000	0	0	0	0	0	3
G3GW77	G3GW77	3	3	3	tr|G3GW77|G3GW77_CRIGR Lysocardiolipin acyltransferase 1 OS=Cricetulus griseus GN=I79_001994 PE=4 SV=1	1	3	3	3	0	0	1	0	1	0	0	0	1	0	1	0	0	0	1	0	1	0	7.4	7.4	7.4	44.747	376	376	0.0077001	1.7961	0	0	2.7	0	2.7	0	38643000	0	0	16016000	0	16794000	0	8
G3GW85	G3GW85	12	12	12	tr|G3GW85|G3GW85_CRIGR WD repeat-containing protein 43 OS=Cricetulus griseus GN=I79_002005 PE=4 SV=1	1	12	12	12	1	1	2	4	0	1	1	1	2	4	0	1	1	1	2	4	0	1	38.6	38.6	38.6	55.889	498	498	0	66.533	5.6	5.6	8.4	16.3	0	1.6	794090000	16302000	25182000	38112000	49289000	0	3019300	49
G3GW88	G3GW88	20	20	8	tr|G3GW88|G3GW88_CRIGR Serine/threonine-protein phosphatase OS=Cricetulus griseus GN=I79_002008 PE=3 SV=1	1	20	20	8	6	9	12	7	4	6	6	9	12	7	4	6	3	4	4	3	0	2	62.2	62.2	38.5	34.121	299	299	0	213.33	29.4	36.5	41.5	31.4	13.7	23.1	10007000000	85505000	223950000	210180000	107730000	72343000	113080000	534
G3GW95	G3GW95	18	18	18	tr|G3GW95|G3GW95_CRIGR Kanadaptin OS=Cricetulus griseus GN=I79_002015 PE=4 SV=1	1	18	18	18	1	0	0	0	0	0	1	0	0	0	0	0	1	0	0	0	0	0	29.8	29.8	29.8	82.567	742	742	0	69.741	1.2	0	0	0	0	0	1315300000	2599800	0	0	0	0	0	63
G3GW97	G3GW97	3	3	3	tr|G3GW97|G3GW97_CRIGR GPN-loop GTPase 1 OS=Cricetulus griseus GN=I79_002017 PE=4 SV=1	1	3	3	3	0	1	0	0	0	0	0	1	0	0	0	0	0	1	0	0	0	0	12.1	12.1	12.1	41.791	373	373	0.00029895	11.384	0	4.3	0	0	0	0	463270000	0	4398100	0	0	0	0	21
G3GWA8	G3GWA8	13	13	13	tr|G3GWA8|G3GWA8_CRIGR Huntingtin protein OS=Cricetulus griseus GN=I79_002028 PE=4 SV=1	1	13	13	13	1	4	0	0	0	0	1	4	0	0	0	0	1	4	0	0	0	0	6.7	6.7	6.7	324.31	2928	2928	0.00043668	36.004	0.3	2.1	0	0	0	0	500080000	71468000	39321000	0	0	0	0	38
G3GWB3	G3GWB3	32	32	32	tr|G3GWB3|G3GWB3_CRIGR Alpha-2-macroglobulin receptor-associated protein OS=Cricetulus griseus GN=I79_002033 PE=4 SV=1	1	32	32	32	4	5	10	12	4	18	4	5	10	12	4	18	4	5	10	12	4	18	63.2	63.2	63.2	41.173	351	351	0	319.55	15.1	17.7	23.4	31.3	15.1	43	50554000000	193390000	167440000	797920000	717400000	194150000	1623400000	856
G3GWB9	G3GWB9	15	15	15	tr|G3GWB9|G3GWB9_CRIGR Acyl-coenzyme A oxidase OS=Cricetulus griseus GN=I79_002040 PE=3 SV=1	1	15	15	15	0	0	0	0	3	0	0	0	0	0	3	0	0	0	0	0	3	0	33	33	33	78.361	700	700	0	66.915	0	0	0	0	5.1	0	1042900000	0	0	0	0	26457000	0	82
G3GWC2	G3GWC2	18	18	17	tr|G3GWC2|G3GWC2_CRIGR Actin filament-associated protein 1 OS=Cricetulus griseus GN=I79_002043 PE=4 SV=1	1	18	18	17	8	11	9	8	3	2	8	11	9	8	3	2	7	11	9	8	3	2	29.1	29.1	28.2	80.522	731	731	0	95.108	10.7	15.9	14.1	14.5	4.7	1.4	3922900000	230640000	290760000	125590000	95930000	14628000	15602000	276
G3GWC4	G3GWC4	17	17	17	tr|G3GWC4|G3GWC4_CRIGR GrpE protein homolog OS=Cricetulus griseus GN=I79_002045 PE=3 SV=1	1	17	17	17	0	0	0	0	0	1	0	0	0	0	0	1	0	0	0	0	0	1	53.1	53.1	53.1	30.213	271	271	0	323.31	0	0	0	0	0	4.1	23142000000	0	0	0	0	0	5306500	285
G3GWD3	G3GWD3	15	15	15	tr|G3GWD3|G3GWD3_CRIGR Alpha-mannosidase OS=Cricetulus griseus GN=I79_002054 PE=3 SV=1	1	15	15	15	3	4	0	2	1	3	3	4	0	2	1	3	3	4	0	2	1	3	19.9	19.9	19.9	111.36	970	970	0	98.776	3.9	5.6	0	3.1	1	4.1	5685400000	32168000	45966000	0	10697000	7827200	51255000	287
G3GWD5	G3GWD5	13	13	13	tr|G3GWD5|G3GWD5_CRIGR Wolframin OS=Cricetulus griseus GN=I79_002056 PE=4 SV=1	1	13	13	13	0	0	1	3	2	0	0	0	1	3	2	0	0	0	1	3	2	0	15.4	15.4	15.4	100.39	889	889	0.00031959	14.484	0	0	1.6	3.9	2.6	0	637540000	0	0	7492100	39752000	16942000	0	63
G3GWE3	G3GWE3	8	8	8	tr|G3GWE3|G3GWE3_CRIGR Syntaxin-18 OS=Cricetulus griseus GN=I79_002064 PE=4 SV=1	1	8	8	8	1	2	5	4	3	4	1	2	5	4	3	4	1	2	5	4	3	4	24.3	24.3	24.3	38.38	334	334	0.00030048	11.658	3.6	7.8	13.5	10.8	7.8	9.6	758500000	3834700	12093000	54624000	28792000	42731000	57168000	87
G3GWE6	G3GWE6	11	11	11	tr|G3GWE6|G3GWE6_CRIGR Cell growth-regulating nucleolar protein OS=Cricetulus griseus GN=H671_1g3110 PE=4 SV=1	1	11	11	11	5	5	2	6	0	0	5	5	2	6	0	0	5	5	2	6	0	0	47.4	47.4	47.4	43.168	382	382	0	115.62	21.5	24.6	7.6	19.6	0	0	3649400000	168980000	182810000	49976000	132200000	0	0	134
G3GWE9	G3GWE9	25	25	25	tr|G3GWE9|G3GWE9_CRIGR Solute carrier family 2, facilitated glucose transporter member 9 OS=Cricetulus griseus GN=I79_002071 PE=3 SV=1	1	25	25	25	1	2	9	6	8	10	1	2	9	6	8	10	1	2	9	6	8	10	23.3	23.3	23.3	109.02	994	994	0	189.86	1.6	2.5	11.9	6.9	8.4	11.2	23233000000	10847000	17630000	299600000	135170000	198180000	343660000	563
G3GWF4;G3HMK3	G3GWF4	52;2	52;2	49;0	tr|G3GWF4|G3GWF4_CRIGR Heat shock protein 105 kDa (Fragment) OS=Cricetulus griseus GN=I79_002075 PE=3 SV=1	2	52	52	49	3	2	2	1	1	2	3	2	2	1	1	2	3	2	2	1	1	2	64	64	61.6	87.991	778	778;543	0	323.31	5.1	3.6	3.6	1.9	1.7	4	45396000000	12414000	15400000	7325400	3447700	2993700	10170000	1112
G3GWG3;G3I6M7;G3HUE9;G3HGH1;G3H954	G3GWG3	9;4;3;3;1	9;4;3;3;1	1;0;1;1;0	tr|G3GWG3|G3GWG3_CRIGR High mobility group protein B1 OS=Cricetulus griseus GN=I79_002087 PE=4 SV=1	5	9	9	1	6	6	3	2	0	0	6	6	3	2	0	0	1	1	0	0	0	0	27.3	27.3	6.4	25.321	220	220;119;107;109;139	0	238.45	25	25	19.1	11.8	0	0	40740000000	494470000	1511100000	106280000	79039000	0	0	544
G3GWG7	G3GWG7	5	5	5	tr|G3GWG7|G3GWG7_CRIGR High affinity cationic amino acid transporter 1 OS=Cricetulus griseus GN=I79_002091 PE=4 SV=1	1	5	5	5	3	2	2	2	1	0	3	2	2	2	1	0	3	2	2	2	1	0	13.1	13.1	13.1	67.614	628	628	0	67.087	8	6.4	6.4	6.4	1.8	0	1074100000	71366000	71731000	40174000	41289000	6816000	0	75
G3GWH6	G3GWH6	2	2	2	tr|G3GWH6|G3GWH6_CRIGR PAB-dependent poly(A)-specific ribonuclease subunit 3 OS=Cricetulus griseus GN=I79_002102 PE=4 SV=1	1	2	2	2	0	1	0	0	0	0	0	1	0	0	0	0	0	1	0	0	0	0	10.8	10.8	10.8	24.18	213	213	0.0099641	1.6227	0	5.2	0	0	0	0	12117000	0	12117000	0	0	0	0	2
G3GWI9;G3IDG6	G3GWI9;G3IDG6	2;2	2;2	2;2	tr|G3GWI9|G3GWI9_CRIGR Ubiquitin carboxyl-terminal hydrolase 12 (Fragment) OS=Cricetulus griseus GN=I79_002116 PE=4 SV=1;tr|G3IDG6|G3IDG6_CRIGR Ubiquitin carboxyl-terminal hydrolase 46 (Fragment) OS=Cricetulus griseus GN=I79_021745 PE=4 SV=1	2	2	2	2	0	0	1	0	0	0	0	0	1	0	0	0	0	0	1	0	0	0	10.7	10.7	10.7	30.247	262	262;333	0.00079031	6.8111	0	0	3.1	0	0	0	95892000	0	0	2823800	0	0	0	9
G3GWL7	G3GWL7	22	22	22	tr|G3GWL7|G3GWL7_CRIGR Ribosomal L1 domain-containing protein 1 OS=Cricetulus griseus GN=I79_002145 PE=4 SV=1	1	22	22	22	9	9	7	12	2	3	9	9	7	12	2	3	9	9	7	12	2	3	54.1	54.1	54.1	49.958	442	442	0	323.31	38.2	32.8	24.7	33	5.4	10	11880000000	289170000	546870000	437950000	523770000	9180800	30456000	335
G3GWM0	G3GWM0	24	24	12	tr|G3GWM0|G3GWM0_CRIGR Eukaryotic peptide chain release factor GTP-binding subunit ERF3B OS=Cricetulus griseus GN=I79_002147 PE=4 SV=1	1	24	24	12	5	5	0	0	0	0	5	5	0	0	0	0	2	2	0	0	0	0	42.6	42.6	24.7	65.336	584	584	0	301.15	11.3	8.9	0	0	0	0	12129000000	59426000	95344000	0	0	0	0	510
G3GWN2	G3GWN2	4	4	4	tr|G3GWN2|G3GWN2_CRIGR DNA repair endonuclease XPF OS=Cricetulus griseus GN=I79_002159 PE=4 SV=1	1	4	4	4	2	2	0	0	0	0	2	2	0	0	0	0	2	2	0	0	0	0	9.1	9.1	9.1	65.607	585	585	0.00067966	3.2455	4.8	4.8	0	0	0	0	64020000	10546000	2420800	0	0	0	0	15
G3GWP1	G3GWP1	26	26	26	tr|G3GWP1|G3GWP1_CRIGR Protein transport protein Sec24C OS=Cricetulus griseus GN=I79_002170 PE=4 SV=1	1	26	26	26	16	14	14	13	3	2	16	14	14	13	3	2	16	14	14	13	3	2	32.2	32.2	32.2	118.67	1095	1095	0	199.43	19	18.1	15.3	15.9	3.2	3.4	8255600000	509380000	404810000	222620000	244420000	14624000	17312000	483
G3GWP2	G3GWP2	9	9	9	tr|G3GWP2|G3GWP2_CRIGR Alpha-(1,3)-fucosyltransferase 11 OS=Cricetulus griseus GN=I79_002171 PE=3 SV=1	1	9	9	9	0	0	1	1	1	2	0	0	1	1	1	2	0	0	1	1	1	2	27.1	27.1	27.1	59.13	524	524	0.00038476	25	0	0	1.9	1.9	1.9	5.7	549380000	0	0	9421700	7341600	7172900	26274000	63
G3GWP7;G3HMA8	G3GWP7	11;4	11;4	10;3	tr|G3GWP7|G3GWP7_CRIGR Calcium/calmodulin-dependent protein kinase type II gamma chain OS=Cricetulus griseus GN=I79_002177 PE=4 SV=1	2	11	11	10	7	8	2	3	1	2	7	8	2	3	1	2	7	8	2	3	1	2	28.6	28.6	24.9	57.131	507	507;337	0	43.56	18.7	19.1	4.1	8.5	2.4	5.7	2056500000	315360000	290440000	42728000	57702000	19119000	27738000	117
G3GWQ1	G3GWQ1	46	46	46	tr|G3GWQ1|G3GWQ1_CRIGR Vinculin OS=Cricetulus griseus GN=I79_002180 PE=4 SV=1	1	46	46	46	1	1	4	3	2	1	1	1	4	3	2	1	1	1	4	3	2	1	45.2	45.2	45.2	124.88	1143	1143	0	323.31	1.1	1.1	4.8	3.3	2.4	1.2	17133000000	5539700	4504800	20545000	13987000	14155000	5829200	672
G3GWR2	G3GWR2	24	24	24	tr|G3GWR2|G3GWR2_CRIGR Voltage-dependent anion-selective channel protein 2 OS=Cricetulus griseus GN=I79_002192 PE=4 SV=1	1	24	24	24	5	5	6	6	7	8	5	5	6	6	7	8	5	5	6	6	7	8	77.6	77.6	77.6	31.739	295	295	0	323.31	19.7	26.8	29.5	24.4	31.2	32.5	47449000000	205190000	181720000	270720000	178860000	432230000	332120000	494
G3GWR6	G3GWR6	6	6	6	tr|G3GWR6|G3GWR6_CRIGR Disks large-like 5 OS=Cricetulus griseus GN=I79_002197 PE=4 SV=1	1	6	6	6	4	3	1	0	0	0	4	3	1	0	0	0	4	3	1	0	0	0	4.8	4.8	4.8	209.61	1873	1873	0.00067889	3.2119	3.3	1.7	0.5	0	0	0	116680000	27228000	39451000	0	0	0	0	14
G3GWR8	G3GWR8	17	17	17	tr|G3GWR8|G3GWR8_CRIGR Proteasome endopeptidase complex (Fragment) OS=Cricetulus griseus GN=I79_002199 PE=3 SV=1	1	17	17	17	9	11	6	8	3	3	9	11	6	8	3	3	9	11	6	8	3	3	69.8	69.8	69.8	23.777	212	212	0	250.96	57.5	58	36.8	47.6	18.9	21.2	39037000000	1465900000	1623400000	125420000	222180000	26185000	43287000	613
G3GWS0;G3INZ0	G3GWS0;G3INZ0	3;2	3;2	3;2	tr|G3GWS0|G3GWS0_CRIGR Protein LSM14-like B OS=Cricetulus griseus GN=I79_002201 PE=4 SV=1;tr|G3INZ0|G3INZ0_CRIGR Protein LSM14-like B OS=Cricetulus griseus GN=I79_025688 PE=4 SV=1	2	3	3	3	0	0	1	1	0	0	0	0	1	1	0	0	0	0	1	1	0	0	21.3	21.3	21.3	25.872	230	230;156	0.0035409	2.1043	0	0	4.8	4.8	0	0	439720000	0	0	14869000	17583000	0	0	28
G3GWT5	G3GWT5	3	3	3	tr|G3GWT5|G3GWT5_CRIGR Negative elongation factor D OS=Cricetulus griseus GN=I79_002217 PE=4 SV=1	1	3	3	3	2	1	0	0	0	0	2	1	0	0	0	0	2	1	0	0	0	0	8.3	8.3	8.3	65.244	580	580	0.0021048	2.2442	5	3.3	0	0	0	0	23729000	9803400	7316400	0	0	0	0	5
G3GWT7;G3HMW5	G3GWT7	28;4	28;4	28;4	tr|G3GWT7|G3GWT7_CRIGR Guanine nucleotide-binding protein G(S) subunit alpha isoforms XLas OS=Cricetulus griseus GN=I79_002218 PE=4 SV=1	2	28	28	28	10	9	15	11	15	14	10	9	15	11	15	14	10	9	15	11	15	14	76.4	76.4	76.4	38.997	335	335;131	0	323.31	34.3	30.4	47.8	35.8	42.7	42.7	24042000000	471350000	536720000	1236100000	741710000	684300000	747120000	681
G3GWU0	G3GWU0	11	11	11	tr|G3GWU0|G3GWU0_CRIGR Syntaxin-16 OS=Cricetulus griseus GN=I79_002223 PE=3 SV=1	1	11	11	11	6	8	7	5	1	2	6	8	7	5	1	2	6	8	7	5	1	2	47.2	47.2	47.2	36.922	326	326	0	323.31	27.6	29.4	30.7	19.3	5.5	3.1	2998100000	315850000	123610000	130420000	31183000	42706000	16611000	149
G3GWU4	G3GWU4	8	8	8	tr|G3GWU4|G3GWU4_CRIGR Vesicle-associated membrane protein-associated protein B OS=Cricetulus griseus GN=I79_002227 PE=4 SV=1	1	8	8	8	4	3	5	5	4	4	4	3	5	5	4	4	4	3	5	5	4	4	31.7	31.7	31.7	27.502	252	252	0	80.122	10.7	10.7	20.6	16.3	16.3	17.1	9513300000	152300000	111340000	229170000	362690000	76906000	95476000	254
G3GWU6	G3GWU6	5	5	5	tr|G3GWU6|G3GWU6_CRIGR Ras-related protein Rab-22A OS=Cricetulus griseus GN=I79_002231 PE=4 SV=1	1	5	5	5	2	4	3	3	2	2	2	4	3	3	2	2	2	4	3	3	2	2	30.3	30.3	30.3	28.659	254	254	0.00038447	24.974	13.8	26	17.7	18.1	9.8	9.8	565350000	13068000	29929000	22163000	13559000	18072000	28713000	70
G3GWV6	G3GWV6	9	9	8	tr|G3GWV6|G3GWV6_CRIGR Prostaglandin G/H synthase 2 OS=Cricetulus griseus GN=I79_002241 PE=4 SV=1	1	9	9	8	0	0	1	0	0	1	0	0	1	0	0	1	0	0	1	0	0	1	18.4	18.4	16.9	68.967	604	604	0.00038595	25.33	0	0	1.8	0	0	2.2	522790000	0	0	0	0	0	7288700	45
G3GWV8	G3GWV8	9	9	9	tr|G3GWV8|G3GWV8_CRIGR Protein odr-4-like OS=Cricetulus griseus GN=I79_002243 PE=4 SV=1	1	9	9	9	0	0	0	0	2	1	0	0	0	0	2	1	0	0	0	0	2	1	23.7	23.7	23.7	50.089	448	448	0.00028257	9.1414	0	0	0	0	7.4	2.7	291080000	0	0	0	0	9526800	23281000	25
G3GWV9	G3GWV9	71	71	71	tr|G3GWV9|G3GWV9_CRIGR Nucleoprotein TPR OS=Cricetulus griseus GN=I79_002244 PE=4 SV=1	1	71	71	71	12	15	2	16	0	0	12	15	2	16	0	0	12	15	2	16	0	0	41.4	41.4	41.4	238.75	2122	2122	0	323.31	7.9	9.3	1.6	9.8	0	0	11888000000	169790000	193430000	36109000	214610000	0	0	677
G3GWX0	G3GWX0	15	15	15	tr|G3GWX0|G3GWX0_CRIGR Exocyst complex component 2 OS=Cricetulus griseus GN=I79_002255 PE=4 SV=1	1	15	15	15	8	7	7	3	2	3	8	7	7	3	2	3	8	7	7	3	2	3	16.7	16.7	16.7	103.9	924	924	0.00035881	20.908	10.3	9.6	7.5	5.5	2.1	2.3	1709100000	101600000	97884000	164850000	32252000	17180000	18113000	126
G3GWX6	G3GWX6	21	21	21	tr|G3GWX6|G3GWX6_CRIGR Leukocyte elastase inhibitor A OS=Cricetulus griseus GN=I79_002261 PE=3 SV=1	1	21	21	21	0	1	1	3	1	2	0	1	1	3	1	2	0	1	1	3	1	2	64.4	64.4	64.4	42.881	379	379	0	323.31	0	3.7	3.7	9.5	2.6	6.3	11618000000	0	4989200	6864600	14179000	5356400	25081000	431
G3GWY2	G3GWY2	9	9	9	tr|G3GWY2|G3GWY2_CRIGR RNA-binding protein 34 OS=Cricetulus griseus GN=I79_002267 PE=4 SV=1	1	9	9	9	1	2	0	3	0	0	1	2	0	3	0	0	1	2	0	3	0	0	43.5	43.5	43.5	31.287	285	285	0	41.248	7.4	10.9	0	16.8	0	0	497630000	6513600	21238000	0	35074000	0	0	35
G3GWZ6	G3GWZ6	11	11	11	tr|G3GWZ6|G3GWZ6_CRIGR Nucleoside-triphosphatase C1orf57 OS=Cricetulus griseus GN=I79_002283 PE=3 SV=1	1	11	11	11	9	8	5	4	0	0	9	8	5	4	0	0	9	8	5	4	0	0	72.1	72.1	72.1	20.331	190	190	0	111.54	54.7	54.2	30.5	23.7	0	0	1721600000	171050000	144730000	39692000	26111000	0	0	157
G3GWZ8	G3GWZ8	6	6	6	tr|G3GWZ8|G3GWZ8_CRIGR Signal-induced proliferation-associated 1-like protein 2 OS=Cricetulus griseus GN=I79_002285 PE=4 SV=1	1	6	6	6	3	3	2	2	0	0	3	3	2	2	0	0	3	3	2	2	0	0	4.5	4.5	4.5	187.83	1703	1703	0.00070538	3.888	1.8	2.6	1.4	1.3	0	0	133130000	23346000	24455000	7116800	8825500	0	0	21
G3GX06	G3GX06	11	11	11	tr|G3GX06|G3GX06_CRIGR Exocyst complex component 8 OS=Cricetulus griseus GN=I79_002293 PE=4 SV=1	1	11	11	11	1	3	2	4	0	1	1	3	2	4	0	1	1	3	2	4	0	1	25	25	25	81.152	716	716	0	51.068	2.2	7	5.9	11.2	0	2.2	770640000	14321000	34103000	29463000	35092000	0	3741200	64
G3GX08	G3GX08	20	20	20	tr|G3GX08|G3GX08_CRIGR Dihydroxyacetone phosphate acyltransferase OS=Cricetulus griseus GN=I79_002295 PE=3 SV=1	1	20	20	20	0	0	0	0	3	0	0	0	0	0	3	0	0	0	0	0	3	0	34.7	34.7	34.7	76.203	669	669	0	49.141	0	0	0	0	5.5	0	1329000000	0	0	0	0	18423000	0	95
G3GX12	G3GX12	14	14	14	tr|G3GX12|G3GX12_CRIGR Tetratricopeptide repeat protein 13 (Fragment) OS=Cricetulus griseus GN=I79_002298 PE=4 SV=1	1	14	14	14	0	0	1	1	3	4	0	0	1	1	3	4	0	0	1	1	3	4	27.3	27.3	27.3	76.945	677	677	0.00034341	18.232	0	0	1.9	1.9	6.4	7.1	333770000	0	0	8174400	5317300	27776000	37835000	44
G3GX17	G3GX17	22	22	22	tr|G3GX17|G3GX17_CRIGR Polypeptide N-acetylgalactosaminyltransferase OS=Cricetulus griseus GN=I79_002304 PE=3 SV=1	1	22	22	22	4	5	9	10	3	4	4	5	9	10	3	4	4	5	9	10	3	4	45.2	45.2	45.2	60.973	535	535	0	96.766	10.3	12.3	22.2	25.6	8.6	8.4	7194300000	61050000	58197000	294570000	398380000	33637000	82004000	314
G3GX26	G3GX26	8	8	7	tr|G3GX26|G3GX26_CRIGR Ras-related protein Rab-4A OS=Cricetulus griseus GN=I79_002313 PE=4 SV=1	1	8	8	7	3	4	3	2	1	3	3	4	3	2	1	3	2	3	2	1	1	3	44.5	44.5	38.1	24.435	218	218	0.0003391	17.547	18.8	23.9	17.4	12.4	5	18.3	1337200000	40441000	38613000	50168000	25372000	5352700	17820000	94
G3GX32	G3GX32	10	10	10	tr|G3GX32|G3GX32_CRIGR Cysteine-rich with EGF-like domain protein 1 OS=Cricetulus griseus GN=I79_002344 PE=4 SV=1	1	10	10	10	3	1	4	3	4	3	3	1	4	3	4	3	3	1	4	3	4	3	25.7	25.7	25.7	45.716	420	420	0.00044072	37.008	8.3	2.6	8.3	5.5	8.3	9.5	5054300000	32307000	13824000	192780000	113740000	277960000	249390000	152
G3GX34	G3GX34	7	7	7	tr|G3GX34|G3GX34_CRIGR ER membrane protein complex subunit 3 OS=Cricetulus griseus GN=I79_002346 PE=3 SV=1	1	7	7	7	0	0	2	0	2	1	0	0	2	0	2	1	0	0	2	0	2	1	21.1	21.1	21.1	29.996	261	261	0.00032701	15.618	0	0	5.4	0	10	3.8	213850000	0	0	26644000	0	10242000	4531700	17
G3GX36	G3GX36	1	1	1	tr|G3GX36|G3GX36_CRIGR Fanconi anemia group D2 protein-like OS=Cricetulus griseus GN=I79_002348 PE=4 SV=1	1	1	1	1	0	1	0	0	0	0	0	1	0	0	0	0	0	1	0	0	0	0	1.2	1.2	1.2	121.09	1068	1068	0.00089366	3.0317	0	1.2	0	0	0	0	124590000	0	4983700	0	0	0	0	14
G3GX38	G3GX38	10	10	10	tr|G3GX38|G3GX38_CRIGR Uncharacterized protein OS=Cricetulus griseus GN=I79_002350 PE=4 SV=1	1	10	10	10	3	5	3	4	3	6	3	5	3	4	3	6	3	5	3	4	3	6	71.9	71.9	71.9	10.542	89	89	0.00037509	23.463	37.1	47.2	37.1	31.5	41.6	49.4	2644600000	128030000	215020000	88448000	98558000	48400000	164180000	132
G3GX41	G3GX41	2	2	2	tr|G3GX41|G3GX41_CRIGR Interleukin-1 receptor-associated kinase-like 2 OS=Cricetulus griseus GN=I79_002353 PE=4 SV=1	1	2	2	2	0	1	0	1	0	0	0	1	0	1	0	0	0	1	0	1	0	0	7.2	7.2	7.2	69.364	626	626	0.00087758	2.7925	0	3.2	0	3.2	0	0	685450000	0	27536000	0	95146000	0	0	14
G3GX44	G3GX44	4	4	4	tr|G3GX44|G3GX44_CRIGR Protein SEC13-like OS=Cricetulus griseus GN=I79_002356 PE=4 SV=1	1	4	4	4	1	2	0	0	0	0	1	2	0	0	0	0	1	2	0	0	0	0	22	22	22	35.547	322	322	0	56.37	3.4	11.5	0	0	0	0	2166000000	35585000	70973000	0	0	0	0	89
G3GX45	G3GX45	8	2	1	tr|G3GX45|G3GX45_CRIGR Calcium-transporting ATPase OS=Cricetulus griseus GN=I79_002357 PE=3 SV=1	1	8	2	1	4	4	6	5	3	2	1	1	1	2	1	1	0	0	0	1	0	0	7.7	2.2	1.2	142.29	1295	1295	0.00069767	3.6992	3.2	3	5.1	5	3.2	1.9	786610000	13258000	24757000	36075000	35136000	0	6312000	45
G3GX49	G3GX49	3	3	3	tr|G3GX49|G3GX49_CRIGR Sodium-independent sulfate anion transporter OS=Cricetulus griseus GN=I79_002361 PE=4 SV=1	1	3	3	3	0	2	0	0	0	0	0	2	0	0	0	0	0	2	0	0	0	0	31.6	31.6	31.6	12.293	114	114	0.00071702	4.2832	0	18.4	0	0	0	0	38311000	0	15091000	0	0	0	0	7
G3GX50	G3GX50	3	3	3	tr|G3GX50|G3GX50_CRIGR Protein ALO17 OS=Cricetulus griseus GN=I79_002362 PE=4 SV=1	1	3	3	3	2	2	1	1	0	0	2	2	1	1	0	0	2	2	1	1	0	0	5.2	5.2	5.2	82.735	755	755	0.0007301	4.6431	2.9	3.8	1.6	1.6	0	0	102750000	14552000	19713000	5423300	4055800	0	0	18
G3GX53	G3GX53	10	10	10	tr|G3GX53|G3GX53_CRIGR Regulatory-associated protein of mTOR OS=Cricetulus griseus GN=I79_002365 PE=4 SV=1	1	10	10	10	5	1	0	0	0	0	5	1	0	0	0	0	5	1	0	0	0	0	10.4	10.4	10.4	148.78	1331	1331	0.00042105	32.329	5.5	0.7	0	0	0	0	300500000	44179000	3586500	0	0	0	0	37
G3GX54	G3GX54	3	3	3	tr|G3GX54|G3GX54_CRIGR Charged multivesicular body protein 6 OS=Cricetulus griseus GN=I79_002367 PE=3 SV=1	1	3	3	3	3	3	2	2	1	2	3	3	2	2	1	2	3	3	2	2	1	2	22.2	22.2	22.2	20.406	176	176	0	75.593	22.2	22.2	15.3	15.3	7.4	15.3	3210000000	179440000	78873000	114250000	83218000	85490000	94461000	132
G3GX55	G3GX55	33	33	33	tr|G3GX55|G3GX55_CRIGR Brain-specific angiogenesis inhibitor 1-associated protein 2 OS=Cricetulus griseus GN=I79_002368 PE=4 SV=1	1	33	33	33	9	10	18	15	5	16	9	10	18	15	5	16	9	10	18	15	5	16	68.5	68.5	68.5	61.227	555	555	0	323.31	22.5	27.2	43.1	34.6	13.5	44	11243000000	274300000	374190000	785720000	504660000	82745000	433890000	522
G3GX57	G3GX57	10	10	10	tr|G3GX57|G3GX57_CRIGR 5-azacytidine-induced protein 1 OS=Cricetulus griseus GN=I79_002371 PE=4 SV=1	1	10	10	10	6	7	2	2	0	2	6	7	2	2	0	2	6	7	2	2	0	2	13.7	13.7	13.7	102.3	882	882	0.0003453	18.562	8	9.3	1.5	2.7	0	1.5	844240000	76218000	73415000	10769000	17423000	0	3209800	58
G3GX59	G3GX59	7	7	7	tr|G3GX59|G3GX59_CRIGR Putative sodium-coupled neutral amino acid transporter 10 OS=Cricetulus griseus GN=I79_002373 PE=4 SV=1	1	7	7	7	0	1	1	1	0	0	0	1	1	1	0	0	0	1	1	1	0	0	8.6	8.6	8.6	117.84	1094	1094	0.00029499	10.75	0	0.8	1.8	1.8	0	0	452210000	0	80144000	4707800	5249300	0	0	19
G3GX68	G3GX68	2	2	2	tr|G3GX68|G3GX68_CRIGR Nuclear protein localization protein 4-like OS=Cricetulus griseus GN=I79_002383 PE=4 SV=1	1	2	2	2	1	0	1	0	0	0	1	0	1	0	0	0	1	0	1	0	0	0	14.3	14.3	14.3	24.285	217	217	0.00072569	4.5371	6.5	0	6.5	0	0	0	479120000	16881000	0	8223000	0	0	0	31
G3GX75	G3GX75	8	8	8	tr|G3GX75|G3GX75_CRIGR Hepatocyte growth factor-regulated tyrosine kinase substrate OS=Cricetulus griseus GN=I79_002390 PE=4 SV=1	1	8	8	8	1	1	0	0	0	0	1	1	0	0	0	0	1	1	0	0	0	0	12.6	12.6	12.6	86.124	776	776	0.00042194	32.463	1.5	1.5	0	0	0	0	1190400000	23784000	21390000	0	0	0	0	61
G3GX80	G3GX80	4	4	4	tr|G3GX80|G3GX80_CRIGR Uncharacterized protein C16orf14 OS=Cricetulus griseus GN=H671_7g18759 PE=4 SV=1	1	4	4	4	3	4	2	2	0	0	3	4	2	2	0	0	3	4	2	2	0	0	46.4	46.4	46.4	11.025	97	97	0.00033356	16.728	46.4	46.4	27.8	35.1	0	0	1233100000	129110000	159050000	19821000	23785000	0	0	73
G3GX96	G3GX96	10	10	10	tr|G3GX96|G3GX96_CRIGR Actin-related protein 2/3 complex subunit 4 OS=Cricetulus griseus GN=I79_002331 PE=3 SV=1	1	10	10	10	7	7	7	7	6	6	7	7	7	7	6	6	7	7	7	7	6	6	64.9	64.9	64.9	19.667	168	168	0	122.96	42.9	42.9	42.9	42.9	31.5	37.5	20762000000	1108000000	1103900000	746000000	701620000	251640000	326990000	395
G3GXA9	G3GXA9	22	22	22	tr|G3GXA9|G3GXA9_CRIGR Protein disulfide-isomerase OS=Cricetulus griseus GN=I79_002399 PE=3 SV=1	1	22	22	22	4	4	11	8	11	18	4	4	11	8	11	18	4	4	11	8	11	18	87.5	87.5	87.5	21.125	184	184	0	323.31	16.8	16.8	47.3	40.8	43.5	65.2	95784000000	48158000	68005000	1783100000	1103100000	990640000	2894700000	916
G3GXB0	G3GXB0	14	14	14	tr|G3GXB0|G3GXB0_CRIGR Rho GDP-dissociation inhibitor 1 OS=Cricetulus griseus GN=H671_7g18350 PE=4 SV=1	1	14	14	14	2	2	4	3	2	5	2	2	4	3	2	5	2	2	4	3	2	5	77	77	77	23.423	204	204	0	323.31	15.2	15.2	35.3	23	20.1	42.2	46875000000	29753000	39289000	74465000	49989000	25033000	97396000	573
G3GXB1	G3GXB1	7	7	7	tr|G3GXB1|G3GXB1_CRIGR THO complex subunit 4 OS=Cricetulus griseus GN=I79_002401 PE=4 SV=1	1	7	7	7	4	4	3	3	1	4	4	4	3	3	1	4	4	4	3	3	1	4	58.8	58.8	58.8	20.048	187	187	0	323.31	30.5	30.5	17.1	17.1	5.9	31	12947000000	567300000	642480000	331380000	392700000	38889000	189560000	292
G3GXD7	G3GXD7	135	135	135	tr|G3GXD7|G3GXD7_CRIGR Fatty acid synthase OS=Cricetulus griseus GN=I79_002427 PE=4 SV=1	1	135	135	135	12	13	10	10	8	4	12	13	10	10	8	4	12	13	10	10	8	4	66.1	66.1	66.1	271.86	2503	2503	0	323.31	6.7	8.5	6.6	6.1	4.8	2.6	176580000000	153440000	190870000	87368000	76865000	56815000	35751000	3375
G3GXE0	G3GXE0	7	7	2	tr|G3GXE0|G3GXE0_CRIGR Casein kinase I isoform delta OS=Cricetulus griseus GN=I79_002430 PE=4 SV=1	1	7	7	2	1	4	0	1	0	0	1	4	0	1	0	0	1	1	0	1	0	0	17.9	17.9	7.8	40.943	358	358	0.00075834	5.6787	3.9	10.9	0	3.9	0	0	190060000	7414000	32321000	0	3947800	0	0	23
G3GXE8	G3GXE8	5	5	5	tr|G3GXE8|G3GXE8_CRIGR PKHD domain-containing transmembrane protein C17orf101-like OS=Cricetulus griseus GN=I79_002438 PE=4 SV=1	1	5	5	5	1	0	0	0	0	0	1	0	0	0	0	0	1	0	0	0	0	0	37.1	37.1	37.1	23.154	205	205	0.00030798	12.627	6.8	0	0	0	0	0	160370000	13845000	0	0	0	0	0	12
G3GXF0	G3GXF0	8	8	8	tr|G3GXF0|G3GXF0_CRIGR Uncharacterized protein C17orf62-like OS=Cricetulus griseus GN=I79_002440 PE=4 SV=1	1	8	8	8	1	1	2	1	3	3	1	1	2	1	3	3	1	1	2	1	3	3	28.5	28.5	28.5	27.279	246	246	0.00029112	10.124	4.1	4.1	7.3	4.1	8.5	11.8	1347000000	14121000	11088000	61095000	40932000	68756000	39393000	100
G3GXF6	G3GXF6	5	5	5	tr|G3GXF6|G3GXF6_CRIGR WD repeat domain phosphoinositide-interacting protein 3 OS=Cricetulus griseus GN=I79_002446 PE=4 SV=1	1	5	5	5	1	2	1	1	1	1	1	2	1	1	1	1	1	2	1	1	1	1	16.1	16.1	16.1	35.074	316	316	0.00034638	18.707	4.4	4.7	4.4	4.4	4.4	4.4	581960000	18604000	37441000	12912000	9693500	6384400	10659000	36
G3GXG0	G3GXG0	16	16	16	tr|G3GXG0|G3GXG0_CRIGR Cullin-1 OS=Cricetulus griseus GN=I79_002450 PE=3 SV=1	1	16	16	16	3	7	2	2	0	0	3	7	2	2	0	0	3	7	2	2	0	0	26.7	26.7	26.7	89.735	776	776	0.00039683	27.77	3.5	11.3	3.1	2.3	0	0	1359800000	57176000	96516000	9595600	10108000	0	0	96
G3GXG4	G3GXG4	25	25	25	tr|G3GXG4|G3GXG4_CRIGR Lanosterol 14-alpha demethylase OS=Cricetulus griseus GN=I79_002454 PE=3 SV=1	1	25	25	25	3	2	8	8	8	9	3	2	8	8	8	9	3	2	8	8	8	9	56.3	56.3	56.3	56.767	503	503	0	250.62	8.7	4.2	22.5	21.7	18.1	22.7	4236400000	40248000	18072000	161860000	190240000	106740000	147640000	249
G3GXG5	G3GXG5	3	2	2	tr|G3GXG5|G3GXG5_CRIGR Krev interaction trapped protein 1 OS=Cricetulus griseus GN=I79_002455 PE=4 SV=1	1	3	2	2	2	2	1	2	0	0	1	1	1	1	0	0	1	1	1	1	0	0	6.1	4.1	4.1	84.827	740	740	0.0002798	8.7066	3.4	6.1	4.1	6.1	0	0	314390000	13714000	0	8718900	4519000	0	0	19
G3GXG8	G3GXG8	1	1	1	tr|G3GXG8|G3GXG8_CRIGR GATA zinc finger domain-containing protein 1 OS=Cricetulus griseus GN=I79_002458 PE=4 SV=1	1	1	1	1	1	1	0	1	0	0	1	1	0	1	0	0	1	1	0	1	0	0	10.5	10.5	10.5	19.45	171	171	0.00081699	7.7765	10.5	10.5	0	10.5	0	0	12139000	4558900	4324100	0	3256100	0	0	4
G3GXG9	G3GXG9	3	3	3	tr|G3GXG9|G3GXG9_CRIGR Peroxisome biogenesis factor 1 OS=Cricetulus griseus GN=I79_002460 PE=4 SV=1	1	3	3	3	0	0	0	0	1	0	0	0	0	0	1	0	0	0	0	0	1	0	4.6	4.6	4.6	95.812	871	871	0.00028588	9.528	0	0	0	0	1.6	0	48573000	0	0	0	0	2968300	0	7
G3GXH7;G3GXH6	G3GXH7;G3GXH6	4;2	4;2	4;2	tr|G3GXH7|G3GXH7_CRIGR Sterile alpha motif domain-containing protein 9-like OS=Cricetulus griseus GN=I79_002467 PE=4 SV=1;tr|G3GXH6|G3GXH6_CRIGR Sterile alpha motif domain-containing protein 9-like OS=Cricetulus griseus GN=I79_002466 PE=4 SV=1	2	4	4	4	1	1	1	0	0	1	1	1	1	0	0	1	1	1	1	0	0	1	5	5	5	182.91	1581	1581;1578	0.00088771	2.9544	1	1.5	1.5	0	0	0.7	2569900000	6843600	1646000000	494550000	0	0	58582000	17
G3GXH9	G3GXH9	4	4	4	tr|G3GXH9|G3GXH9_CRIGR Coiled-coil domain-containing protein 132 OS=Cricetulus griseus GN=I79_002469 PE=4 SV=1	1	4	4	4	0	1	0	0	0	0	0	1	0	0	0	0	0	1	0	0	0	0	5.6	5.6	5.6	111.06	964	964	0.00088028	2.8636	0	1.6	0	0	0	0	61509000	0	4253900	0	0	0	0	8
G3GXI2	G3GXI2	1	1	1	tr|G3GXI2|G3GXI2_CRIGR Calcitonin receptor OS=Cricetulus griseus GN=I79_002474 PE=3 SV=1	1	1	1	1	0	1	1	0	0	0	0	1	1	0	0	0	0	1	1	0	0	0	3.7	3.7	3.7	63.278	539	539	0.00078802	6.7396	0	3.7	3.7	0	0	0	96678000	0	6465400	0	0	0	0	8
G3GXI4	G3GXI4	6	6	6	tr|G3GXI4|G3GXI4_CRIGR Guanine nucleotide-binding protein subunit gamma OS=Cricetulus griseus GN=I79_002476 PE=3 SV=1	1	6	6	6	1	1	2	1	0	0	1	1	2	1	0	0	1	1	2	1	0	0	67.1	67.1	67.1	8.4386	73	73	0.0006993	3.7305	12.3	12.3	13.7	12.3	0	0	1270800000	9258900	21356000	34340000	12460000	0	0	54
G3GXI6	G3GXI6	3	3	3	tr|G3GXI6|G3GXI6_CRIGR BET1-like OS=Cricetulus griseus GN=I79_002478 PE=4 SV=1	1	3	3	3	0	1	3	1	2	0	0	1	3	1	2	0	0	1	3	1	2	0	28	28	28	13.23	118	118	0	44.633	0	9.3	28	9.3	24.6	0	1257500000	0	8516600	65752000	15340000	16006000	0	74
G3GXJ1	G3GXJ1	15	15	15	tr|G3GXJ1|G3GXJ1_CRIGR Glutamyl-tRNA(Gln) amidotransferase subunit A, mitochondrial OS=Cricetulus griseus GN=QRSL1 PE=3 SV=1	1	15	15	15	0	0	0	0	0	1	0	0	0	0	0	1	0	0	0	0	0	1	44.6	44.6	44.6	56.947	523	523	0.00040258	28.841	0	0	0	0	0	3.6	3678300000	0	0	0	0	0	23860000	56
G3GXK1	G3GXK1	9	9	9	tr|G3GXK1|G3GXK1_CRIGR Translocation protein SEC63-like OS=Cricetulus griseus GN=I79_002493 PE=4 SV=1	1	9	9	9	0	0	0	0	1	1	0	0	0	0	1	1	0	0	0	0	1	1	21.5	21.5	21.5	63.521	553	553	0.0003096	12.955	0	0	0	0	1.6	1.6	644800000	0	0	0	0	19384000	19491000	24
G3GXM2	G3GXM2	4	4	4	tr|G3GXM2|G3GXM2_CRIGR Polyphosphoinositide phosphatase OS=Cricetulus griseus GN=I79_002514 PE=4 SV=1	1	4	4	4	1	1	0	0	0	0	1	1	0	0	0	0	1	1	0	0	0	0	5.1	5.1	5.1	103.58	907	907	0.00069703	3.6755	1.3	1.3	0	0	0	0	100480000	0	10768000	0	0	0	0	8
G3GXM5	G3GXM5	4	4	4	tr|G3GXM5|G3GXM5_CRIGR Pre-mRNA-processing factor 17 OS=Cricetulus griseus GN=H671_2g6534 PE=4 SV=1	1	4	4	4	1	1	3	2	0	1	1	1	3	2	0	1	1	1	3	2	0	1	10.7	10.7	10.7	65.472	579	579	0.00032457	15.255	2.4	2.4	7.9	6.2	0	2.4	523200000	22565000	30884000	30961000	25261000	0	7242900	42
G3GXP6;G3H9M8	G3GXP6;G3H9M8	14;8	14;8	14;8	tr|G3GXP6|G3GXP6_CRIGR Dystrobrevin OS=Cricetulus griseus GN=I79_002538 PE=3 SV=1;tr|G3H9M8|G3H9M8_CRIGR Dystrobrevin alpha OS=Cricetulus griseus GN=I79_007105 PE=4 SV=1	2	14	14	14	1	2	3	4	0	2	1	2	3	4	0	2	1	2	3	4	0	2	32.2	32.2	32.2	66.807	590	590;797	0	94.518	2	6.1	5.3	10.2	0	5.8	1252600000	12329000	21157000	32303000	61371000	0	8631000	96
G3GXQ0	G3GXQ0	8	3	3	tr|G3GXQ0|G3GXQ0_CRIGR Kinesin-like protein OS=Cricetulus griseus GN=I79_002542 PE=3 SV=1	1	8	3	3	3	5	1	0	0	0	1	2	0	0	0	0	1	2	0	0	0	0	10.6	5.3	5.3	89.794	795	795	0.00086636	2.6208	3.8	6.9	1.1	0	0	0	345950000	37732000	38379000	0	0	0	0	14
G3GXQ2	G3GXQ2	7	5	5	tr|G3GXQ2|G3GXQ2_CRIGR Protein FAM59B OS=Cricetulus griseus GN=I79_002544 PE=4 SV=1	1	7	5	5	4	4	2	3	5	4	3	3	1	2	3	2	3	3	1	2	3	2	9.3	7.3	7.3	88.805	826	826	0.00028994	9.9731	5.8	5.8	2.8	4	6.3	4.7	7998600000	511130000	704790000	356370000	274160000	118890000	106370000	136
G3GXQ3	G3GXQ3	51	51	51	tr|G3GXQ3|G3GXQ3_CRIGR Trifunctional enzyme subunit alpha, mitochondrial OS=Cricetulus griseus GN=I79_002545 PE=3 SV=1	1	51	51	51	1	1	1	0	2	3	1	1	1	0	2	3	1	1	1	0	2	3	70	70	70	82.754	763	763	0	323.31	1.7	1.7	2.1	0	4.1	5.8	63452000000	17379000	8003200	6362600	0	5097900	12587000	925
G3GXQ4	G3GXQ4	23	23	23	tr|G3GXQ4|G3GXQ4_CRIGR Trifunctional enzyme subunit beta, mitochondrial OS=Cricetulus griseus GN=I79_002546 PE=3 SV=1	1	23	23	23	1	0	0	0	1	0	1	0	0	0	1	0	1	0	0	0	1	0	62.9	62.9	62.9	39.535	367	367	0	323.31	6.3	0	0	0	6.3	0	19784000000	6274600	0	0	0	3408600	0	347
G3GXS0	G3GXS0	3	3	3	tr|G3GXS0|G3GXS0_CRIGR Transmembrane protein 214 OS=Cricetulus griseus GN=I79_002562 PE=4 SV=1	1	3	3	3	0	0	1	0	0	0	0	0	1	0	0	0	0	0	1	0	0	0	12	12	12	43.138	384	384	0.00081213	7.6225	0	0	3.6	0	0	0	332000000	0	0	7650400	0	0	0	22
G3GXS8	G3GXS8	12	12	12	tr|G3GXS8|G3GXS8_CRIGR Prolactin regulatory element-binding protein OS=Cricetulus griseus GN=I79_002571 PE=4 SV=1	1	12	12	12	1	0	3	3	6	5	1	0	3	3	6	5	1	0	3	3	6	5	34.3	34.3	34.3	45.528	417	417	0	83.283	3.8	0	9.8	12	20.4	16.5	1441700000	2946200	0	29615000	19619000	44657000	52727000	110
G3GXT2;G3H4W9	G3GXT2	87;1	87;1	87;1	tr|G3GXT2|G3GXT2_CRIGR CAD protein OS=Cricetulus griseus GN=I79_002575 PE=3 SV=1	2	87	87	87	32	37	34	17	19	22	32	37	34	17	19	22	32	37	34	17	19	22	48	48	48	243.03	2225	2225;1309	0	323.31	19.4	26.9	23.9	12.6	11.2	12.6	32101000000	954820000	1012600000	706400000	161880000	235880000	392510000	1523
G3GXT8	G3GXT8	18	18	18	tr|G3GXT8|G3GXT8_CRIGR Translation initiation factor eIF-2B subunit delta OS=Cricetulus griseus GN=I79_002581 PE=3 SV=1	1	18	18	18	1	0	0	0	0	0	1	0	0	0	0	0	1	0	0	0	0	0	49.7	49.7	49.7	57.966	525	525	0	176.91	5	0	0	0	0	0	4282700000	4834900	0	0	0	0	0	201
G3GXT9	G3GXT9	9	9	9	tr|G3GXT9|G3GXT9_CRIGR Sorting nexin-17 OS=Cricetulus griseus GN=I79_002582 PE=4 SV=1	1	9	9	9	1	2	0	0	0	0	1	2	0	0	0	0	1	2	0	0	0	0	21.7	21.7	21.7	52.816	470	470	0.00040984	30.152	3.4	6.8	0	0	0	0	679120000	3091500	10757000	0	0	0	0	56
G3GXV6	G3GXV6	8	8	8	tr|G3GXV6|G3GXV6_CRIGR Uncharacterized protein C20orf4-like OS=Cricetulus griseus GN=I79_002600 PE=4 SV=1	1	8	8	8	3	0	0	0	0	0	3	0	0	0	0	0	3	0	0	0	0	0	26.3	26.3	26.3	43.309	384	384	0	78.8	11.2	0	0	0	0	0	266000000	29430000	0	0	0	0	0	27
G3GXW5	G3GXW5	4	4	4	tr|G3GXW5|G3GXW5_CRIGR Protein NDRG3 OS=Cricetulus griseus GN=I79_002611 PE=4 SV=1	1	4	4	4	1	1	0	0	0	0	1	1	0	0	0	0	1	1	0	0	0	0	6.9	6.9	6.9	119.61	1060	1060	0.00034626	18.674	1.4	1.4	0	0	0	0	494080000	7133500	8517700	0	0	0	0	36
G3GXW7	G3GXW7	13	13	13	tr|G3GXW7|G3GXW7_CRIGR Uncharacterized protein C20orf117 OS=Cricetulus griseus GN=I79_002612 PE=4 SV=1	1	13	13	13	4	5	0	1	0	1	4	5	0	1	0	1	4	5	0	1	0	1	8.8	8.8	8.8	208.24	1897	1897	0.00031377	13.471	3.8	3.8	0	0.7	0	0.7	195660000	25892000	38284000	0	0	0	19517000	32
G3GXW9	G3GXW9	19	19	19	tr|G3GXW9|G3GXW9_CRIGR SAM domain and HD domain-containing protein 1 OS=Cricetulus griseus GN=I79_002615 PE=4 SV=1	1	19	19	19	3	4	0	0	0	0	3	4	0	0	0	0	3	4	0	0	0	0	37	37	37	76.196	670	670	0	86.228	7.3	8.7	0	0	0	0	3165500000	32101000	30003000	0	0	0	0	201
G3GXX3	G3GXX3	13	13	13	tr|G3GXX3|G3GXX3_CRIGR Dolichyl-diphosphooligosaccharide--protein glycosyltransferase subunit 2 OS=Cricetulus griseus GN=I79_002617 PE=4 SV=1	1	13	13	13	1	3	8	7	8	7	1	3	8	7	8	7	1	3	8	7	8	7	61.4	61.4	61.4	31.04	290	290	0	323.31	4.1	25.2	41	41	41	41	23617000000	5237900	41729000	463860000	155090000	1233900000	518480000	525
G3GXX4	G3GXX4	19	19	19	tr|G3GXX4|G3GXX4_CRIGR Dolichyl-diphosphooligosaccharide--protein glycosyltransferase subunit 2 OS=Cricetulus griseus GN=I79_002619 PE=4 SV=1	1	19	19	19	1	1	8	6	14	8	1	1	8	6	14	8	1	1	8	6	14	8	65.7	65.7	65.7	34.638	309	309	0	323.31	3.6	3.6	39.2	33.7	50.2	35	15331000000	9796500	11051000	280400000	154750000	1271200000	230240000	410
G3GXX7;G3H943;G3HJX3;G3I472;G3HGZ1	G3GXX7	22;1;1;1;1	22;1;1;1;1	16;0;0;0;0	tr|G3GXX7|G3GXX7_CRIGR Tyrosine-protein kinase OS=Cricetulus griseus GN=I79_002622 PE=3 SV=1	5	22	22	16	8	9	13	8	10	11	8	9	13	8	10	11	5	6	9	4	6	8	46.1	46.1	39.4	59.9	536	536;158;235;487;507	0	103.13	18.8	21.6	29.3	19	23.3	23.3	10232000000	271830000	311430000	505560000	325140000	290090000	288270000	381
G3GXY1	G3GXY1	16	16	16	tr|G3GXY1|G3GXY1_CRIGR Beta-catenin-like protein 1 OS=Cricetulus griseus GN=I79_002626 PE=4 SV=1	1	16	16	16	1	0	0	0	0	0	1	0	0	0	0	0	1	0	0	0	0	0	28.2	28.2	28.2	65.003	563	563	0	68.932	1.4	0	0	0	0	0	1313500000	2778700	0	0	0	0	0	105
G3GXY4	G3GXY4	11	11	11	tr|G3GXY4|G3GXY4_CRIGR Regulation of nuclear pre-mRNA domain-containing protein 1B OS=Cricetulus griseus GN=I79_002629 PE=4 SV=1	1	11	11	11	4	2	0	1	0	0	4	2	0	1	0	0	4	2	0	1	0	0	38.3	38.3	38.3	36.913	326	326	0.0003635	21.468	17.5	9.5	0	3.7	0	0	1537700000	33922000	9046700	0	4357100	0	0	129
G3GXZ0	G3GXZ0	25	25	25	tr|G3GXZ0|G3GXZ0_CRIGR Protein-glutamine gamma-glutamyltransferase 2 OS=Cricetulus griseus GN=I79_002635 PE=4 SV=1	1	25	25	25	3	4	2	3	1	7	3	4	2	3	1	7	3	4	2	3	1	7	51.2	51.2	51.2	77.209	686	686	0	112.33	5.7	7.7	3.5	5.1	1.2	9.5	5209400000	21912000	34452000	13340000	11576000	4014400	47193000	345
G3GXZ7	G3GXZ7	12	12	12	tr|G3GXZ7|G3GXZ7_CRIGR Protein KIAA1219 OS=Cricetulus griseus GN=I79_002647 PE=4 SV=1	1	12	12	12	2	3	1	0	0	0	2	3	1	0	0	0	2	3	1	0	0	0	14.5	14.5	14.5	166.73	1495	1495	0	52.437	2.3	4.1	1.3	0	0	0	299300000	26389000	34400000	3399700	0	0	0	24
G3GY09	G3GY09	2	2	2	tr|G3GY09|G3GY09_CRIGR Protein LLP-like OS=Cricetulus griseus GN=I79_002660 PE=4 SV=1	1	2	2	2	2	2	0	1	0	0	2	2	0	1	0	0	2	2	0	1	0	0	16	16	16	14.838	125	125	0.00081788	7.8469	16	16	0	16	0	0	108300000	27094000	16675000	0	6390200	0	0	10
G3GY17	G3GY17	54	54	53	tr|G3GY17|G3GY17_CRIGR Cullin-associated NEDD8-dissociated protein 1 OS=Cricetulus griseus GN=I79_002670 PE=4 SV=1	1	54	54	53	16	18	14	13	7	3	16	18	14	13	7	3	16	18	14	13	7	3	47.9	47.9	47.3	133.62	1206	1206	0	323.31	18	22.8	16.3	15.4	7.3	2.7	24468000000	384980000	513370000	173060000	120640000	49599000	21595000	1012
G3GY22	G3GY22	21	21	6	tr|G3GY22|G3GY22_CRIGR Ras-related protein Rap-1b OS=Cricetulus griseus GN=I79_002677 PE=4 SV=1	1	21	21	6	11	13	10	10	9	11	11	13	10	10	9	11	2	2	0	2	0	2	83.2	83.2	33.7	20.825	184	184	0	323.31	59.2	59.2	51.1	66.3	40.8	53.3	60645000000	2087400000	2748800000	2367100000	1577400000	1026400000	2022500000	989
G3GY31	G3GY31	10	10	10	tr|G3GY31|G3GY31_CRIGR Cleavage and polyadenylation specificity factor subunit 6 OS=Cricetulus griseus GN=I79_002686 PE=4 SV=1	1	10	10	10	6	7	5	5	0	1	6	7	5	5	0	1	6	7	5	5	0	1	26.6	26.6	26.6	53.621	500	500	0	323.31	19	21.6	15.8	16.8	0	2.8	8590300000	731510000	385070000	153080000	406190000	0	3377600	208
G3GY36	G3GY36	4	4	4	tr|G3GY36|G3GY36_CRIGR Syntaxin-8 OS=Cricetulus griseus GN=I79_002690 PE=4 SV=1	1	4	4	4	3	4	4	2	2	0	3	4	4	2	2	0	3	4	4	2	2	0	18.1	18.1	18.1	23.129	210	210	0	44.97	17.1	18.1	18.1	12.4	13.3	0	1765700000	127500000	148890000	81254000	40033000	14903000	0	144
G3GY44	G3GY44	124	107	100	tr|G3GY44|G3GY44_CRIGR Myosin-10 OS=Cricetulus griseus GN=I79_002699 PE=3 SV=1	1	124	107	100	22	22	60	34	49	26	17	16	50	28	40	22	17	16	49	28	37	21	53.8	49.4	47	229.04	1976	1976	0	323.31	14.8	15.6	33	21.3	23.8	16.4	35625000000	225480000	300750000	1392300000	417620000	825530000	323550000	1887
G3GY47;G3HPH6;G3HHK7;G3I489;G3IH52	G3GY47	20;4;2;1;1	20;4;2;1;1	12;4;2;1;1	tr|G3GY47|G3GY47_CRIGR 60S ribosomal protein L26 OS=Cricetulus griseus GN=I79_002702 PE=4 SV=1	5	20	20	12	10	11	9	8	2	7	10	11	9	8	2	7	4	5	4	3	2	6	69.7	69.7	55.2	17.215	145	145;68;76;95;686	0	216.64	37.9	44.1	37.9	37.2	13.1	46.9	53848000000	4238400000	5180200000	1373600000	1417300000	135800000	793080000	603
G3GY54	G3GY54	2	1	1	tr|G3GY54|G3GY54_CRIGR Serine/threonine-protein kinase 12 OS=Cricetulus griseus GN=I79_002715 PE=3 SV=1	1	2	1	1	2	2	0	0	0	0	1	1	0	0	0	0	1	1	0	0	0	0	7.8	5.1	5.1	33.934	294	294	0.0082795	1.7617	7.8	7.8	0	0	0	0	30404000	5166900	5197900	0	0	0	0	6
G3GY55;G3GUM2	G3GY55;G3GUM2	6;3	6;3	6;3	tr|G3GY55|G3GY55_CRIGR Period circadian protein-like 1 OS=Cricetulus griseus GN=I79_002719 PE=4 SV=1;tr|G3GUM2|G3GUM2_CRIGR Vesicle-associated membrane protein 1 OS=Cricetulus griseus GN=I79_001386 PE=4 SV=1	2	6	6	6	3	5	5	2	0	1	3	5	5	2	0	1	3	5	5	2	0	1	4.1	4.1	4.1	137.4	1281	1281;95	0	195.09	2.6	4.1	4.1	1.9	0	0.9	6875000000	431510000	619420000	204160000	133870000	0	18121000	125
G3GY68	G3GY68	1	1	1	tr|G3GY68|G3GY68_CRIGR Cellular tumor antigen p53 OS=Cricetulus griseus GN=I79_002739 PE=3 SV=1	1	1	1	1	1	1	0	0	0	0	1	1	0	0	0	0	1	1	0	0	0	0	12.8	12.8	12.8	16.628	148	148	0.00077882	6.3847	12.8	12.8	0	0	0	0	26654000	2765800	2276300	0	0	0	0	2
G3GY70	G3GY70	21	21	20	tr|G3GY70|G3GY70_CRIGR Fragile X mental retardation syndrome-related protein 2 OS=Cricetulus griseus GN=I79_002741 PE=4 SV=1	1	21	21	20	14	13	10	9	4	6	14	13	10	9	4	6	13	12	9	8	3	5	38.6	38.6	37.4	76.658	690	690	0	322.26	26.2	24.1	20.7	19	7	6.1	12162000000	1087300000	934830000	720500000	465950000	133590000	204020000	309
G3GY73	G3GY73	3	3	3	tr|G3GY73|G3GY73_CRIGR Macrosialin OS=Cricetulus griseus GN=I79_002745 PE=4 SV=1	1	3	3	3	1	2	0	0	0	0	1	2	0	0	0	0	1	2	0	0	0	0	14.6	14.6	14.6	31.378	294	294	0.00033501	16.92	3.4	10.2	0	0	0	0	595220000	17297000	28917000	0	0	0	0	35
G3GY75	G3GY75	25	25	15	tr|G3GY75|G3GY75_CRIGR Eukaryotic initiation factor 4A-I OS=Cricetulus griseus GN=I79_002748 PE=3 SV=1	1	25	25	15	14	17	11	9	8	7	14	17	11	9	8	7	7	10	5	4	3	3	64.1	64.1	41.5	40.844	359	359	0	323.31	47.1	54.9	40.1	35.1	30.4	30.1	77156000000	1806100000	2107000000	764530000	611120000	387620000	431160000	1290
G3GY76	G3GY76	2	2	2	tr|G3GY76|G3GY76_CRIGR Sentrin-specific protease 3 OS=Cricetulus griseus GN=I79_002749 PE=4 SV=1	1	2	2	2	0	0	0	1	0	0	0	0	0	1	0	0	0	0	0	1	0	0	5.3	5.3	5.3	64.924	571	571	0.00030902	12.832	0	0	0	3.2	0	0	91311000	0	0	0	5874400	0	0	11
G3GY78	G3GY78	8	8	8	tr|G3GY78|G3GY78_CRIGR DNA-directed RNA polymerase subunit OS=Cricetulus griseus GN=I79_002751 PE=3 SV=1	1	8	8	8	2	1	1	1	0	0	2	1	1	1	0	0	2	1	1	1	0	0	20.4	20.4	20.4	69.081	617	617	0	72.096	4.7	2.9	2.9	2.9	0	0	522880000	35361000	11926000	7147200	7605000	0	0	45
G3GY88	G3GY88	4	4	4	tr|G3GY88|G3GY88_CRIGR Phospholipid scramblase OS=Cricetulus griseus GN=I79_002761 PE=3 SV=1	1	4	4	4	0	0	1	1	0	0	0	0	1	1	0	0	0	0	1	1	0	0	15.6	15.6	15.6	31.687	295	295	0.0061387	1.8907	0	0	3.7	2.4	0	0	207970000	0	0	12926000	10244000	0	0	10
G3GY95	G3GY95	9	9	9	tr|G3GY95|G3GY95_CRIGR Eukaryotic translation initiation factor 5A-1 OS=Cricetulus griseus GN=I79_002768 PE=4 SV=1	1	9	9	9	7	5	7	6	0	1	7	5	7	6	0	1	7	5	7	6	0	1	85.5	85.5	85.5	8.4395	76	76	0	323.31	53.9	53.9	85.5	85.5	0	30.3	42547000000	1238600000	1847100000	704860000	612740000	0	3814400	547
G3GY98	G3GY98	8	8	8	tr|G3GY98|G3GY98_CRIGR Dermal papilla-derived protein 6-like OS=Cricetulus griseus GN=I79_002771 PE=4 SV=1	1	8	8	8	4	5	2	1	0	0	4	5	2	1	0	0	4	5	2	1	0	0	47.7	47.7	47.7	33.296	300	300	0	83.155	21.3	25	9.3	4.3	0	0	957910000	80070000	78219000	13441000	8557300	0	0	70
G3GYB2	G3GYB2	3	3	3	tr|G3GYB2|G3GYB2_CRIGR Mediator of RNA polymerase II transcription subunit 11 OS=Cricetulus griseus GN=I79_002786 PE=4 SV=1	1	3	3	3	1	2	0	0	0	0	1	2	0	0	0	0	1	2	0	0	0	0	49.6	49.6	49.6	13.175	117	117	0.0002918	10.203	15.4	31.6	0	0	0	0	83564000	5303800	13965000	0	0	0	0	17
G3GYB7	G3GYB7	2	2	2	tr|G3GYB7|G3GYB7_CRIGR Proteasome subunit beta type-6 OS=Cricetulus griseus GN=I79_002792 PE=4 SV=1	1	2	2	2	2	2	2	1	0	0	2	2	2	1	0	0	2	2	2	1	0	0	19.1	19.1	19.1	11.506	110	110	0.00035613	20.391	19.1	19.1	19.1	10	0	0	5105800000	228750000	232840000	29074000	4502300	0	0	104
G3GYB9	G3GYB9	5	4	4	tr|G3GYB9|G3GYB9_CRIGR Misshapen-like kinase 1 OS=Cricetulus griseus GN=I79_002794 PE=4 SV=1	1	5	4	4	1	1	1	2	1	2	1	1	1	2	1	1	1	1	1	2	1	1	7.5	6.5	6.5	94.699	851	851	0.00027847	8.5124	0.8	0.8	0.8	2.4	0.8	1.9	3451500000	23068000	19246000	41219000	32383000	19812000	27772000	36
G3GYC6	G3GYC6	6	3	3	tr|G3GYC6|G3GYC6_CRIGR Profilin-1 OS=Cricetulus griseus GN=I79_002801 PE=3 SV=1	1	6	3	3	1	1	3	2	1	2	0	1	1	1	0	1	0	1	1	1	0	1	85.5	52.7	52.7	6.0431	55	55	0.00035112	19.557	14.5	30.9	61.8	45.5	14.5	45.5	3681800000	0	9194600	21086000	10369000	0	24935000	92
G3GYD0	G3GYD0	11	11	8	tr|G3GYD0|G3GYD0_CRIGR Kinesin-like protein KIF1C OS=Cricetulus griseus GN=I79_002804 PE=3 SV=1	1	11	11	8	6	3	1	1	1	0	6	3	1	1	1	0	5	1	0	0	0	0	12.7	12.7	9.6	102.87	1158	1158	0.00029967	11.562	6.2	3.1	0.9	0.9	0.9	0	820820000	61477000	47371000	21542000	16004000	6321000	0	61
G3GYD2	G3GYD2	7	7	7	tr|G3GYD2|G3GYD2_CRIGR Rab GTPase-binding effector protein 1 OS=Cricetulus griseus GN=I79_002807 PE=4 SV=1	1	7	7	7	0	0	0	0	1	0	0	0	0	0	1	0	0	0	0	0	1	0	13.1	13.1	13.1	88.813	771	771	0.00088731	2.9523	0	0	0	0	2.3	0	134620000	0	0	0	0	34423000	0	14
G3GYD3	G3GYD3	7	7	7	tr|G3GYD3|G3GYD3_CRIGR Nuclear pore complex protein Nup88 OS=Cricetulus griseus GN=I79_002808 PE=4 SV=1	1	7	7	7	4	4	2	1	0	0	4	4	2	1	0	0	4	4	2	1	0	0	17.4	17.4	17.4	69.345	610	610	0.00029682	11.018	9.5	10.7	4.3	2.6	0	0	567520000	32223000	42732000	10092000	7880600	0	0	66
G3GYG0	G3GYG0	4	4	4	tr|G3GYG0|G3GYG0_CRIGR Vitamin K-dependent protein S OS=Cricetulus griseus GN=I79_002836 PE=4 SV=1	1	4	4	4	1	0	2	2	2	2	1	0	2	2	2	2	1	0	2	2	2	2	28.1	28.1	28.1	16.567	153	153	0	40.276	7.2	0	17	17	17	17	1604400000	9350400	0	45416000	29223000	25411000	38962000	72
G3GYH9	G3GYH9	5	5	5	tr|G3GYH9|G3GYH9_CRIGR Peroxisomal membrane protein PEX16 OS=Cricetulus griseus GN=I79_002858 PE=4 SV=1	1	5	5	5	0	0	0	0	0	1	0	0	0	0	0	1	0	0	0	0	0	1	18.8	18.8	18.8	38.608	336	336	0.00068966	3.4903	0	0	0	0	0	3.3	169140000	0	0	0	0	0	3593000	12
G3GYJ1	G3GYJ1	17	17	17	tr|G3GYJ1|G3GYJ1_CRIGR Rho GTPase-activating protein 1 OS=Cricetulus griseus GN=I79_002870 PE=4 SV=1	1	17	17	17	2	2	0	1	0	0	2	2	0	1	0	0	2	2	0	1	0	0	50.8	50.8	50.8	50.456	439	439	0	174.58	5.9	5.9	0	4.1	0	0	3998300000	10372000	10966000	0	4472200	0	0	168
G3GYJ5	G3GYJ5	35	35	35	tr|G3GYJ5|G3GYJ5_CRIGR Cytoskeleton-associated protein 5 OS=Cricetulus griseus GN=I79_002875 PE=4 SV=1	1	35	35	35	23	25	14	12	1	1	23	25	14	12	1	1	23	25	14	12	1	1	33.3	33.3	33.3	138.87	1241	1241	0	162.38	24.2	24.7	12.7	13.1	1.5	1.5	5201800000	721130000	737290000	208470000	126720000	4914200	7606900	364
G3GYJ9	G3GYJ9	10	10	10	tr|G3GYJ9|G3GYJ9_CRIGR ADP-ribosylation factor GTPase-activating protein 2 OS=Cricetulus griseus GN=I79_002879 PE=4 SV=1	1	10	10	10	5	4	2	1	0	0	5	4	2	1	0	0	5	4	2	1	0	0	23.5	23.5	23.5	56.744	520	520	0	74.598	11	10.8	5.2	2.7	0	0	1718800000	80263000	53623000	7290800	6925900	0	0	151
G3GYK0	G3GYK0	15	15	15	tr|G3GYK0|G3GYK0_CRIGR Protein kinase C and casein kinase II substrate protein 3 OS=Cricetulus griseus GN=I79_002880 PE=4 SV=1	1	15	15	15	3	3	4	5	2	2	3	3	4	5	2	2	3	3	4	5	2	2	41.8	41.8	41.8	48.609	426	426	0	162.17	10.3	10.3	13.1	16	6.3	6.3	2999500000	37887000	56084000	86409000	80491000	12529000	20220000	172
G3GYK2	G3GYK2	12	12	12	tr|G3GYK2|G3GYK2_CRIGR Lysosomal acid phosphatase OS=Cricetulus griseus GN=I79_002882 PE=3 SV=1	1	12	12	12	6	6	3	3	2	1	6	6	3	3	2	1	6	6	3	3	2	1	30.3	30.3	30.3	48.329	423	423	0	119.72	13.7	13.7	6.1	6.1	4.3	1.7	4722900000	455680000	282940000	87849000	62491000	17904000	14471000	238
G3GYK5	G3GYK5	8	8	8	tr|G3GYK5|G3GYK5_CRIGR MAP kinase-activating death domain protein OS=Cricetulus griseus GN=I79_002885 PE=4 SV=1	1	8	8	8	1	1	0	0	0	0	1	1	0	0	0	0	1	1	0	0	0	0	8.8	8.8	8.8	175.97	1585	1585	0.00040634	29.444	1	1.5	0	0	0	0	377080000	5484900	3343300	0	0	0	0	45
G3GYK8	G3GYK8	23	23	23	tr|G3GYK8|G3GYK8_CRIGR 26S protease regulatory subunit 6A OS=Cricetulus griseus GN=I79_002888 PE=3 SV=1	1	23	23	23	16	16	3	2	0	2	16	16	3	2	0	2	16	16	3	2	0	2	68.7	68.7	68.7	29.507	265	265	0	323.31	61.5	60.8	18.9	12.8	0	12.1	17605000000	941080000	947360000	18257000	34995000	0	24798000	599
G3GYL0;G3GVN6	G3GYL0	15;3	15;3	15;3	tr|G3GYL0|G3GYL0_CRIGR CUG-BP-and ETR-3-like factor 1 OS=Cricetulus griseus GN=I79_002890 PE=4 SV=1	2	15	15	15	7	7	9	6	4	7	7	7	9	6	4	7	7	7	9	6	4	7	31.7	31.7	31.7	55.216	514	514;508	0	140.55	16.7	16.7	21.2	14.6	9.5	14	4897000000	218380000	323900000	382240000	150700000	104460000	122660000	266
G3GYL6	G3GYL6	7	7	7	tr|G3GYL6|G3GYL6_CRIGR Cytosolic carboxypeptidase 2 OS=Cricetulus griseus GN=I79_002897 PE=4 SV=1	1	7	7	7	2	1	2	1	1	2	2	1	2	1	1	2	2	1	2	1	1	2	11.8	11.8	11.8	89.302	785	785	0	43.9	2.8	1.1	3.2	1.1	1.1	3.4	6703600000	24260000	7465200	13123000	5088600	9925600	14824000	111
G3GYL9	G3GYL9	8	8	8	tr|G3GYL9|G3GYL9_CRIGR Formin-binding protein 4 OS=Cricetulus griseus GN=I79_002899 PE=4 SV=1	1	8	8	8	1	1	0	0	0	0	1	1	0	0	0	0	1	1	0	0	0	0	11.8	11.8	11.8	101.42	932	932	0	50.464	1.4	0.9	0	0	0	0	737790000	8756300	4607500	0	0	0	0	72
G3GYM8	G3GYM8	13	13	13	tr|G3GYM8|G3GYM8_CRIGR Fatty-acid amide hydrolase 1 OS=Cricetulus griseus GN=I79_002933 PE=4 SV=1	1	13	13	13	2	1	4	5	5	5	2	1	4	5	5	5	2	1	4	5	5	5	33.5	33.5	33.5	63.328	579	579	0	89.833	5.4	4.1	8.8	10.5	10.5	11.2	1618600000	10225000	3646500	47702000	53488000	73471000	37848000	141
G3GYN0	G3GYN0	3	3	3	tr|G3GYN0|G3GYN0_CRIGR Cytochrome b-c1 complex subunit 6, mitochondrial OS=Cricetulus griseus GN=I79_002935 PE=4 SV=1	1	3	3	3	0	0	0	0	1	1	0	0	0	0	1	1	0	0	0	0	1	1	23.9	23.9	23.9	13.043	113	113	0	96.666	0	0	0	0	15.9	15.9	4309100000	0	0	0	0	14957000	18390000	76
G3GYN7	G3GYN7	5	5	5	tr|G3GYN7|G3GYN7_CRIGR Protein O-linked-mannose beta-1,2-N-acetylglucosaminyltransferase 1 OS=Cricetulus griseus GN=I79_002942 PE=4 SV=1	1	5	5	5	0	0	0	1	1	0	0	0	0	1	1	0	0	0	0	1	1	0	9.9	9.9	9.9	74.995	659	659	0.00071582	4.1749	0	0	0	1.4	1.7	0	159360000	0	0	0	2881600	37213000	0	14
G3GYP7	G3GYP7	20	20	20	tr|G3GYP7|G3GYP7_CRIGR Alcohol dehydrogenase [NADP+] OS=Cricetulus griseus GN=I79_002952 PE=4 SV=1	1	20	20	20	0	0	0	1	1	3	0	0	0	1	1	3	0	0	0	1	1	3	71	71	71	36.509	324	324	0	323.31	0	0	0	3.1	3.1	11.1	25894000000	0	0	0	0	11375000	33513000	568
G3GYP9	G3GYP9	23	23	23	tr|G3GYP9|G3GYP9_CRIGR Peroxiredoxin-1 OS=Cricetulus griseus GN=I79_002954 PE=4 SV=1	1	23	23	23	15	15	15	15	10	14	15	15	15	15	10	14	15	15	15	15	10	14	81.9	81.9	81.9	22.234	199	199	0	323.31	44.7	55.8	44.7	44.7	44.7	44.7	650880000000	11073000000	10390000000	7065400000	8005400000	2195800000	2310500000	2388
G3GYR1	G3GYR1	21	21	21	tr|G3GYR1|G3GYR1_CRIGR Putative E3 ubiquitin-protein ligase HECTD3 OS=Cricetulus griseus GN=I79_002967 PE=4 SV=1	1	21	21	21	2	0	0	1	0	0	2	0	0	1	0	0	2	0	0	1	0	0	21.8	21.8	21.8	136.18	1200	1200	0	129.25	2.8	0	0	0.9	0	0	4560300000	219470000	0	0	3059500	0	0	186
G3GYR9;G3IM64;G3HRD4	G3GYR9	20;6;1	20;6;1	20;6;1	tr|G3GYR9|G3GYR9_CRIGR 40S ribosomal protein S8 OS=Cricetulus griseus GN=I79_002981 PE=3 SV=1	3	20	20	20	15	15	14	15	7	15	15	15	14	15	7	15	15	15	14	15	7	15	61.1	61.1	61.1	24.205	208	208;221;128	0	323.31	47.1	47.1	46.6	59.1	34.6	60.6	154860000000	9792200000	9384000000	3210300000	2873200000	320450000	1008200000	1330
G3GYS0	G3GYS0	12	10	9	tr|G3GYS0|G3GYS0_CRIGR Kinesin-like protein OS=Cricetulus griseus GN=I79_002982 PE=3 SV=1	1	12	10	9	6	6	2	0	0	1	6	4	1	0	0	1	5	4	1	0	0	1	20.3	17.7	16.2	80.917	718	718	0.0003124	13.348	9.5	12.1	3.3	0	0	1.4	2201000000	147870000	80678000	12423000	0	0	361950000	31
G3GYU3	G3GYU3	4	4	4	tr|G3GYU3|G3GYU3_CRIGR EF-hand domain-containing protein KIAA0494 OS=Cricetulus griseus GN=I79_002922 PE=4 SV=1	1	4	4	4	2	3	4	2	1	0	2	3	4	2	1	0	2	3	4	2	1	0	14.3	14.3	14.3	50.099	449	449	0.00032873	16.062	6.7	11.4	14.3	6.7	3.8	0	275630000	17777000	30274000	33399000	14821000	3568100	0	42
G3GYV4	G3GYV4	7	7	7	tr|G3GYV4|G3GYV4_CRIGR Ribosome biogenesis protein WDR12 OS=Cricetulus griseus GN=WDR12 PE=3 SV=1	1	7	7	7	0	1	1	0	0	0	0	1	1	0	0	0	0	1	1	0	0	0	18.4	18.4	18.4	47.605	423	423	0.00035676	20.47	0	4	5	0	0	0	548520000	0	7407400	75711000	0	0	0	29
G3GYV8	G3GYV8	11	11	11	tr|G3GYV8|G3GYV8_CRIGR Cytochrome P450 20A1 (Fragment) OS=Cricetulus griseus GN=I79_003012 PE=4 SV=1	1	11	11	11	0	0	0	1	2	0	0	0	0	1	2	0	0	0	0	1	2	0	36.3	36.3	36.3	33.048	292	292	0.00035436	20.101	0	0	0	4.1	10.3	0	400250000	0	0	0	0	35531000	0	24
G3GYV9	G3GYV9	7	2	2	tr|G3GYV9|G3GYV9_CRIGR Abl interactor 2 OS=Cricetulus griseus GN=I79_003013 PE=4 SV=1	1	7	2	2	4	6	3	4	1	2	1	1	1	1	0	1	1	1	1	1	0	1	13.4	7.3	7.3	40.844	382	382	0.00078823	6.7618	9.2	9.2	6.8	6.8	3.4	7.9	749140000	49144000	36253000	17361000	22024000	0	9019600	36
G3GYX1	G3GYX1	7	7	7	tr|G3GYX1|G3GYX1_CRIGR Nucleolar protein 58 OS=Cricetulus griseus GN=I79_002996 PE=4 SV=1	1	7	7	7	6	4	4	6	0	0	6	4	4	6	0	0	6	4	4	6	0	0	39.7	39.7	39.7	24.943	219	219	0	96.671	38.4	26.5	26.9	38.4	0	0	5905000000	194760000	98088000	121550000	179400000	0	0	219
G3GYX2	G3GYX2	13	13	13	tr|G3GYX2|G3GYX2_CRIGR Nucleolar protein 58 OS=Cricetulus griseus GN=I79_002999 PE=4 SV=1	1	13	13	13	9	8	7	7	3	2	9	8	7	7	3	2	9	8	7	7	3	2	47.9	47.9	47.9	34.633	309	309	0	176.59	36.9	37.9	35.3	36.6	12.3	8.1	5811600000	200200000	155990000	104820000	164210000	24691000	11438000	228
G3GYX3	G3GYX3	6	6	6	tr|G3GYX3|G3GYX3_CRIGR T-complex protein 11-like protein 1 OS=Cricetulus griseus GN=I79_003021 PE=4 SV=1	1	6	6	6	0	0	2	0	0	0	0	0	2	0	0	0	0	0	2	0	0	0	10.2	10.2	10.2	88.294	786	786	0.0002791	8.6026	0	0	2.7	0	0	0	303530000	0	0	13290000	0	0	0	26
G3GYX4	G3GYX4	8	8	8	tr|G3GYX4|G3GYX4_CRIGR Cleavage stimulation factor 77 kDa subunit OS=Cricetulus griseus GN=I79_003023 PE=4 SV=1	1	8	8	8	2	0	1	4	1	0	2	0	1	4	1	0	2	0	1	4	1	0	19.4	19.4	19.4	82.876	717	717	0	83.556	4.5	0	2.2	7.8	2.2	0	338710000	9477000	0	3597200	18457000	3083800	0	37
G3GYY2	G3GYY2	22	22	22	tr|G3GYY2|G3GYY2_CRIGR Caprin-1 OS=Cricetulus griseus GN=I79_003032 PE=4 SV=1	1	22	22	22	13	14	6	5	0	2	13	14	6	5	0	2	13	14	6	5	0	2	24.7	24.7	24.7	73.688	656	656	0	323.31	17.2	18.3	8.5	7.9	0	3.5	24109000000	1960000000	1351100000	149750000	211490000	0	10102000	636
G3GYY4	G3GYY4	29	29	29	tr|G3GYY4|G3GYY4_CRIGR RNA cytidine acetyltransferase OS=Cricetulus griseus GN=NAT10 PE=3 SV=1	1	29	29	29	13	14	9	11	1	0	13	14	9	11	1	0	13	14	9	11	1	0	32.4	32.4	32.4	115.6	1025	1025	0	255.66	15.6	16.2	11.6	12.6	0.9	0	4028600000	426680000	412560000	254890000	134470000	0	0	241
G3GYY6	G3GYY6	45	45	45	tr|G3GYY6|G3GYY6_CRIGR Catalase OS=Cricetulus griseus GN=I79_003036 PE=3 SV=1	1	45	45	45	2	2	10	5	25	22	2	2	10	5	25	22	2	2	10	5	25	22	78	78	78	63.098	555	555	0	323.31	5	7.4	29.4	15.1	58.6	47.2	118230000000	33542000	39439000	450810000	148020000	1746900000	1482200000	1584
G3GYY9	G3GYY9	5	5	5	tr|G3GYY9|G3GYY9_CRIGR Methylthioribulose-1-phosphate dehydratase OS=Cricetulus griseus GN=APIP PE=3 SV=1	1	5	5	5	0	2	0	0	0	0	0	2	0	0	0	0	0	2	0	0	0	0	29.5	29.5	29.5	26.945	241	241	0.00031726	14.001	0	9.5	0	0	0	0	676900000	0	11438000	0	0	0	0	55
G3GYZ1	G3GYZ1	8	8	8	tr|G3GYZ1|G3GYZ1_CRIGR CD44 antigen OS=Cricetulus griseus GN=I79_003042 PE=4 SV=1	1	8	8	8	3	4	4	4	2	5	3	4	4	4	2	5	3	4	4	4	2	5	16.4	16.4	16.4	54.038	493	493	0	147.72	9.5	12.2	12.2	12.2	4.3	8.5	28047000000	506050000	800050000	1189200000	748370000	722170000	574590000	329
G3GZ00;G3I5A8	G3GZ00	10;1	10;1	10;1	tr|G3GZ00|G3GZ00_CRIGR COMM domain-containing protein 9 OS=Cricetulus griseus GN=I79_003051 PE=4 SV=1	2	10	10	10	1	1	1	1	0	0	1	1	1	1	0	0	1	1	1	1	0	0	68.2	68.2	68.2	22.008	198	198;198	0	244.3	8.1	8.1	8.1	8.1	0	0	7394300000	259610000	168020000	98845000	85550000	0	0	80
G3GZ05	G3GZ05	1	1	1	tr|G3GZ05|G3GZ05_CRIGR TNF receptor-associated factor 6 OS=Cricetulus griseus GN=I79_003056 PE=4 SV=1	1	1	1	1	1	1	0	0	0	0	1	1	0	0	0	0	1	1	0	0	0	0	2.8	2.8	2.8	58.002	508	508	0.0031296	2.1259	2.8	2.8	0	0	0	0	81563000	10582000	11019000	0	0	0	0	8
G3GZ17;G3IHP9;G3ICQ8	G3GZ17;G3IHP9	17;10;1	17;10;1	0;0;0	tr|G3GZ17|G3GZ17_CRIGR 60S ribosomal protein L7 OS=Cricetulus griseus GN=I79_003068 PE=4 SV=1;tr|G3IHP9|G3IHP9_CRIGR 60S ribosomal protein L7 OS=Cricetulus griseus GN=I79_023354 PE=4 SV=1	3	17	17	0	13	12	9	10	3	10	13	12	9	10	3	10	0	0	0	0	0	0	39.8	39.8	0	26.95	231	231;81;115	0.00037936	24.172	36.4	39.4	35.1	29	20.8	39.4	38354000000	2122800000	3356800000	851830000	1026300000	21114000	473950000	422
G3GZ20	G3GZ20	5	5	5	tr|G3GZ20|G3GZ20_CRIGR Serine/threonine-protein kinase PRP4-like OS=Cricetulus griseus GN=I79_003071 PE=4 SV=1	1	5	5	5	2	1	1	1	0	0	2	1	1	1	0	0	2	1	1	1	0	0	7.6	7.6	7.6	86.83	749	749	0.00034734	18.835	3.6	2.3	2.3	2.3	0	0	244910000	30091000	11531000	6416600	6036000	0	0	23
G3GZ72	G3GZ72	22	19	19	tr|G3GZ72|G3GZ72_CRIGR Coatomer subunit gamma OS=Cricetulus griseus GN=I79_003155 PE=3 SV=1	1	22	19	19	5	3	2	1	7	1	4	2	2	1	6	0	4	2	2	1	6	0	40.8	37.7	37.7	90.471	808	808	0	129.72	10	5.6	4.1	2.6	12.1	1.5	3212900000	64936000	24309000	13209000	4880800	43062000	0	207
G3GZ81;G3HH93	G3GZ81	10;1	6;0	6;0	tr|G3GZ81|G3GZ81_CRIGR ADP-ribosylation factor 5 OS=Cricetulus griseus GN=I79_003112 PE=3 SV=1	2	10	6	6	1	1	1	0	0	0	1	1	1	0	0	0	1	1	1	0	0	0	53.8	28.9	28.9	19.808	173	173;152	0	47.807	5.8	5.8	5.8	0	0	0	2671200000	11415000	13733000	12235000	0	0	0	107
G3GZ85	G3GZ85	76	76	76	tr|G3GZ85|G3GZ85_CRIGR Nuclease domain-containing protein 1 OS=Cricetulus griseus GN=I79_003116 PE=4 SV=1	1	76	76	76	48	50	43	38	29	45	48	50	43	38	29	45	48	50	43	38	29	45	79.6	79.6	79.6	99.747	886	886	0	323.31	60.2	58.6	54	54.4	42.1	63	153920000000	8843600000	5807000000	4073900000	2191700000	861810000	1519200000	3286
G3GZ87	G3GZ87	28	28	28	tr|G3GZ87|G3GZ87_CRIGR RNA-binding protein 28 OS=Cricetulus griseus GN=I79_003120 PE=4 SV=1	1	28	28	28	11	13	8	10	0	0	11	13	8	10	0	0	11	13	8	10	0	0	36	36	36	87.436	778	778	0	55.481	15.4	16.5	11.3	15.2	0	0	2729200000	211770000	301820000	77534000	150580000	0	0	227
G3GZ90;G3H4X7	G3GZ90	32;5	32;5	32;5	tr|G3GZ90|G3GZ90_CRIGR Calumenin OS=Cricetulus griseus GN=I79_003123 PE=4 SV=1	2	32	32	32	2	1	12	11	6	8	2	1	12	11	6	8	2	1	12	11	6	8	33.8	33.8	33.8	87.916	763	763;66	0	323.31	2.6	1.7	18	16.4	8.8	15.9	35857000000	85137000	46076000	800760000	644700000	355840000	352450000	705
G3GZ95	G3GZ95	10	10	10	tr|G3GZ95|G3GZ95_CRIGR V-type proton ATPase subunit F OS=Cricetulus griseus GN=H671_1g2303 PE=3 SV=1	1	10	10	10	1	1	2	1	0	1	1	1	2	1	0	1	1	1	2	1	0	1	87.4	87.4	87.4	13.356	119	119	0.00042992	34.089	10.1	7.6	31.9	7.6	0	20.2	2252300000	8713800	8377600	11985000	4338000	0	31961000	146
G3GZA7	G3GZA7	12	12	12	tr|G3GZA7|G3GZA7_CRIGR Elongator complex protein 4 OS=Cricetulus griseus GN=I79_003167 PE=4 SV=1	1	12	12	12	7	5	3	2	0	0	7	5	3	2	0	0	7	5	3	2	0	0	35.5	35.5	35.5	46.216	422	422	0	115.27	24.6	14.2	17.1	8.1	0	0	977270000	46940000	68277000	39026000	7696300	0	0	85
G3GZA9	G3GZA9	15	15	15	tr|G3GZA9|G3GZA9_CRIGR Reticulocalbin-1 (Fragment) OS=Cricetulus griseus GN=I79_003169 PE=4 SV=1	1	15	15	15	2	1	4	5	6	7	2	1	4	5	6	7	2	1	4	5	6	7	66.3	66.3	66.3	29.316	246	246	0	273.9	8.1	5.7	23.2	16.7	23.2	30.1	13268000000	23036000	7728600	147590000	226010000	349070000	139420000	289
G3GZB1	G3GZB1	8	8	8	tr|G3GZB1|G3GZB1_CRIGR Eukaryotic translation initiation factor 3 subunit M OS=Cricetulus griseus GN=EIF3M PE=3 SV=1	1	8	8	8	1	1	1	0	0	1	1	1	1	0	0	1	1	1	1	0	0	1	30.7	30.7	30.7	42.528	374	374	0	215.75	4.8	4.8	4.8	0	0	4.8	2221100000	17334000	14576000	4954900	0	0	0	129
G3GZB2	G3GZB2	28	28	28	tr|G3GZB2|G3GZB2_CRIGR Acid ceramidase OS=Cricetulus griseus GN=I79_003173 PE=4 SV=1	1	28	28	28	7	6	8	8	9	7	7	6	8	8	9	7	7	6	8	8	9	7	54.4	54.4	54.4	44.695	395	395	0	279.61	18.5	18.5	21	20.8	23.3	18.7	24686000000	312030000	270850000	302330000	200370000	193280000	86762000	674
G3GZB3	G3GZB3	5	5	5	tr|G3GZB3|G3GZB3_CRIGR Pericentriolar material 1 protein OS=Cricetulus griseus GN=I79_003174 PE=4 SV=1	1	5	5	5	3	2	1	2	2	1	3	2	1	2	2	1	3	2	1	2	2	1	2.8	2.8	2.8	221	1960	1960	0.00078596	6.6349	1.7	1.2	0.6	1.2	1.2	0.6	293280000	38255000	25830000	20033000	25651000	17513000	16178000	44
G3GZC4	G3GZC4	2	2	2	tr|G3GZC4|G3GZC4_CRIGR CCR4-NOT transcription complex subunit 7 OS=Cricetulus griseus GN=H671_1g2546 PE=4 SV=1	1	2	2	2	0	1	1	0	0	0	0	1	1	0	0	0	0	1	1	0	0	0	11.9	11.9	11.9	32.745	285	285	0.00078145	6.4791	0	7	7	0	0	0	166540000	0	31681000	17333000	0	0	0	13
G3GZD8	G3GZD8	21	21	19	tr|G3GZD8|G3GZD8_CRIGR Dedicator of cytokinesis protein 7 OS=Cricetulus griseus GN=I79_003201 PE=3 SV=1	1	21	21	19	10	10	13	10	9	5	10	10	13	10	9	5	9	9	12	8	7	3	40.7	40.7	36.1	62.254	540	540	0	76.016	17.8	20.2	27.8	22.2	20.4	11.3	4131500000	340800000	370090000	380820000	220260000	109860000	83855000	213
G3GZE6;G3HYZ9	G3GZE6	28;5	28;5	28;5	tr|G3GZE6|G3GZE6_CRIGR Actin-related protein 3 OS=Cricetulus griseus GN=I79_003209 PE=3 SV=1	2	28	28	28	14	16	14	17	7	11	14	16	14	17	7	11	14	16	14	17	7	11	71.3	71.3	71.3	47.357	418	418;363	0	323.31	47.4	47.4	44.3	52.4	18.9	33.3	32341000000	1025600000	1277400000	612740000	1312700000	268000000	180700000	835
G3GZE9	G3GZE9	2	2	2	tr|G3GZE9|G3GZE9_CRIGR G-protein coupled receptor 39 OS=Cricetulus griseus GN=I79_003212 PE=4 SV=1	1	2	2	2	0	1	1	1	0	0	0	1	1	1	0	0	0	1	1	1	0	0	16.6	16.6	16.6	17.24	151	151	0.00086505	2.6029	0	6	6	10.6	0	0	75309000	0	5114300	6417500	11316000	0	0	12
G3GZF3	G3GZF3	5	5	5	tr|G3GZF3|G3GZF3_CRIGR Alpha-1,6-mannosylglycoprotein 6-beta-N-acetylglucosaminyltransferase A OS=Cricetulus griseus GN=I79_003217 PE=4 SV=1	1	5	5	5	1	0	1	2	1	0	1	0	1	2	1	0	1	0	1	2	1	0	7.6	7.6	7.6	84.56	740	740	0.00075207	5.4277	1.6	0	1.6	3.4	1.6	0	250390000	2669500	0	3216800	8042100	3917700	0	51
G3GZF9	G3GZF9	3	3	3	tr|G3GZF9|G3GZF9_CRIGR WD repeat-containing protein 82 OS=Cricetulus griseus GN=I79_003259 PE=4 SV=1	1	3	3	3	0	1	0	0	0	0	0	1	0	0	0	0	0	1	0	0	0	0	17	17	17	31.731	283	283	0.00072411	4.4948	0	4.9	0	0	0	0	93446000	0	8610800	0	0	0	0	11
G3GZG1	G3GZG1	13	12	12	tr|G3GZG1|G3GZG1_CRIGR Toll-like receptor 9 (Fragment) OS=Cricetulus griseus GN=I79_003262 PE=4 SV=1	1	13	12	12	1	1	4	2	4	4	1	1	4	2	3	3	1	1	4	2	3	3	11	10.4	10.4	139.81	1239	1239	0	121.45	1	1.4	6.3	2.3	5.5	5.7	2103500000	24885000	11260000	50429000	34571000	15198000	21376000	166
G3GZG5	G3GZG5	18	18	18	tr|G3GZG5|G3GZG5_CRIGR Signal recognition particle receptor subunit beta OS=Cricetulus griseus GN=I79_003224 PE=4 SV=1	1	18	18	18	2	1	7	5	4	8	2	1	7	5	4	8	2	1	7	5	4	8	56.5	56.5	56.5	28.79	260	260	0	228.99	12.7	7.3	31.2	21.5	23.8	33.5	5682600000	18575000	9907500	153280000	76052000	131820000	227930000	227
G3GZH5	G3GZH5	15	15	15	tr|G3GZH5|G3GZH5_CRIGR DnaJ-like subfamily C member 13 OS=Cricetulus griseus GN=I79_003235 PE=4 SV=1	1	15	15	15	9	10	8	5	3	3	9	10	8	5	3	3	9	10	8	5	3	3	25	25	25	70.121	632	632	0	99.804	16.3	18.4	13.9	10.4	6.5	5.7	4461400000	235780000	307630000	164510000	86949000	25838000	42930000	241
G3GZH6	G3GZH6	38	38	38	tr|G3GZH6|G3GZH6_CRIGR DnaJ-like subfamily C member 13 OS=Cricetulus griseus GN=I79_003236 PE=4 SV=1	1	38	38	38	9	22	14	11	10	5	9	22	14	11	10	5	9	22	14	11	10	5	32.9	32.9	32.9	175.36	1532	1532	0	288.05	8.6	19	13.1	8.6	9.3	4.8	6389700000	179750000	336880000	196460000	86056000	45831000	26318000	467
G3GZI6	G3GZI6	6	6	6	tr|G3GZI6|G3GZI6_CRIGR Calcium-transporting ATPase OS=Cricetulus griseus GN=I79_003248 PE=3 SV=1	1	6	6	6	0	2	1	2	1	0	0	2	1	2	1	0	0	2	1	2	1	0	14.8	14.8	14.8	72.495	670	670	0.00030817	12.693	0	6.1	2.5	4.5	2.4	0	87168000	0	10689000	0	9454000	0	0	18
G3GZI7	G3GZI7	5	5	5	tr|G3GZI7|G3GZI7_CRIGR Phosphoinositide 3-kinase regulatory subunit 4 OS=Cricetulus griseus GN=I79_003249 PE=4 SV=1	1	5	5	5	1	1	0	1	0	0	1	1	0	1	0	0	1	1	0	1	0	0	5.3	5.3	5.3	112.42	993	993	0.00086843	2.6485	1.3	1.3	0	1.3	0	0	184290000	10491000	11744000	0	3607600	0	0	19
G3GZI8	G3GZI8	3	3	3	tr|G3GZI8|G3GZI8_CRIGR Phosphoinositide 3-kinase regulatory subunit 4 OS=Cricetulus griseus GN=I79_003250 PE=4 SV=1	1	3	3	3	0	1	0	0	0	0	0	1	0	0	0	0	0	1	0	0	0	0	21.1	21.1	21.1	21.657	194	194	0.00075358	5.4604	0	9.3	0	0	0	0	55224000	0	5235100	0	0	0	0	5
G3GZJ6	G3GZJ6	5	5	5	tr|G3GZJ6|G3GZJ6_CRIGR Vesicle-associated membrane protein 4 OS=Cricetulus griseus GN=I79_003268 PE=4 SV=1	1	5	5	5	2	5	3	2	0	0	2	5	3	2	0	0	2	5	3	2	0	0	37.6	37.6	37.6	16.32	141	141	0.00032765	15.784	18.4	37.6	23.4	18.4	0	0	468890000	11714000	73746000	33578000	23466000	0	0	53
G3GZJ7	G3GZJ7	5	5	5	tr|G3GZJ7|G3GZJ7_CRIGR Methyltransferase-like protein 13 OS=Cricetulus griseus GN=I79_003269 PE=4 SV=1	1	5	5	5	2	1	1	0	0	0	2	1	1	0	0	0	2	1	1	0	0	0	9.6	9.6	9.6	79.149	699	699	0.0003075	12.567	4.3	1.9	1.9	0	0	0	209830000	10722000	6320500	3195200	0	0	0	35
G3GZJ9	G3GZJ9	8	1	1	tr|G3GZJ9|G3GZJ9_CRIGR Dynamin-3 OS=Cricetulus griseus GN=I79_003271 PE=3 SV=1	1	8	1	1	5	6	6	4	1	0	1	1	1	0	0	0	1	1	1	0	0	0	10.7	1.6	1.6	78.306	691	691	0.00083195	8.3026	8.5	8.7	9.6	7.1	2.7	0	254110000	5301200	15685000	17228000	0	0	0	35
G3GZK4	G3GZK4	3	3	3	tr|G3GZK4|G3GZK4_CRIGR Protein C1orf9-like OS=Cricetulus griseus GN=I79_003278 PE=4 SV=1	1	3	3	3	0	0	0	0	1	0	0	0	0	0	1	0	0	0	0	0	1	0	4.3	4.3	4.3	127.59	1150	1150	0.0082528	1.7401	0	0	0	0	0.7	0	28598000	0	0	0	0	5790600	0	6
G3GZL3	G3GZL3	3	3	3	tr|G3GZL3|G3GZL3_CRIGR Roquin OS=Cricetulus griseus GN=I79_003298 PE=3 SV=1	1	3	3	3	1	0	0	0	0	0	1	0	0	0	0	0	1	0	0	0	0	0	4.7	4.7	4.7	158.64	1418	1418	0.00069979	3.7372	1.4	0	0	0	0	0	27214000	6819100	0	0	0	0	0	4
G3GZL7	G3GZL7	16	16	16	tr|G3GZL7|G3GZL7_CRIGR Calcyclin-binding protein OS=Cricetulus griseus GN=I79_003304 PE=4 SV=1	1	16	16	16	5	6	6	2	1	1	5	6	6	2	1	1	5	6	6	2	1	1	77.2	77.2	77.2	21.26	184	184	0	218.61	33.7	52.7	42.4	18.5	12.5	12.5	17330000000	213430000	389820000	233610000	40316000	36455000	15849000	389
G3GZP1	G3GZP1	7	7	7	tr|G3GZP1|G3GZP1_CRIGR Pre-mRNA branch site protein p14 OS=Cricetulus griseus GN=I79_003333 PE=4 SV=1	1	7	7	7	4	4	2	3	1	1	4	4	2	3	1	1	4	4	2	3	1	1	58.4	58.4	58.4	14.585	125	125	0.00038835	25.866	40.8	40.8	22.4	32	11.2	11.2	1831700000	72595000	80970000	50741000	36449000	8536700	9419400	125
G3GZP3	G3GZP3	2	2	2	tr|G3GZP3|G3GZP3_CRIGR Putative WD repeat-containing protein C2orf44 like protein OS=Cricetulus griseus GN=H671_7g18259 PE=4 SV=1	1	2	2	2	0	1	1	0	0	0	0	1	1	0	0	0	0	1	1	0	0	0	4.1	4.1	4.1	77.47	709	709	0.00080972	7.5556	0	2.8	1.3	0	0	0	46113000	0	6099100	5489500	0	0	0	10
G3GZQ4	G3GZQ4	14	14	14	tr|G3GZQ4|G3GZQ4_CRIGR Rab3 GTPase-activating protein catalytic subunit OS=Cricetulus griseus GN=I79_003347 PE=4 SV=1	1	14	14	14	2	2	2	4	1	0	2	2	2	4	1	0	2	2	2	4	1	0	25.5	25.5	25.5	84.379	748	748	0.00042974	34.02	3.5	3.5	4.1	7.5	1.7	0	1570800000	12568000	11715000	14562000	22782000	0	0	149
G3GZQ8	G3GZQ8	12	12	12	tr|G3GZQ8|G3GZQ8_CRIGR UBX domain-containing protein 4 OS=Cricetulus griseus GN=I79_003352 PE=4 SV=1	1	12	12	12	1	1	5	4	2	7	1	1	5	4	2	7	1	1	5	4	2	7	31	31	31	56.719	506	506	0	323.31	4.2	4.2	12.1	11.3	4.9	17.6	5580800000	32441000	27900000	74354000	108570000	28558000	159590000	219
G3GZQ9	G3GZQ9	38	38	38	tr|G3GZQ9|G3GZQ9_CRIGR DNA helicase OS=Cricetulus griseus GN=I79_003354 PE=3 SV=1	1	38	38	38	2	1	0	0	0	0	2	1	0	0	0	0	2	1	0	0	0	0	15.5	15.5	15.5	301.28	2669	2669	0	323.31	0.9	0.4	0	0	0	0	12834000000	4506500	6125700	0	0	0	0	483
G3GZR1;G3ILI0	G3GZR1	29;6	29;6	29;6	tr|G3GZR1|G3GZR1_CRIGR Aspartyl-tRNA synthetase, cytoplasmic OS=Cricetulus griseus GN=I79_003356 PE=3 SV=1	2	29	29	29	12	19	14	12	4	3	12	19	14	12	4	3	12	19	14	12	4	3	67.2	67.2	67.2	54.39	479	479;419	0	261.85	32.2	50.1	35.9	29.4	10	7.9	25543000000	349530000	956720000	283500000	182280000	67959000	42220000	880
G3GZW7	G3GZW7	21	21	21	tr|G3GZW7|G3GZW7_CRIGR RRP12-like protein OS=Cricetulus griseus GN=I79_003416 PE=4 SV=1	1	21	21	21	9	11	4	4	0	0	9	11	4	4	0	0	9	11	4	4	0	0	19.7	19.7	19.7	153.24	1390	1390	0	65.486	9.1	10.5	4.7	3.5	0	0	2130000000	223590000	191150000	21377000	50910000	0	0	186
G3GZW8	G3GZW8	17	17	11	tr|G3GZW8|G3GZW8_CRIGR Phosphoglycerate mutase 1 OS=Cricetulus griseus GN=I79_003415 PE=4 SV=1	1	17	17	11	3	4	4	4	2	1	3	4	4	4	2	1	2	2	2	1	2	1	82.6	82.6	59	20.205	178	178	0	323.31	29.8	30.3	30.3	24.2	19.7	11.8	82278000000	55509000	112360000	131400000	44409000	13253000	0	836
G3GZX3	G3GZX3	6	6	6	tr|G3GZX3|G3GZX3_CRIGR Ubiquitin domain-containing protein 1 OS=Cricetulus griseus GN=I79_003421 PE=4 SV=1	1	6	6	6	2	1	2	2	1	2	2	1	2	2	1	2	2	1	2	2	1	2	50.2	50.2	50.2	25.958	227	227	0.00036563	21.88	11	6.2	11	11	6.2	12.3	959780000	44921000	15558000	75353000	63810000	16176000	52775000	49
G3GZX7	G3GZX7	17	17	17	tr|G3GZX7|G3GZX7_CRIGR Phosphatidylinositol 4-kinase type 2-alpha (Fragment) OS=Cricetulus griseus GN=I79_003425 PE=4 SV=1	1	17	17	17	5	8	1	1	0	2	5	8	1	1	0	2	5	8	1	1	0	2	51.2	51.2	51.2	38.904	334	334	0	53.677	15.9	26	3.9	3.9	0	6.6	2181700000	91722000	130630000	14902000	9861400	0	6432900	104
G3GZY4	G3GZY4	8	8	8	tr|G3GZY4|G3GZY4_CRIGR Lysyl oxidase-like 4 OS=Cricetulus griseus GN=I79_003432 PE=4 SV=1	1	8	8	8	1	0	0	0	0	0	1	0	0	0	0	0	1	0	0	0	0	0	12.4	12.4	12.4	84.79	757	757	0.00040016	28.36	1.7	0	0	0	0	0	310650000	5748100	0	0	0	0	0	21
G3GZZ0	G3GZZ0	27	27	27	tr|G3GZZ0|G3GZZ0_CRIGR Aspartate aminotransferase OS=Cricetulus griseus GN=H671_3g9531 PE=4 SV=1	1	27	27	27	2	3	3	2	0	1	2	3	3	2	0	1	2	3	3	2	0	1	66.8	66.8	66.8	46.252	413	413	0	323.31	6.5	11.6	11.6	8.2	0	5.1	16591000000	15350000	21870000	20784000	10692000	0	13249000	498
G3GZZ3	G3GZZ3	1	1	1	tr|G3GZZ3|G3GZZ3_CRIGR Phosphate transporter OS=Cricetulus griseus GN=I79_003441 PE=3 SV=1	1	1	1	1	1	1	1	0	1	0	1	1	1	0	1	0	1	1	1	0	1	0	2.4	2.4	2.4	46.728	423	423	0.0082661	1.7447	2.4	2.4	2.4	0	2.4	0	100380000	0	12256000	5423900	0	4695100	0	18
G3GZZ7	G3GZZ7	4	4	4	tr|G3GZZ7|G3GZZ7_CRIGR DNA-directed RNA polymerase subunit beta OS=Cricetulus griseus GN=I79_003445 PE=3 SV=1	1	4	4	4	1	2	0	1	0	0	1	2	0	1	0	0	1	2	0	1	0	0	6.3	6.3	6.3	112.84	996	996	0.0003059	12.414	1.5	2.9	0	1.5	0	0	68681000	11143000	4084800	0	8332000	0	0	12
G3H008	G3H008	23	23	23	tr|G3H008|G3H008_CRIGR Anaphase-promoting complex subunit 1 OS=Cricetulus griseus GN=I79_003456 PE=4 SV=1	1	23	23	23	2	2	0	0	0	0	2	2	0	0	0	0	2	2	0	0	0	0	17.5	17.5	17.5	196.53	1769	1769	0	177.76	1.5	1.5	0	0	0	0	1608700000	13299000	5676600	0	0	0	0	94
G3H018	G3H018	17	17	9	tr|G3H018|G3H018_CRIGR 40S ribosomal protein S18 OS=Cricetulus griseus GN=I79_003466 PE=3 SV=1	1	17	17	9	11	11	9	11	5	8	11	11	9	11	5	8	6	6	5	5	2	5	51.9	51.9	23.8	18.872	160	160	0	152.07	42.5	49.4	40	44.4	28.1	37.5	75980000000	4741800000	4315500000	1343200000	1166600000	255530000	852670000	781
G3H022	G3H022	2	2	2	tr|G3H022|G3H022_CRIGR Mitotic checkpoint serine/threonine-protein kinase BUB1 OS=Cricetulus griseus GN=I79_003470 PE=4 SV=1	1	2	2	2	2	0	0	0	0	0	2	0	0	0	0	0	2	0	0	0	0	0	3.1	3.1	3.1	135.35	1203	1203	0.00086957	2.6735	3.1	0	0	0	0	0	5097600	5097600	0	0	0	0	0	2
G3H025	G3H025	11	11	11	tr|G3H025|G3H025_CRIGR 28S ribosomal protein S5, mitochondrial OS=Cricetulus griseus GN=I79_003474 PE=3 SV=1	1	11	11	11	0	1	0	0	0	1	0	1	0	0	0	1	0	1	0	0	0	1	25.3	25.3	25.3	47.824	431	431	0.000351	19.5	0	2.6	0	0	0	2.6	1246700000	0	5153100	0	0	0	2625400	47
G3H037	G3H037	65	65	65	tr|G3H037|G3H037_CRIGR U5 small nuclear ribonucleoprotein 200 kDa helicase OS=Cricetulus griseus GN=I79_003485 PE=4 SV=1	1	65	65	65	28	30	33	19	8	8	28	30	33	19	8	8	28	30	33	19	8	8	51.1	51.1	51.1	158.23	1377	1377	0	323.31	26.2	29.3	29.8	17.9	8.3	8.4	21124000000	1119400000	1195800000	984280000	476430000	73402000	85087000	980
G3H042	G3H042	21	21	21	tr|G3H042|G3H042_CRIGR Condensin complex subunit 2 OS=Cricetulus griseus GN=I79_003490 PE=3 SV=1	1	21	21	21	13	16	10	8	0	0	13	16	10	8	0	0	13	16	10	8	0	0	38.8	38.8	38.8	81.308	722	722	0	219.76	25.6	29.9	23	19.8	0	0	3709400000	349910000	445430000	190900000	70150000	0	0	224
G3H045	G3H045	3	3	3	tr|G3H045|G3H045_CRIGR Transient receptor potential cation channel subfamily M member 7 (Fragment) OS=Cricetulus griseus GN=I79_003493 PE=4 SV=1	1	3	3	3	0	1	0	1	1	0	0	1	0	1	1	0	0	1	0	1	1	0	2.2	2.2	2.2	242.94	2128	2128	0.00073529	4.8614	0	0.4	0	1.1	1.1	0	230600000	0	47367000	0	6243100	7373500	0	23
G3H049	G3H049	8	8	8	tr|G3H049|G3H049_CRIGR Ubiquitin carboxyl-terminal hydrolase 8 OS=Cricetulus griseus GN=I79_003497 PE=3 SV=1	1	8	8	8	6	6	1	2	0	0	6	6	1	2	0	0	6	6	1	2	0	0	9.2	9.2	9.2	122	1075	1075	0.00030931	12.913	7	7.1	1.6	2.5	0	0	439010000	85020000	76739000	10164000	15720000	0	0	41
G3H056	G3H056	7	7	7	tr|G3H056|G3H056_CRIGR Protein MAK16 homolog OS=Cricetulus griseus GN=I79_003504 PE=3 SV=1	1	7	7	7	2	2	2	2	1	1	2	2	2	2	1	1	2	2	2	2	1	1	29.5	29.5	29.5	35.278	298	298	0	64.865	12.4	12.1	12.4	8.4	6	6	790870000	32216000	23647000	43902000	32067000	6859400	11379000	51
G3H057	G3H057	3	3	3	tr|G3H057|G3H057_CRIGR Uncharacterized protein C8orf41-like OS=Cricetulus griseus GN=I79_003506 PE=4 SV=1	1	3	3	3	1	1	0	0	0	0	1	1	0	0	0	0	1	1	0	0	0	0	8.1	8.1	8.1	56.392	509	509	0.00071856	4.3015	3.9	3.9	0	0	0	0	70569000	5413100	4351400	0	0	0	0	17
G3H065	G3H065	13	13	13	tr|G3H065|G3H065_CRIGR N-acetyltransferase NAT13 OS=Cricetulus griseus GN=I79_003540 PE=4 SV=1	1	13	13	13	4	5	0	1	0	0	4	5	0	1	0	0	4	5	0	1	0	0	36.1	36.1	36.1	23.899	216	216	0	114.46	24.5	23.6	0	5.6	0	0	7667300000	154450000	180200000	0	30287000	0	0	239
G3H066	G3H066	33	33	33	tr|G3H066|G3H066_CRIGR V-type proton ATPase catalytic subunit A OS=Cricetulus griseus GN=I79_003541 PE=3 SV=1	1	33	33	33	13	16	12	5	2	6	13	16	12	5	2	6	13	16	12	5	2	6	78.3	78.3	78.3	68.342	617	617	0	323.31	27.9	39.9	29.8	16	6	16.7	22801000000	436450000	750540000	281320000	56052000	13974000	105780000	847
G3H082	G3H082	8	8	8	tr|G3H082|G3H082_CRIGR Pleckstrin-likey-like domain family B member 2 OS=Cricetulus griseus GN=I79_003517 PE=4 SV=1	1	8	8	8	5	4	1	0	0	0	5	4	1	0	0	0	5	4	1	0	0	0	8.6	8.6	8.6	141.33	1249	1249	0.00031417	13.507	4.5	4.2	1	0	0	0	262170000	58331000	49888000	8270900	0	0	0	23
G3H092	G3H092	30	30	30	tr|G3H092|G3H092_CRIGR Coiled-coil domain-containing protein 80 OS=Cricetulus griseus GN=I79_003529 PE=4 SV=1	1	30	30	30	0	0	2	1	1	1	0	0	2	1	1	1	0	0	2	1	1	1	31.4	31.4	31.4	107.47	948	948	0	87.962	0	0	2.7	0.8	1.3	1.3	1374700000	0	0	16278000	2787000	4274100	0	112
G3H0A3	G3H0A3	5	5	5	tr|G3H0A3|G3H0A3_CRIGR Double-strand-break repair protein rad21-like OS=Cricetulus griseus GN=I79_003557 PE=4 SV=1	1	5	5	5	2	2	1	1	0	0	2	2	1	1	0	0	2	2	1	1	0	0	10.2	10.2	10.2	78.194	687	687	0.00031387	13.486	3.3	3.3	1.6	1.9	0	0	191150000	17018000	19056000	4052100	3744300	0	0	24
G3H0A7	G3H0A7	11	11	11	tr|G3H0A7|G3H0A7_CRIGR Eukaryotic translation initiation factor 3 subunit H (Fragment) OS=Cricetulus griseus GN=I79_003561 PE=3 SV=1	1	11	11	11	1	1	0	0	0	0	1	1	0	0	0	0	1	1	0	0	0	0	39.5	39.5	39.5	34.239	294	294	0.00045106	39.446	3.4	6.8	0	0	0	0	3484700000	21948000	25608000	0	0	0	0	148
G3H0B9	G3H0B9	9	9	9	tr|G3H0B9|G3H0B9_CRIGR WD repeat-containing protein 61 OS=Cricetulus griseus GN=I79_003574 PE=4 SV=1	1	9	9	9	2	5	1	1	0	0	2	5	1	1	0	0	2	5	1	1	0	0	38.4	38.4	38.4	33.576	305	305	0	72.147	10.8	21	5.6	5.6	0	0	1993000000	21425000	51578000	7095100	4738200	0	0	130
G3H0C2	G3H0C2	17	17	17	tr|G3H0C2|G3H0C2_CRIGR Proteasome subunit alpha type OS=Cricetulus griseus GN=I79_003577 PE=3 SV=1	1	17	17	17	9	8	2	5	1	0	9	8	2	5	1	0	9	8	2	5	1	0	70.5	70.5	70.5	29.516	261	261	0	323.31	42.5	40.2	8.8	15.3	3.8	0	19487000000	535320000	614020000	26451000	67458000	8766600	0	407
G3H0D1	G3H0D1	6	6	6	tr|G3H0D1|G3H0D1_CRIGR S phase cyclin A-associated protein in the endoplasmic reticulum OS=Cricetulus griseus GN=I79_003586 PE=4 SV=1	1	6	6	6	2	5	0	0	0	0	2	5	0	0	0	0	2	5	0	0	0	0	5.7	5.7	5.7	157.33	1395	1395	0.00031646	13.929	1.9	4.8	0	0	0	0	102670000	27983000	39259000	0	0	0	0	16
G3H0D2	G3H0D2	14	14	14	tr|G3H0D2|G3H0D2_CRIGR Reticulocalbin-2 OS=Cricetulus griseus GN=I79_003587 PE=4 SV=1	1	14	14	14	1	1	7	5	6	6	1	1	7	5	6	6	1	1	7	5	6	6	43.5	43.5	43.5	37.132	317	317	0	323.31	6	6	27.4	23.3	28.7	30.3	7146900000	4106700	4719400	146800000	103450000	104140000	227580000	319
G3H0E0	G3H0E0	6	6	6	tr|G3H0E0|G3H0E0_CRIGR Tyrosine-protein kinase-protein kinase SgK269 OS=Cricetulus griseus GN=I79_003595 PE=4 SV=1	1	6	6	6	2	2	1	2	0	0	2	2	1	2	0	0	2	2	1	2	0	0	8.2	8.2	8.2	110.02	986	986	0.00071429	4.1386	2.7	2.4	1.2	2.4	0	0	142290000	24029000	20768000	6353500	5863300	0	0	21
G3H0E4	G3H0E4	114	114	114	tr|G3H0E4|G3H0E4_CRIGR Chondroitin sulfate proteoglycan 4 OS=Cricetulus griseus GN=I79_003599 PE=4 SV=1	1	114	114	114	48	55	77	69	53	92	48	55	77	69	53	92	48	55	77	69	53	92	47.1	47.1	47.1	252.01	2323	2323	0	323.31	29.2	33	38.9	37.8	26	40	156280000000	1921000000	3143100000	12129000000	9731800000	1723800000	8592600000	4041
G3H0E5	G3H0E5	7	7	7	tr|G3H0E5|G3H0E5_CRIGR Sorting nexin OS=Cricetulus griseus GN=I79_003600 PE=3 SV=1	1	7	7	7	0	0	5	3	1	1	0	0	5	3	1	1	0	0	5	3	1	1	14.6	14.6	14.6	65.491	574	574	0.00044743	38.658	0	0	11.8	7.7	2.6	2.6	176870000	0	0	27062000	19605000	7638100	9411300	27
G3H0E6	G3H0E6	3	3	3	tr|G3H0E6|G3H0E6_CRIGR U3 small nucleolar ribonucleoprotein protein IMP3 OS=Cricetulus griseus GN=I79_003601 PE=4 SV=1	1	3	3	3	3	3	3	3	1	2	3	3	3	3	1	2	3	3	3	3	1	2	17.9	17.9	17.9	21.66	184	184	0.00030497	12.245	17.9	17.9	17.9	17.9	8.2	17.9	673980000	50006000	39431000	42454000	35828000	6238300	14136000	67
G3H0E9	G3H0E9	8	8	8	tr|G3H0E9|G3H0E9_CRIGR Tyrosine-protein phosphatase non-receptor type 9 OS=Cricetulus griseus GN=I79_003604 PE=4 SV=1	1	8	8	8	1	6	2	6	0	1	1	6	2	6	0	1	1	6	2	6	0	1	14.8	14.8	14.8	67.466	587	587	0.00030713	12.55	1.9	12.8	4.4	10.7	0	2.6	444860000	10184000	99950000	19171000	74365000	0	5097700	44
G3H0F0	G3H0F0	14	14	14	tr|G3H0F0|G3H0F0_CRIGR Paired amphipathic helix protein Sin3a OS=Cricetulus griseus GN=I79_003605 PE=4 SV=1	1	14	14	14	8	7	2	4	0	0	8	7	2	4	0	0	8	7	2	4	0	0	14.1	14.1	14.1	145.1	1274	1274	0.00034783	18.9	8.9	7.2	2	3.5	0	0	486070000	79374000	86717000	4999000	23863000	0	0	68
G3H0F3	G3H0F3	6	6	6	tr|G3H0F3|G3H0F3_CRIGR COMM domain-containing protein 4 OS=Cricetulus griseus GN=I79_003608 PE=4 SV=1	1	6	6	6	1	1	0	0	0	0	1	1	0	0	0	0	1	1	0	0	0	0	35.6	35.6	35.6	22.54	205	205	0	56.6	5.4	5.4	0	0	0	0	705580000	13407000	12134000	0	0	0	0	58
G3H0F9	G3H0F9	11	11	11	tr|G3H0F9|G3H0F9_CRIGR Ran-binding protein 9 (Fragment) OS=Cricetulus griseus GN=I79_003614 PE=4 SV=1	1	11	11	11	1	1	0	0	0	0	1	1	0	0	0	0	1	1	0	0	0	0	25.6	25.6	25.6	59.718	544	544	0	174.48	2.6	2.6	0	0	0	0	1591200000	8547100	13208000	0	0	0	0	81
G3H0G0	G3H0G0	4	4	4	tr|G3H0G0|G3H0G0_CRIGR Nucleolar protein 7 OS=Cricetulus griseus GN=I79_003616 PE=4 SV=1	1	4	4	4	1	0	1	1	0	0	1	0	1	1	0	0	1	0	1	1	0	0	20.3	20.3	20.3	27.294	237	237	0.00033014	16.273	11	0	11	3.4	0	0	75385000	6480300	0	4578100	5841600	0	0	11
G3H0H5	G3H0H5	7	7	7	tr|G3H0H5|G3H0H5_CRIGR 3-5 exoribonuclease 1 OS=Cricetulus griseus GN=I79_003632 PE=4 SV=1	1	7	7	7	4	6	4	3	0	1	4	6	4	3	0	1	4	6	4	3	0	1	33.7	33.7	33.7	32.321	279	279	0.00030506	12.252	12.5	29.7	12.5	10	0	3.6	986350000	150390000	197810000	62403000	31772000	0	5445600	61
G3H0J8	G3H0J8	4	4	4	tr|G3H0J8|G3H0J8_CRIGR Integrator complex subunit 9 OS=Cricetulus griseus GN=I79_003658 PE=4 SV=1	1	4	4	4	1	2	1	1	0	0	1	2	1	1	0	0	1	2	1	1	0	0	12.9	12.9	12.9	62.088	551	551	0.00039904	28.224	3.8	5.8	3.8	3.8	0	0	290770000	13403000	17847000	6139700	6950200	0	0	28
G3H0L7	G3H0L7	16	16	16	tr|G3H0L7|G3H0L7_CRIGR Squalene synthetase OS=Cricetulus griseus GN=I79_003679 PE=4 SV=1	1	16	16	16	1	1	6	3	10	7	1	1	6	3	10	7	1	1	6	3	10	7	48.4	48.4	48.4	47.974	417	417	0	141.48	3.4	3.6	19.7	10.1	26.6	22.3	2798500000	3685400	9253900	80279000	72821000	193250000	136230000	237
G3H0L9	G3H0L9	20	20	20	tr|G3H0L9|G3H0L9_CRIGR Cathepsin B OS=Cricetulus griseus GN=I79_003681 PE=3 SV=1	1	20	20	20	7	10	7	7	4	6	7	10	7	7	4	6	7	10	7	7	4	6	44.8	44.8	44.8	37.504	339	339	0	323.31	23.9	35.4	25.4	26.3	14.2	21.5	39900000000	259900000	1526800000	339910000	119450000	94256000	234960000	837
G3H0N2	G3H0N2	11	11	11	tr|G3H0N2|G3H0N2_CRIGR Bcl-2-associated transcription factor 1 OS=Cricetulus griseus GN=I79_003696 PE=4 SV=1	1	11	11	11	1	0	0	0	0	0	1	0	0	0	0	0	1	0	0	0	0	0	24.3	24.3	24.3	47.008	415	415	0.00030312	11.974	2.4	0	0	0	0	0	1013200000	8852200	0	0	0	0	0	46
G3H0N5	G3H0N5	4	4	4	tr|G3H0N5|G3H0N5_CRIGR Syntaxin-binding protein 6 (Fragment) OS=Cricetulus griseus GN=I79_003699 PE=4 SV=1	1	4	4	4	0	0	2	0	1	0	0	0	2	0	1	0	0	0	2	0	1	0	30.4	30.4	30.4	21.426	191	191	0.00035702	20.519	0	0	17.3	0	11	0	437060000	0	0	59354000	0	16387000	0	14
G3H0Q0	G3H0Q0	11	11	7	tr|G3H0Q0|G3H0Q0_CRIGR 40S ribosomal protein S6 OS=Cricetulus griseus GN=I79_003714 PE=3 SV=1	1	11	11	7	5	9	6	7	3	3	5	9	6	7	3	3	4	6	4	5	2	2	38.5	38.5	17.4	24.921	218	218	0	162.46	20.6	31.7	27.1	27.1	15.1	15.1	29550000000	589460000	1467600000	595070000	939770000	23398000	148010000	455
G3H0R1	G3H0R1	2	2	2	tr|G3H0R1|G3H0R1_CRIGR AKT-interacting protein OS=Cricetulus griseus GN=I79_003725 PE=3 SV=1	1	2	2	2	1	0	0	0	0	0	1	0	0	0	0	0	1	0	0	0	0	0	10.8	10.8	10.8	24.084	213	213	0.00088948	2.9752	10.8	0	0	0	0	0	25075000	5504500	0	0	0	0	0	2
G3H0S4	G3H0S4	25	25	25	tr|G3H0S4|G3H0S4_CRIGR Sorbitol dehydrogenase OS=Cricetulus griseus GN=I79_003742 PE=3 SV=1	1	25	25	25	1	0	2	1	0	0	1	0	2	1	0	0	1	0	2	1	0	0	66.1	66.1	66.1	38.338	357	357	0	256.54	4.8	0	9	4.2	0	0	12228000000	11191000	0	11967000	5013200	0	0	335
G3H0S7	G3H0S7	6	6	6	tr|G3H0S7|G3H0S7_CRIGR Beta-2-microglobulin OS=Cricetulus griseus GN=I79_003745 PE=4 SV=1	1	6	6	6	1	2	2	1	0	2	1	2	2	1	0	2	1	2	2	1	0	2	85.2	85.2	85.2	6.3972	54	54	0.00037327	22.967	18.5	24.1	24.1	18.5	0	79.6	1464100000	11813000	39512000	17402000	15342000	0	14027000	97
G3H0T1	G3H0T1	9	9	9	tr|G3H0T1|G3H0T1_CRIGR Eukaryotic translation initiation factor 3 subunit J OS=Cricetulus griseus GN=I79_003749 PE=4 SV=1	1	9	9	9	2	1	1	0	1	1	2	1	1	0	1	1	2	1	1	0	1	1	60.4	60.4	60.4	12.578	111	111	0	104.93	22.5	11.7	11.7	0	11.7	11.7	6257000000	41207000	11151000	6320000	0	0	0	224
G3H0T4	G3H0T4	6	6	6	tr|G3H0T4|G3H0T4_CRIGR Protein CASC4 OS=Cricetulus griseus GN=I79_003752 PE=4 SV=1	1	6	6	6	0	0	2	4	0	0	0	0	2	4	0	0	0	0	2	4	0	0	15.9	15.9	15.9	47.864	421	421	0.00030572	12.328	0	0	5.5	8.6	0	0	438010000	0	0	17647000	51558000	0	0	32
G3H0T6	G3H0T6	2	2	2	tr|G3H0T6|G3H0T6_CRIGR WD repeat-containing protein 76 OS=Cricetulus griseus GN=I79_003755 PE=4 SV=1	1	2	2	2	1	0	0	0	0	0	1	0	0	0	0	0	1	0	0	0	0	0	5.1	5.1	5.1	58.043	525	525	0.0045323	1.9773	2.7	0	0	0	0	0	19547000	5242500	0	0	0	0	0	2
G3H0T7	G3H0T7	6	6	6	tr|G3H0T7|G3H0T7_CRIGR Microfibrillar-associated protein 1 OS=Cricetulus griseus GN=I79_003756 PE=4 SV=1	1	6	6	6	0	1	1	0	0	0	0	1	1	0	0	0	0	1	1	0	0	0	16.4	16.4	16.4	51.972	439	439	0.00082554	8.0522	0	1.8	3.2	0	0	0	205150000	0	0	11251000	0	0	0	17
G3H0T9	G3H0T9	8	8	8	tr|G3H0T9|G3H0T9_CRIGR Huntingtin-interacting protein K OS=Cricetulus griseus GN=I79_003758 PE=4 SV=1	1	8	8	8	1	2	0	0	0	0	1	2	0	0	0	0	1	2	0	0	0	0	69.4	69.4	69.4	13.651	121	121	0	225.71	20.7	42.1	0	0	0	0	3187900000	22290000	53603000	0	0	0	0	132
G3H0U6	G3H0U6	64	64	64	tr|G3H0U6|G3H0U6_CRIGR Protein disulfide-isomerase A3 OS=Cricetulus griseus GN=I79_003765 PE=4 SV=1	1	64	64	64	23	27	36	34	36	55	23	27	36	34	36	55	23	27	36	34	36	55	82.2	82.2	82.2	50.051	444	444	0	323.31	52.7	61.7	65.5	64	61.7	78.6	666260000000	2616500000	2620100000	16372000000	11424000000	8247700000	22099000000	4832
G3H0V1	G3H0V1	27	26	26	tr|G3H0V1|G3H0V1_CRIGR Microtubule-associated protein 1A OS=Cricetulus griseus GN=I79_003770 PE=4 SV=1	1	27	26	26	8	17	1	2	1	1	7	16	0	1	0	0	7	16	0	1	0	0	14.9	14.5	14.5	280.22	2585	2585	0	91.644	5	10	0.4	0.8	0.4	0.4	1173400000	101090000	224600000	0	4593900	0	0	121
G3H0V2	G3H0V2	7	7	7	tr|G3H0V2|G3H0V2_CRIGR Tumor suppressor p53-binding protein 1 OS=Cricetulus griseus GN=I79_003771 PE=4 SV=1	1	7	7	7	0	0	1	0	0	0	0	0	1	0	0	0	0	0	1	0	0	0	6.5	6.5	6.5	210.76	1952	1952	0.000815	7.7365	0	0	1.5	0	0	0	103120000	0	0	5169200	0	0	0	12
G3H0V3;G3I9H3	G3H0V3	5;1	5;1	5;1	tr|G3H0V3|G3H0V3_CRIGR Gamma-tubulin complex component OS=Cricetulus griseus GN=I79_003772 PE=3 SV=1	2	5	5	5	1	1	2	0	0	1	1	1	2	0	0	1	1	1	2	0	0	1	11.9	11.9	11.9	69.919	612	612;618	0.0007515	5.3982	2.1	2.1	3.9	0	0	4.2	314170000	10460000	9083300	17981000	0	0	34955000	10
G3H0W0	G3H0W0	4	4	4	tr|G3H0W0|G3H0W0_CRIGR Cyclin-D1-binding protein 1 OS=Cricetulus griseus GN=I79_003780 PE=4 SV=1	1	4	4	4	0	0	0	1	1	0	0	0	0	1	1	0	0	0	0	1	1	0	16.9	16.9	16.9	39.309	355	355	0.00030544	12.277	0	0	0	5.1	5.1	0	130790000	0	0	0	3140200	0	0	22
G3H0X2	G3H0X2	9	9	9	tr|G3H0X2|G3H0X2_CRIGR Leucine-rich repeat-containing protein 57 OS=Cricetulus griseus GN=I79_003792 PE=4 SV=1	1	9	9	9	0	1	4	3	1	5	0	1	4	3	1	5	0	1	4	3	1	5	37.7	37.7	37.7	26.744	239	239	0.00038432	24.949	0	4.6	20.5	15.1	5.4	29.3	1877700000	0	28930000	102490000	64152000	12263000	64256000	90
G3H0X3	G3H0X3	6	6	5	tr|G3H0X3|G3H0X3_CRIGR Calpain-3 OS=Cricetulus griseus GN=I79_003794 PE=3 SV=1	1	6	6	5	5	5	5	5	2	1	5	5	5	5	2	1	4	4	4	4	1	0	9.7	9.7	7.7	106.98	934	934	0	323.31	9.7	7.7	7	9.7	3.5	2	6398000000	324650000	365000000	305860000	353140000	90678000	12943000	248
G3H0Y4	G3H0Y4	2	2	2	tr|G3H0Y4|G3H0Y4_CRIGR Vam6/Vps39-like protein OS=Cricetulus griseus GN=I79_003804 PE=4 SV=1	1	2	2	2	2	2	1	1	0	0	2	2	1	1	0	0	2	2	1	1	0	0	16	16	16	17.735	156	156	0.00069252	3.5693	16	16	7.7	8.3	0	0	377510000	32437000	48153000	12828000	0	0	0	30
G3H0Y5	G3H0Y5	8	8	8	tr|G3H0Y5|G3H0Y5_CRIGR Vam6/Vps39-like protein OS=Cricetulus griseus GN=I79_003805 PE=4 SV=1	1	8	8	8	3	2	1	0	0	0	3	2	1	0	0	0	3	2	1	0	0	0	20.9	20.9	20.9	58.497	507	507	0.00030731	12.562	8.1	2.6	2.6	0	0	0	592680000	16106000	36680000	8090700	0	0	0	63
G3H0Y9	G3H0Y9	43	43	37	tr|G3H0Y9|G3H0Y9_CRIGR EH domain-containing protein 4 OS=Cricetulus griseus GN=I79_003809 PE=3 SV=1	1	43	43	37	19	22	26	23	22	19	19	22	26	23	22	19	18	21	25	22	21	18	68.3	68.3	63.7	71.704	628	628	0	323.31	33.8	40.4	48.1	41.2	34.7	33.3	39717000000	1091500000	1224300000	1876800000	1084000000	564640000	494220000	1344
G3H110;G3HFK9;G3IGH4	G3H110	20;8;1	20;8;1	20;8;1	tr|G3H110|G3H110_CRIGR Calcium-binding protein p22 OS=Cricetulus griseus GN=I79_003830 PE=4 SV=1	3	20	20	20	7	7	10	12	9	15	7	7	10	12	9	15	7	7	10	12	9	15	81	81	81	22.46	195	195;182;54	0	323.31	47.7	47.7	60	65.1	54.9	74.4	12994000000	169070000	166590000	590840000	460980000	349890000	526780000	592
G3H121	G3H121	2	2	2	tr|G3H121|G3H121_CRIGR Actin-related protein 2 OS=Cricetulus griseus GN=I79_003843 PE=4 SV=1	1	2	2	2	1	1	0	0	0	0	1	1	0	0	0	0	1	1	0	0	0	0	27.9	27.9	27.9	10.218	86	86	0.00068697	3.4382	10.5	17.4	0	0	0	0	107000000	0	22736000	0	0	0	0	10
G3H125	G3H125	10	10	10	tr|G3H125|G3H125_CRIGR Amino acid transporter OS=Cricetulus griseus GN=I79_003849 PE=3 SV=1	1	10	10	10	3	6	7	4	1	0	3	6	7	4	1	0	3	6	7	4	1	0	19.9	19.9	19.9	56.356	532	532	0	258.67	10.3	16.5	15.6	10.3	2.1	0	4827300000	87144000	188570000	165570000	169980000	5112200	0	145
G3H128	G3H128	2	2	2	tr|G3H128|G3H128_CRIGR Aftiphilin OS=Cricetulus griseus GN=I79_003851 PE=4 SV=1	1	2	2	2	0	1	1	1	0	0	0	1	1	1	0	0	0	1	1	1	0	0	3.7	3.7	3.7	98.528	902	902	0.00073511	4.8493	0	2.4	2.4	2.4	0	0	370660000	0	6889400	7294900	9598100	0	0	10
G3H132	G3H132	8	1	0	tr|G3H132|G3H132_CRIGR 14-3-3 protein theta OS=Cricetulus griseus GN=I79_003855 PE=3 SV=1	1	8	1	0	1	2	3	2	3	4	0	0	0	0	1	1	0	0	0	0	0	0	18	3.7	0	27.546	245	245	0.0088318	1.7003	3.3	11	11.4	11	9.8	9.8	671640000	0	0	0	0	24091000	59750000	17
G3H134	G3H134	14	14	14	tr|G3H134|G3H134_CRIGR MKI67 FHA domain-interacting nucleolar phosphoprotein OS=Cricetulus griseus GN=I79_003857 PE=4 SV=1	1	14	14	14	7	6	4	9	2	1	7	6	4	9	2	1	7	6	4	9	2	1	60.7	60.7	60.7	37.172	321	321	0	323.31	34	35.2	17.1	41.1	8.7	4.4	4730300000	208130000	247210000	126550000	216580000	15021000	9990000	219
G3H135	G3H135	4	4	4	tr|G3H135|G3H135_CRIGR CLIP-associating protein 1 OS=Cricetulus griseus GN=I79_003858 PE=4 SV=1	1	4	4	4	3	3	0	0	0	0	3	3	0	0	0	0	3	3	0	0	0	0	28	28	28	17.756	157	157	0.00028035	8.8205	26.8	18.5	0	0	0	0	107830000	18651000	25635000	0	0	0	0	14
G3H136	G3H136	4	4	4	tr|G3H136|G3H136_CRIGR CLIP-associating protein 1 OS=Cricetulus griseus GN=I79_003860 PE=4 SV=1	1	4	4	4	1	2	1	0	1	0	1	2	1	0	1	0	1	2	1	0	1	0	15.5	15.5	15.5	36.83	341	341	0.00043346	34.889	4.1	7.9	5.3	0	5.3	0	249340000	10985000	23058000	6295400	0	3626200	0	36
G3H137	G3H137	10	8	8	tr|G3H137|G3H137_CRIGR CLIP-associating protein 1 OS=Cricetulus griseus GN=I79_003861 PE=4 SV=1	1	10	8	8	6	5	1	2	0	0	4	3	0	2	0	0	4	3	0	2	0	0	17.6	16	16	83.658	751	751	0.00081279	7.6525	9.3	8.3	1.6	4.7	0	0	393730000	61461000	48938000	0	10078000	0	0	35
G3H151	G3H151	5	1	1	tr|G3H151|G3H151_CRIGR 60S ribosomal protein L27 OS=Cricetulus griseus GN=I79_003875 PE=4 SV=1	1	5	1	1	4	3	3	3	1	3	1	1	1	1	0	0	1	1	1	1	0	0	20.8	6.9	6.9	16.846	144	144	0.0021061	2.2647	18.1	18.1	18.1	18.1	7.6	20.1	5159000000	194590000	334900000	84755000	144770000	0	0	37
G3H156	G3H156	4	4	2	tr|G3H156|G3H156_CRIGR Prefoldin subunit 4 OS=Cricetulus griseus GN=I79_003880 PE=3 SV=1	1	4	4	2	1	0	0	0	0	0	1	0	0	0	0	0	0	0	0	0	0	0	21.8	21.8	12	15.226	133	133	0	249.46	9	0	0	0	0	0	3097800000	8711200	0	0	0	0	0	123
G3H158	G3H158	7	7	7	tr|G3H158|G3H158_CRIGR Thioredoxin domain-containing protein 15 OS=Cricetulus griseus GN=I79_003882 PE=4 SV=1	1	7	7	7	0	0	4	4	4	2	0	0	4	4	4	2	0	0	4	4	4	2	27.1	27.1	27.1	36.454	332	332	0.00037286	22.924	0	0	22.9	21.1	21.1	8.4	532820000	0	0	36004000	22657000	54688000	23064000	52
G3H160	G3H160	38	38	38	tr|G3H160|G3H160_CRIGR Putative ATP-dependent RNA helicase DDX46 OS=Cricetulus griseus GN=I79_003884 PE=4 SV=1	1	38	38	38	12	12	8	8	1	1	12	12	8	8	1	1	12	12	8	8	1	1	37.2	37.2	37.2	130.89	1172	1172	0	173.41	13.4	13.5	10.7	9.3	1.9	0.9	5878700000	186290000	128430000	90313000	59558000	3544200	4360700	453
G3H161	G3H161	6	6	6	tr|G3H161|G3H161_CRIGR Beta-1,4-galactosyltransferase 7 OS=Cricetulus griseus GN=H671_3g8823 PE=4 SV=1	1	6	6	6	0	0	2	2	1	0	0	0	2	2	1	0	0	0	2	2	1	0	13.1	13.1	13.1	37.72	327	327	0.00072324	4.4789	0	0	6.7	8.6	3.1	0	235260000	0	0	21608000	9256600	6408400	0	32
G3H162	G3H162	14	14	13	tr|G3H162|G3H162_CRIGR Transmembrane emp24 domain-containing protein 9 OS=Cricetulus griseus GN=I79_003886 PE=3 SV=1	1	14	14	13	5	5	13	11	10	6	5	5	13	11	10	6	4	4	12	10	9	5	45.5	45.5	45.5	26.765	231	231	0	323.31	22.9	22.1	44.6	44.6	44.6	44.2	16412000000	158360000	119820000	1084200000	760530000	550350000	356300000	506
G3H166	G3H166	19	19	19	tr|G3H166|G3H166_CRIGR Putative ATP-dependent RNA helicase DDX41 OS=Cricetulus griseus GN=H671_3g8826 PE=4 SV=1	1	19	19	19	11	12	6	6	1	1	11	12	6	6	1	1	11	12	6	6	1	1	40.2	40.2	40.2	69.8	622	622	0.0003655	21.878	24.8	26.4	13.5	13.7	1.8	2.1	951920000	165810000	143210000	47359000	20473000	6503900	7212400	91
G3H168	G3H168	11	11	11	tr|G3H168|G3H168_CRIGR PDZ and LIM domain protein 7 OS=Cricetulus griseus GN=I79_003892 PE=4 SV=1	1	11	11	11	1	1	2	2	1	1	1	1	2	2	1	1	1	1	2	2	1	1	40.7	40.7	40.7	39.204	366	366	0.00037523	23.505	3	3	7.1	6.6	4.1	4.1	2152400000	70883000	70427000	61428000	38327000	6313800	15812000	97
G3H170	G3H170	24	24	24	tr|G3H170|G3H170_CRIGR Drebrin OS=Cricetulus griseus GN=I79_003894 PE=4 SV=1	1	24	24	24	1	0	7	6	2	7	1	0	7	6	2	7	1	0	7	6	2	7	41.4	41.4	41.4	65.309	597	597	0	323.31	2.7	0	20.1	11.9	5.2	21.3	7420100000	9029000	0	189890000	128090000	13262000	129080000	309
G3H171;G3IC84;G3I0J0	G3H171	12;1;1	12;1;1	12;1;1	tr|G3H171|G3H171_CRIGR Protein-serine/threonine kinase OS=Cricetulus griseus GN=I79_003895 PE=3 SV=1	3	12	12	12	4	5	8	6	1	0	4	5	8	6	1	0	4	5	8	6	1	0	30.3	30.3	30.3	63.156	551	551;140;168	0.00042445	32.941	12	14.2	23.2	16.7	4	0	1047600000	48383000	78080000	145540000	76553000	7200700	0	85
G3H177	G3H177	19	19	19	tr|G3H177|G3H177_CRIGR Vesicular integral-membrane protein VIP36 OS=Cricetulus griseus GN=H671_3g8834 PE=4 SV=1	1	19	19	19	7	7	10	11	13	14	7	7	10	11	13	14	7	7	10	11	13	14	50.6	50.6	50.6	40.227	356	356	0	323.31	23.6	27	34.3	32	36.5	41	21334000000	144440000	278050000	776940000	568580000	806890000	444430000	513
G3H178	G3H178	2	2	2	tr|G3H178|G3H178_CRIGR Ras-related protein Rab-24 (Fragment) OS=Cricetulus griseus GN=I79_003902 PE=4 SV=1	1	2	2	2	1	0	0	0	2	0	1	0	0	0	2	0	1	0	0	0	2	0	12	12	12	31.646	274	274	0.00079702	7.0375	6.2	0	0	0	12	0	118690000	2820000	0	0	0	14988000	0	17
G3H193	G3H193	26	26	26	tr|G3H193|G3H193_CRIGR FAS-associated factor 2 OS=Cricetulus griseus GN=I79_003917 PE=4 SV=1	1	26	26	26	3	2	12	10	14	17	3	2	12	10	14	17	3	2	12	10	14	17	62.4	62.4	62.4	49.384	417	417	0	323.31	7.4	6	35.7	37.2	42.9	46.8	6806400000	52650000	18289000	311500000	293100000	170810000	340060000	335
G3H194	G3H194	9	9	9	tr|G3H194|G3H194_CRIGR Clathrin light chain (Fragment) OS=Cricetulus griseus GN=I79_003918 PE=3 SV=1	1	9	9	9	1	0	1	0	1	1	1	0	1	0	1	1	1	0	1	0	1	1	41.1	41.1	41.1	17.46	151	151	0.00055586	8.3896	6.6	0	6.6	0	6.6	6.6	2156700000	14686000	0	11697000	0	8212000	11302000	83
G3H196	G3H196	6	6	6	tr|G3H196|G3H196_CRIGR Nucleolar protein 16 OS=Cricetulus griseus GN=I79_003920 PE=4 SV=1	1	6	6	6	3	3	1	4	0	0	3	3	1	4	0	0	3	3	1	4	0	0	36.5	36.5	36.5	21.177	178	178	0	59.349	18.5	21.9	10.1	21.9	0	0	1495600000	119250000	61844000	8783700	50401000	0	0	82
G3H1A4	G3H1A4	15	12	12	tr|G3H1A4|G3H1A4_CRIGR Sideroflexin OS=Cricetulus griseus GN=I79_003928 PE=3 SV=1	1	15	12	12	1	0	0	0	1	2	1	0	0	0	1	2	1	0	0	0	1	2	53.5	43.2	43.2	36.886	340	340	0	323.31	3.8	0	0	0	3.8	8.2	12351000000	5491800	0	0	0	14249000	20309000	149
G3H1B3	G3H1B3	20	18	18	tr|G3H1B3|G3H1B3_CRIGR Lamin-L(I) OS=Cricetulus griseus GN=I79_003938 PE=3 SV=1	1	20	18	18	4	4	1	1	1	0	4	4	1	1	1	0	4	4	1	1	1	0	41.4	37.5	37.5	50.226	483	483	0	227.63	12.8	12.8	5.2	5.2	5.2	0	2994600000	35936000	38254000	7304100	3349000	3227000	0	194
G3H1C9	G3H1C9	4	4	4	tr|G3H1C9|G3H1C9_CRIGR Diacylglycerol kinase epsilon OS=Cricetulus griseus GN=I79_003954 PE=4 SV=1	1	4	4	4	0	0	1	1	2	0	0	0	1	1	2	0	0	0	1	1	2	0	13.3	13.3	13.3	46.092	407	407	0.00075188	5.4007	0	0	3.2	3.2	6.6	0	198500000	0	0	4699000	3393500	15196000	0	30
G3H1D2	G3H1D2	13	13	13	tr|G3H1D2|G3H1D2_CRIGR Tripartite motif-containing protein 25 OS=Cricetulus griseus GN=I79_003959 PE=4 SV=1	1	13	13	13	5	5	1	3	0	0	5	5	1	3	0	0	5	5	1	3	0	0	15.3	15.3	15.3	118.97	1075	1075	0	112.96	7.1	6	1.7	4.2	0	0	1568100000	83498000	62379000	3650300	63592000	0	0	99
G3H1D5	G3H1D5	14	14	14	tr|G3H1D5|G3H1D5_CRIGR Carboxypeptidase OS=Cricetulus griseus GN=I79_003960 PE=3 SV=1	1	14	14	14	3	5	5	3	2	5	3	5	5	3	2	5	3	5	5	3	2	5	35.4	35.4	35.4	51.254	455	455	0	323.31	9.2	14.5	14.9	8.4	5.1	15.2	10724000000	85085000	147640000	91314000	35924000	30424000	43967000	347
G3H1D8;G3I6R3	G3H1D8	8;1	8;1	8;1	tr|G3H1D8|G3H1D8_CRIGR RNA-binding protein Musashi-like 2 OS=Cricetulus griseus GN=I79_003963 PE=4 SV=1	2	8	8	8	4	4	4	3	0	0	4	4	4	3	0	0	4	4	4	3	0	0	28.3	28.3	28.3	34.883	325	325;338	0	43.062	17.2	17.2	17.8	14.2	0	0	1046400000	77294000	93998000	46483000	29510000	0	0	81
G3H1E5	G3H1E5	5	5	3	tr|G3H1E5|G3H1E5_CRIGR Dynein light chain 2, cytoplasmic OS=Cricetulus griseus GN=I79_003970 PE=4 SV=1	1	5	5	3	1	2	1	1	0	0	1	2	1	1	0	0	1	2	1	1	0	0	52.8	52.8	39.3	10.35	89	89	0.00031837	14.143	13.5	38.2	13.5	13.5	0	0	1536200000	12571000	35301000	12075000	11245000	0	0	97
G3H1F0	G3H1F0	1	1	1	tr|G3H1F0|G3H1F0_CRIGR Pre-mRNA-splicing regulator WTAP OS=Cricetulus griseus GN=I79_003975 PE=4 SV=1	1	1	1	1	1	0	0	1	1	1	1	0	0	1	1	1	1	0	0	1	1	1	15.7	15.7	15.7	12.619	108	108	0.00071107	4.0227	15.7	0	0	15.7	15.7	15.7	481050000	12767000	0	0	14705000	20092000	19648000	15
G3H1F4;G3IAX0	G3H1F4	18;1	18;1	18;1	tr|G3H1F4|G3H1F4_CRIGR Ribosomal protein L15 OS=Cricetulus griseus GN=I79_003979 PE=3 SV=1	2	18	18	18	4	6	4	5	4	11	4	6	4	5	4	11	4	6	4	5	4	11	56.4	56.4	56.4	24.146	204	204;1364	0	163.94	21.6	31.9	21.6	28.4	15.7	37.3	52030000000	3558900000	3709800000	2109100000	1256300000	90685000	956740000	514
G3H1G6	G3H1G6	4	4	4	tr|G3H1G6|G3H1G6_CRIGR Putative G-protein coupled receptor 124 OS=Cricetulus griseus GN=I79_003992 PE=3 SV=1	1	4	4	4	0	0	1	2	0	0	0	0	1	2	0	0	0	0	1	2	0	0	8.8	8.8	8.8	111.84	1048	1048	0.00029394	10.563	0	0	1.7	4.8	0	0	101090000	0	0	9345600	8848700	0	0	12
G3H1G7	G3H1G7	12	12	12	tr|G3H1G7|G3H1G7_CRIGR Proline synthetase co-transcribed bacterial-like protein OS=Cricetulus griseus GN=I79_003993 PE=3 SV=1	1	12	12	12	0	1	1	0	0	0	0	1	1	0	0	0	0	1	1	0	0	0	63.2	63.2	63.2	24.79	223	223	0	45.354	0	5.8	5.8	0	0	0	4486500000	0	10624000	4230000	0	0	0	163
G3H1G8	G3H1G8	25	25	24	tr|G3H1G8|G3H1G8_CRIGR Erlin-2 OS=Cricetulus griseus GN=I79_003994 PE=4 SV=1	1	25	25	24	1	2	9	7	7	7	1	2	9	7	7	7	1	1	8	6	6	6	61.7	61.7	61.7	37.95	339	339	0	105.21	3.5	7.1	23.9	20.9	18.6	24.8	7421100000	9485400	23838000	294040000	200360000	445520000	138490000	262
G3H1H9	G3H1H9	3	3	3	tr|G3H1H9|G3H1H9_CRIGR Heparan-alpha-glucosaminide N-acetyltransferase (Fragment) OS=Cricetulus griseus GN=I79_004005 PE=4 SV=1	1	3	3	3	2	2	0	0	0	0	2	2	0	0	0	0	2	2	0	0	0	0	6.6	6.6	6.6	47.693	423	423	0.00074313	5.1154	5.7	5.7	0	0	0	0	307490000	37800000	40250000	0	0	0	0	17
G3H1I6	G3H1I6	4	4	4	tr|G3H1I6|G3H1I6_CRIGR U6 snRNA-associated Sm-like protein LSm1 OS=Cricetulus griseus GN=I79_004014 PE=4 SV=1	1	4	4	4	1	3	1	1	0	1	1	3	1	1	0	1	1	3	1	1	0	1	59.4	59.4	59.4	15.207	133	133	0.00041442	31.116	12	30.1	12	12	0	12	1139000000	24551000	48252000	8893500	9230500	0	6382600	73
G3H1K6	G3H1K6	12	11	11	tr|G3H1K6|G3H1K6_CRIGR Disintegrin and metalloproteinase domain-containing protein 9 OS=Cricetulus griseus GN=I79_004035 PE=4 SV=1	1	12	11	11	4	5	3	4	0	0	4	5	3	4	0	0	4	5	3	4	0	0	11.8	10.7	10.7	125.07	1196	1196	0	57.902	3.7	6.2	4	5.2	0	0	1939900000	83026000	138070000	67366000	68831000	0	0	113
G3H1K7	G3H1K7	2	2	2	tr|G3H1K7|G3H1K7_CRIGR TM2 domain-containing protein 2 OS=Cricetulus griseus GN=I79_004036 PE=4 SV=1	1	2	2	2	0	0	1	1	0	0	0	0	1	1	0	0	0	0	1	1	0	0	13.1	13.1	13.1	22.885	213	213	0.0010681	2.4413	0	0	8	5.2	0	0	100860000	0	0	13364000	7852500	0	0	13
G3H1K9;G3I4K1	G3H1K9	68;12	68;12	55;4	tr|G3H1K9|G3H1K9_CRIGR Alpha-actinin-1 OS=Cricetulus griseus GN=I79_004057 PE=4 SV=1	2	68	68	55	7	9	33	26	22	34	7	9	33	26	22	34	5	7	24	19	16	27	70.3	70.3	58.9	104.54	903	903;900	0	323.31	11.3	13.5	43.1	40	30.6	37.9	80503000000	60030000	81992000	1632300000	777200000	609250000	1357500000	2590
G3H1L0	G3H1L0	3	3	3	tr|G3H1L0|G3H1L0_CRIGR Butyrate response factor 1 OS=Cricetulus griseus GN=I79_004058 PE=4 SV=1	1	3	3	3	2	2	1	0	0	0	2	2	1	0	0	0	2	2	1	0	0	0	14.2	14.2	14.2	36.405	338	338	0	156.2	8.9	8.9	5	0	0	0	225040000	33412000	34509000	9633700	0	0	0	15
G3H1L7	G3H1L7	20	20	20	tr|G3H1L7|G3H1L7_CRIGR Vesicle transport through interaction with t-SNAREs-like 1B OS=Cricetulus griseus GN=I79_004066 PE=4 SV=1	1	20	20	20	6	10	10	9	6	6	6	10	10	9	6	6	6	10	10	9	6	6	60.7	60.7	60.7	36.649	326	326	0	254.16	27.9	41.1	37.7	34.7	23.9	27.9	6920100000	256680000	341240000	260140000	228130000	91729000	113950000	310
G3H1M4	G3H1M4	34	34	34	tr|G3H1M4|G3H1M4_CRIGR Eukaryotic translation initiation factor 2 subunit 1 OS=Cricetulus griseus GN=I79_004073 PE=4 SV=1	1	34	34	34	23	26	17	17	1	6	23	26	17	17	1	6	23	26	17	17	1	6	79	79	79	36.157	315	315	0	323.31	63.8	68.9	55.9	54.9	3.2	23.2	39406000000	2152700000	2598400000	749110000	560110000	9024900	117330000	1033
G3H1M5	G3H1M5	10	10	10	tr|G3H1M5|G3H1M5_CRIGR V-type proton ATPase subunit D OS=Cricetulus griseus GN=I79_004074 PE=4 SV=1	1	10	10	10	3	4	3	1	0	3	3	4	3	1	0	3	3	4	3	1	0	3	37.5	37.5	37.5	28.744	248	248	0	51.423	15.7	16.1	9.7	4.4	0	12.9	1822600000	44189000	50389000	19691000	5124000	0	24865000	111
G3H1M7	G3H1M7	11	11	11	tr|G3H1M7|G3H1M7_CRIGR MAGUK p55 subfamily member 5 OS=Cricetulus griseus GN=I79_004076 PE=4 SV=1	1	11	11	11	2	4	3	4	2	1	2	4	3	4	2	1	2	4	3	4	2	1	27.7	27.7	27.7	77.228	675	675	0.00038168	24.464	3.3	9.6	6.5	8.1	3.6	1.8	615030000	19026000	26272000	16973000	39511000	9427900	2301700	83
G3H1N0	G3H1N0	8	8	8	tr|G3H1N0|G3H1N0_CRIGR Synaptojanin-2-binding protein OS=Cricetulus griseus GN=I79_004040 PE=4 SV=1	1	8	8	8	1	0	1	1	1	1	1	0	1	1	1	1	1	0	1	1	1	1	43.7	43.7	43.7	23.241	215	215	0	86.262	5.6	0	5.6	5.6	5.6	5.6	3254900000	4233700	0	3851000	3672100	6835700	10031000	106
G3H1N7	G3H1N7	11	11	11	tr|G3H1N7|G3H1N7_CRIGR Splicing factor, arginine/serine-rich 5 OS=Cricetulus griseus GN=I79_004047 PE=4 SV=1	1	11	11	11	8	8	7	7	0	0	8	8	7	7	0	0	8	8	7	7	0	0	29.4	29.4	29.4	30.891	269	269	0	114.62	25.3	25.3	25.3	25.3	0	0	13518000000	879870000	806380000	244590000	211420000	0	0	259
G3H1P3	G3H1P3	3	3	3	tr|G3H1P3|G3H1P3_CRIGR Enhancer of rudimentary-like OS=Cricetulus griseus GN=I79_004052 PE=4 SV=1	1	3	3	3	0	1	0	0	0	0	0	1	0	0	0	0	0	1	0	0	0	0	28.9	28.9	28.9	9.0382	76	76	0.00070738	3.9266	0	14.5	0	0	0	0	567710000	0	23246000	0	0	0	0	16
G3H1Q1	G3H1Q1	1	1	1	tr|G3H1Q1|G3H1Q1_CRIGR Type I inositol-3,4-bisphosphate 4-phosphatase OS=Cricetulus griseus GN=I79_004083 PE=4 SV=1	1	1	1	1	0	1	0	0	0	0	0	1	0	0	0	0	0	1	0	0	0	0	1.7	1.7	1.7	108.99	967	967	0.0010709	2.4856	0	1.7	0	0	0	0	3408900	0	3408900	0	0	0	0	1
G3H1Q6	G3H1Q6	7	2	2	tr|G3H1Q6|G3H1Q6_CRIGR Beta-centractin OS=Cricetulus griseus GN=I79_004088 PE=3 SV=1	1	7	2	2	3	2	3	3	3	4	1	1	1	1	0	0	1	1	1	1	0	0	21.9	10.3	10.3	46.745	416	416	0.00034507	18.547	11.8	9.4	11.8	11.8	9.6	9.6	542810000	8567700	6621700	7108300	4173900	0	0	37
G3H1Q9	G3H1Q9	5	5	5	tr|G3H1Q9|G3H1Q9_CRIGR Semaphorin-4C OS=Cricetulus griseus GN=I79_004091 PE=3 SV=1	1	5	5	5	1	3	0	0	0	0	1	3	0	0	0	0	1	3	0	0	0	0	9.8	9.8	9.8	92.915	834	834	0.00028719	9.6803	1.2	5	0	0	0	0	81174000	3590100	24303000	0	0	0	0	14
G3H1R3	G3H1R3	8	8	8	tr|G3H1R3|G3H1R3_CRIGR Metal transporter CNNM3 OS=Cricetulus griseus GN=I79_004095 PE=4 SV=1	1	8	8	8	1	1	2	1	1	3	1	1	2	1	1	3	1	1	2	1	1	3	20.7	20.7	20.7	42.927	381	381	0.00078761	6.7298	2.9	2.9	5.2	2.9	2.9	8.9	550050000	4156900	5693500	14967000	8072000	7069400	21487000	45
G3H1R4	G3H1R4	4	4	4	tr|G3H1R4|G3H1R4_CRIGR Metal transporter CNNM4 OS=Cricetulus griseus GN=I79_004096 PE=4 SV=1	1	4	4	4	0	1	2	0	1	0	0	1	2	0	1	0	0	1	2	0	1	0	7.3	7.3	7.3	81.925	727	727	0.00071994	4.3475	0	2.3	4.5	0	1.2	0	100210000	0	4825200	9553000	0	10929000	0	17
G3H1R5	G3H1R5	3	3	3	tr|G3H1R5|G3H1R5_CRIGR VIP36-like protein OS=Cricetulus griseus GN=I79_004097 PE=4 SV=1	1	3	3	3	0	0	1	0	1	0	0	0	1	0	1	0	0	0	1	0	1	0	34.1	34.1	34.1	14.119	123	123	0.00037552	23.513	0	0	6.5	0	6.5	0	472550000	0	0	6408100	0	5620600	0	35
G3H1S2	G3H1S2	85	85	81	tr|G3H1S2|G3H1S2_CRIGR UDP-glucose:glycoprotein glucosyltransferase 1 OS=Cricetulus griseus GN=I79_004104 PE=4 SV=1	1	85	85	81	4	1	20	19	37	38	4	1	20	19	37	38	4	1	20	19	36	38	61.6	61.6	60	151.52	1322	1322	0	323.31	4.5	1.3	21.3	20.4	38	36.2	48777000000	33362000	5400200	964070000	527760000	1266000000	1910000000	1470
G3H1S7	G3H1S7	3	3	3	tr|G3H1S7|G3H1S7_CRIGR Pleckstrin-likey domain-containing family B member 2 OS=Cricetulus griseus GN=I79_004110 PE=4 SV=1	1	3	3	3	1	1	1	1	0	0	1	1	1	1	0	0	1	1	1	1	0	0	12.2	12.2	12.2	24.573	221	221	0.0061312	1.8843	4.1	4.1	4.1	4.1	0	0	197830000	7110400	5484200	0	5436100	0	0	31
G3H1T8	G3H1T8	12	12	12	tr|G3H1T8|G3H1T8_CRIGR Alkylglycerone-phosphate synthase OS=Cricetulus griseus GN=I79_004121 PE=3 SV=1	1	12	12	12	0	0	0	0	2	2	0	0	0	0	2	2	0	0	0	0	2	2	37.5	37.5	37.5	35.973	323	323	0	106.18	0	0	0	0	10.5	9.6	2256300000	0	0	0	0	11974000	9453600	129
G3H1U2;G3HRU8;G3GTK0	G3H1U2	21;10;8	20;9;7	13;7;3	tr|G3H1U2|G3H1U2_CRIGR Heterogeneous nuclear ribonucleoprotein A3 OS=Cricetulus griseus GN=I79_004125 PE=4 SV=1	3	21	20	13	11	15	13	14	9	8	11	15	13	14	9	8	7	10	9	9	5	4	43.7	43.7	28.4	26.953	261	261;105;146	0	323.31	26.1	35.6	26.8	36.8	21.1	23.8	110000000000	2005100000	3617700000	3232600000	2319100000	1051900000	756120000	1122
G3H1V1;G3I610;G3H621;G3HUC9;G3HB45;G3IK92;G3H9Y5	G3H1V1;G3I610	11;6;5;5;2;2;2	11;6;5;5;2;2;2	11;6;5;5;2;2;2	tr|G3H1V1|G3H1V1_CRIGR 60S ribosomal protein L21 OS=Cricetulus griseus GN=I79_004135 PE=4 SV=1;tr|G3I610|G3I610_CRIGR 60S ribosomal protein L21 OS=Cricetulus griseus GN=I79_018921 PE=4 SV=1	7	11	11	11	4	5	4	2	1	4	4	5	4	2	1	4	4	5	4	2	1	4	43.8	43.8	43.8	18.655	160	160;127;130;160;127;153;159	0	75.67	27.5	28.1	31.2	18.1	6.9	33.1	30506000000	2047800000	3292800000	766240000	703580000	16115000	312010000	381
G3H1V2	G3H1V2	17	17	17	tr|G3H1V2|G3H1V2_CRIGR Protein lunapark OS=Cricetulus griseus GN=I79_004137 PE=4 SV=1	1	17	17	17	4	2	6	7	4	7	4	2	6	7	4	7	4	2	6	7	4	7	43.4	43.4	43.4	38.48	350	350	0	47.616	12.6	4.9	17.7	18.3	14.3	21.4	2935600000	48851000	12916000	145120000	168210000	89142000	170750000	182
G3H1V8	G3H1V8	5	5	5	tr|G3H1V8|G3H1V8_CRIGR WAS/WASL-interacting protein family member 1 OS=Cricetulus griseus GN=I79_004144 PE=4 SV=1	1	5	5	5	1	2	0	1	0	0	1	2	0	1	0	0	1	2	0	1	0	0	15.2	15.2	15.2	50.385	494	494	0.0007764	6.2778	4	6.5	0	4	0	0	481830000	0	23254000	0	6097400	0	0	33
G3H1W4	G3H1W4	12	12	12	tr|G3H1W4|G3H1W4_CRIGR Tubulointerstitial nephritis antigen-like OS=Cricetulus griseus GN=I79_004150 PE=3 SV=1	1	12	12	12	0	0	0	0	0	2	0	0	0	0	0	2	0	0	0	0	0	2	26.2	26.2	26.2	52.52	465	465	0	125.3	0	0	0	0	0	4.9	4899000000	0	0	0	0	0	15884000	131
G3H1W9	G3H1W9	1	1	1	tr|G3H1W9|G3H1W9_CRIGR Nucleolar protein of 40 kDa OS=Cricetulus griseus GN=I79_004155 PE=4 SV=1	1	1	1	1	1	1	0	0	0	0	1	1	0	0	0	0	1	1	0	0	0	0	9.4	9.4	9.4	26.657	233	233	0.00073638	4.9002	9.4	9.4	0	0	0	0	18258000	7170900	11087000	0	0	0	0	2
G3H1X1	G3H1X1	4	3	3	tr|G3H1X1|G3H1X1_CRIGR Pumilio-like 1 OS=Cricetulus griseus GN=I79_004160 PE=4 SV=1	1	4	3	3	2	2	2	3	0	0	2	2	2	2	0	0	2	2	2	2	0	0	12.6	9.9	9.9	41.821	364	364	0.00069061	3.5207	7.1	7.1	5.5	9.9	0	0	165870000	31966000	32110000	20566000	12794000	0	0	18
G3H1Y0	G3H1Y0	17	17	16	tr|G3H1Y0|G3H1Y0_CRIGR Protein 4.1 OS=Cricetulus griseus GN=I79_004172 PE=4 SV=1	1	17	17	16	1	3	9	6	4	5	1	3	9	6	4	5	1	3	9	6	4	5	28.3	28.3	27.3	86.181	773	773	0	69.238	1.8	6.5	17.9	11.5	8.2	9.7	2535400000	10418000	53004000	186590000	79839000	38405000	72933000	144
G3H1Z4	G3H1Z4	13	13	13	tr|G3H1Z4|G3H1Z4_CRIGR DnaJ-like subfamily C member 8 OS=Cricetulus griseus GN=I79_004193 PE=4 SV=1	1	13	13	13	4	7	2	0	0	0	4	7	2	0	0	0	4	7	2	0	0	0	58.1	58.1	58.1	29.84	253	253	0	177.05	24.5	35.6	18.2	0	0	0	4698700000	137300000	190460000	18280000	0	0	0	186
G3H201	G3H201	9	9	9	tr|G3H201|G3H201_CRIGR Replication protein A 32 kDa subunit OS=Cricetulus griseus GN=I79_004200 PE=4 SV=1	1	9	9	9	4	6	2	2	0	2	4	6	2	2	0	2	4	6	2	2	0	2	56	56	56	27.524	248	248	0	140.12	30.2	41.5	14.9	14.9	0	14.9	6908000000	165790000	196400000	36395000	26239000	0	21300000	241
G3H203	G3H203	11	11	11	tr|G3H203|G3H203_CRIGR Nuclear inhibitor of protein phosphatase 1 OS=Cricetulus griseus GN=I79_004203 PE=4 SV=1	1	11	11	11	2	3	0	0	0	0	2	3	0	0	0	0	2	3	0	0	0	0	48.7	48.7	48.7	38.597	351	351	0	112.62	10.8	18.2	0	0	0	0	1861600000	17328000	19914000	0	0	0	0	118
G3H204	G3H204	16	16	16	tr|G3H204|G3H204_CRIGR Syntaxin-12 OS=Cricetulus griseus GN=I79_004204 PE=3 SV=1	1	16	16	16	13	13	10	9	4	6	13	13	10	9	4	6	13	13	10	9	4	6	61.3	61.3	61.3	31.217	274	274	0	323.31	57.3	56.9	51.8	48.5	19.7	26.6	31965000000	2388700000	2887500000	1121400000	792270000	45709000	137380000	660
G3H229	G3H229	42	42	42	tr|G3H229|G3H229_CRIGR GMP synthase [glutamine-hydrolyzing] OS=Cricetulus griseus GN=I79_004230 PE=4 SV=1	1	42	42	42	1	1	0	0	0	0	1	1	0	0	0	0	1	1	0	0	0	0	39.5	39.5	39.5	130.02	1159	1159	0	323.31	1.6	0.9	0	0	0	0	11206000000	2852000	4430000	0	0	0	0	447
G3H237	G3H237	3	3	3	tr|G3H237|G3H237_CRIGR Anaphase-promoting complex subunit 7 OS=Cricetulus griseus GN=I79_004281 PE=4 SV=1	1	3	3	3	2	1	0	0	0	0	2	1	0	0	0	0	2	1	0	0	0	0	6	6	6	63.025	565	565	0.0017014	2.3855	4.8	2.1	0	0	0	0	56927000	11275000	2523900	0	0	0	0	10
G3H239	G3H239	42	42	31	tr|G3H239|G3H239_CRIGR Sarcoplasmic/endoplasmic reticulum calcium ATPase 2 OS=Cricetulus griseus GN=I79_004283 PE=4 SV=1	1	42	42	31	14	13	26	21	21	17	14	13	26	21	21	17	11	9	17	14	14	14	48.8	48.8	35.5	99.291	906	906	0	323.31	16.6	18	32	28.9	24.6	18.2	43065000000	471480000	319090000	1601800000	1081500000	1910600000	662600000	1178
G3H241	G3H241	6	6	6	tr|G3H241|G3H241_CRIGR p2X purinoceptor 7 OS=Cricetulus griseus GN=I79_004285 PE=4 SV=1	1	6	6	6	4	4	0	0	0	0	4	4	0	0	0	0	4	4	0	0	0	0	9.1	9.1	9.1	91.569	805	805	0.00042863	33.713	6.1	6.7	0	0	0	0	1017000000	62311000	132800000	0	0	0	0	60
G3H267	G3H267	17	17	17	tr|G3H267|G3H267_CRIGR Vacuolar protein sorting-associated protein 33A OS=Cricetulus griseus GN=I79_004313 PE=3 SV=1	1	17	17	17	6	9	3	3	0	0	6	9	3	3	0	0	6	9	3	3	0	0	36.7	36.7	36.7	67.51	597	597	0	83.195	11.4	21.3	4.7	4.7	0	0	1528900000	95929000	223550000	21422000	22565000	0	0	137
G3H268	G3H268	22	22	22	tr|G3H268|G3H268_CRIGR CAP-Gly domain-containing linker protein 1 OS=Cricetulus griseus GN=I79_004314 PE=4 SV=1	1	22	22	22	10	14	1	2	0	0	10	14	1	2	0	0	10	14	1	2	0	0	27.5	27.5	27.5	106.3	926	926	0	67.887	13.7	17.9	1.4	2.8	0	0	1901900000	204610000	185500000	4823900	8107800	0	0	161
G3H269	G3H269	15	12	12	tr|G3H269|G3H269_CRIGR CAP-Gly domain-containing linker protein 1 OS=Cricetulus griseus GN=I79_004315 PE=4 SV=1	1	15	12	12	3	9	1	1	0	0	3	6	0	1	0	0	3	6	0	1	0	0	35.4	30.3	30.3	54.718	505	505	0.00041356	31.033	8.5	21.8	2.2	3.2	0	0	903980000	34618000	106330000	0	10068000	0	0	79
G3H270	G3H270	14	14	14	tr|G3H270|G3H270_CRIGR Zinc finger CCHC domain-containing protein 8 OS=Cricetulus griseus GN=I79_004316 PE=4 SV=1	1	14	14	14	2	2	1	1	0	0	2	2	1	1	0	0	2	2	1	1	0	0	31.6	31.6	31.6	78.405	708	708	0	77.574	4.5	4.5	2.7	2.7	0	0	1350200000	20744000	19727000	5239500	3925700	0	0	97
G3H277	G3H277	22	22	22	tr|G3H277|G3H277_CRIGR Tyrosine-protein phosphatase non-receptor type 11 OS=Cricetulus griseus GN=I79_004244 PE=4 SV=1	1	22	22	22	5	8	3	1	0	1	5	8	3	1	0	1	5	8	3	1	0	1	41.9	41.9	41.9	66.586	583	583	0	82.783	13.2	22	6.5	2.6	0	3.1	4439400000	117640000	108760000	27714000	9657400	0	5269800	279
G3H278	G3H278	35	35	5	tr|G3H278|G3H278_CRIGR 60S ribosomal protein L6 OS=Cricetulus griseus GN=I79_004246 PE=3 SV=1	1	35	35	5	20	22	19	19	3	20	20	22	19	19	3	20	1	1	0	1	0	0	8.6	8.6	2.5	296.64	2693	2693	0	323.31	5.3	5.8	4.9	5.2	1.2	5.3	189560000000	16246000000	16853000000	6217800000	6583800000	117400000	2449700000	1414
G3H280	G3H280	4	4	4	tr|G3H280|G3H280_CRIGR Putative E3 ubiquitin-protein ligase KIAA0614 OS=Cricetulus griseus GN=I79_004248 PE=4 SV=1	1	4	4	4	2	2	1	2	0	0	2	2	1	2	0	0	2	2	1	2	0	0	3.8	3.8	3.8	187.33	1705	1705	0.00031636	13.914	2.3	2.3	1	2.3	0	0	243540000	15463000	14957000	5712300	5344300	0	0	32
G3H283	G3H283	23	23	23	tr|G3H283|G3H283_CRIGR Uncharacterized protein OS=Cricetulus griseus GN=I79_004254 PE=4 SV=1	1	23	23	23	6	10	5	6	3	1	6	10	5	6	3	1	6	10	5	6	3	1	28	28	28	111.84	972	972	0	105.13	6	10.3	9.4	9.4	4.1	1.7	2593400000	82558000	156160000	41575000	62358000	15884000	2550300	226
G3H284	G3H284	24	24	24	tr|G3H284|G3H284_CRIGR Endoplasmic reticulum resident protein 29 OS=Cricetulus griseus GN=H671_4g11813 PE=4 SV=1	1	24	24	24	7	7	10	10	7	17	7	7	10	10	7	17	7	7	10	10	7	17	71.9	71.9	71.9	28.603	260	260	0	323.31	34.2	31.9	53.5	41.2	27.7	59.2	42660000000	301350000	243310000	898730000	634300000	243200000	1785100000	920
G3H289;G3H599;G3H7E6	G3H289	28;2;2	28;2;2	25;0;0	tr|G3H289|G3H289_CRIGR Aldehyde dehydrogenase, mitochondrial OS=Cricetulus griseus GN=I79_004260 PE=3 SV=1	3	28	28	25	0	0	0	0	1	1	0	0	0	0	1	1	0	0	0	0	1	1	66.4	66.4	62.8	45.925	422	422;512;519	0	323.31	0	0	0	0	3.3	3.3	64700000000	0	0	0	0	6119300	10283000	725
G3H290	G3H290	27	27	27	tr|G3H290|G3H290_CRIGR Acyl-CoA dehydrogenase family member 10 OS=Cricetulus griseus GN=I79_004261 PE=4 SV=1	1	27	27	27	0	1	0	0	0	0	0	1	0	0	0	0	0	1	0	0	0	0	32.6	32.6	32.6	119.39	1069	1069	0	138.42	0	1.9	0	0	0	0	2547600000	0	13544000	0	0	0	0	140
G3H292	G3H292	11	11	11	tr|G3H292|G3H292_CRIGR Ataxin-2 (Fragment) OS=Cricetulus griseus GN=I79_004263 PE=4 SV=1	1	11	11	11	6	7	3	4	0	0	6	7	3	4	0	0	6	7	3	4	0	0	16.9	16.9	16.9	98.607	904	904	0	94.934	11.4	13.3	6.3	6.4	0	0	1814200000	110110000	187160000	12265000	18826000	0	0	126
G3H298	G3H298	14	5	3	tr|G3H298|G3H298_CRIGR Serine/threonine-protein phosphatase OS=Cricetulus griseus GN=I79_004269 PE=3 SV=1	1	14	5	3	4	5	8	5	4	4	1	1	2	1	0	1	1	1	1	1	0	0	24.3	12.5	7.4	58.719	511	511	0.00028498	9.4151	10.2	8.6	13.9	10	8	7.4	1059500000	17804000	20934000	36248000	15767000	0	48304000	68
G3H2A5	G3H2A5	7	7	7	tr|G3H2A5|G3H2A5_CRIGR Vacuolar protein sorting-associated protein 29 OS=Cricetulus griseus GN=H671_4g12767 PE=3 SV=1	1	7	7	7	2	5	4	3	0	2	2	5	4	3	0	2	2	5	4	3	0	2	47	47	47	20.624	183	183	0	213.75	14.2	27.3	24.6	19.7	0	19.7	4936900000	38564000	131080000	51467000	33034000	0	18320000	171
G3H2A8	G3H2A8	5	5	5	tr|G3H2A8|G3H2A8_CRIGR Actin-related protein 2/3 complex subunit 3 (Fragment) OS=Cricetulus griseus GN=I79_004279 PE=4 SV=1	1	5	5	5	1	3	3	2	3	3	1	3	3	2	3	3	1	3	3	2	3	3	38	38	38	13.809	121	121	0.00032331	15.097	9.1	22.3	22.3	22.3	22.3	29.8	5764200000	352230000	292320000	119150000	146660000	22485000	16586000	144
G3H2A9	G3H2A9	3	3	3	tr|G3H2A9|G3H2A9_CRIGR Actin-related protein 2/3 complex subunit 3 OS=Cricetulus griseus GN=I79_004280 PE=4 SV=1	1	3	3	3	2	2	1	2	0	1	2	2	1	2	0	1	2	2	1	2	0	1	48	48	48	5.9759	50	50	0.00075245	5.435	36	36	22	36	0	26	3158700000	185500000	226480000	27147000	102590000	0	15949000	58
G3H2B3	G3H2B3	5	4	4	tr|G3H2B3|G3H2B3_CRIGR Kinesin-like protein OS=Cricetulus griseus GN=I79_004322 PE=3 SV=1	1	5	4	4	2	1	1	0	0	0	1	0	0	0	0	0	1	0	0	0	0	0	9.4	7.7	7.7	73.215	646	646	0.00069316	3.5827	3.4	1.7	1.7	0	0	0	61530000	18384000	0	0	0	0	0	5
G3H2B7	G3H2B7	14	8	8	tr|G3H2B7|G3H2B7_CRIGR Septin-8 OS=Cricetulus griseus GN=I79_004325 PE=3 SV=1	1	14	8	8	0	1	3	1	2	6	0	0	1	0	1	3	0	0	1	0	1	3	36.2	26.3	26.3	56.191	486	486	0.00034758	18.88	0	1.6	4.9	1.6	4.9	13	525230000	0	0	4953800	0	5496900	30876000	44
G3H2C6;G3GY16;G3GYF0;G3HAS3	G3H2C6	24;5;2;1	24;5;2;1	16;0;0;1	tr|G3H2C6|G3H2C6_CRIGR Voltage-dependent anion-selective channel protein 1 OS=Cricetulus griseus GN=I79_004334 PE=4 SV=1	4	24	24	16	5	6	7	5	11	9	5	6	7	5	11	9	2	3	5	3	6	5	48.6	48.6	31.2	53.379	484	484;248;156;129	0	323.31	13	15.3	21.3	14.3	25.4	21.9	55944000000	214420000	221630000	276400000	151780000	407730000	313860000	671
G3H2C9	G3H2C9	8	8	8	tr|G3H2C9|G3H2C9_CRIGR S-phase kinase-associated protein 1 OS=Cricetulus griseus GN=I79_004338 PE=3 SV=1	1	8	8	8	2	2	1	2	0	1	2	2	1	2	0	1	2	2	1	2	0	1	52.8	52.8	52.8	18.658	163	163	0	139.37	25.2	25.2	7.4	12.3	0	4.9	4270300000	64400000	68043000	17021000	50345000	0	9555200	162
G3H2E1	G3H2E1	5	5	5	tr|G3H2E1|G3H2E1_CRIGR H/ACA ribonucleoprotein complex subunit 2 OS=Cricetulus griseus GN=I79_004351 PE=4 SV=1	1	5	5	5	3	3	2	2	0	0	3	3	2	2	0	0	3	3	2	2	0	0	45.1	45.1	45.1	17.336	153	153	0	105.03	24.2	36.6	23.5	23.5	0	0	1376300000	48623000	62563000	9633500	17024000	0	0	106
G3H2E2	G3H2E2	21	21	21	tr|G3H2E2|G3H2E2_CRIGR Heterogeneous nuclear ribonucleoprotein A/B OS=Cricetulus griseus GN=I79_004352 PE=4 SV=1	1	21	21	21	11	13	11	14	5	8	11	13	11	14	5	8	11	13	11	14	5	8	58.3	58.3	58.3	23.754	211	211	0	323.31	41.7	47.4	39.3	50.2	21.3	39.8	55530000000	2015100000	2100300000	921000000	1171000000	94448000	321710000	734
G3H2G1	G3H2G1	3	3	3	tr|G3H2G1|G3H2G1_CRIGR Layilin OS=Cricetulus griseus GN=I79_004373 PE=4 SV=1	1	3	3	3	1	1	0	1	0	0	1	1	0	1	0	0	1	1	0	1	0	0	9.7	9.7	9.7	46.785	412	412	0.00072499	4.5247	2.4	2.4	0	3.6	0	0	545450000	12825000	15733000	0	24394000	0	0	30
G3H2G5	G3H2G5	16	13	13	tr|G3H2G5|G3H2G5_CRIGR Serine/threonine-protein phosphatase 2A 65 kDa regulatory subunit A beta isoform OS=Cricetulus griseus GN=I79_004378 PE=4 SV=1	1	16	13	13	4	5	4	3	1	2	3	4	3	2	1	2	3	4	3	2	1	2	34.1	26.1	26.1	65.978	601	601	0	140.08	9.2	9.3	8.3	4.3	2.2	5.5	5634500000	47825000	39124000	37441000	12027000	4262800	16094000	215
G3H2H4	G3H2H4	2	2	2	tr|G3H2H4|G3H2H4_CRIGR Dixin OS=Cricetulus griseus GN=I79_004387 PE=4 SV=1	1	2	2	2	1	0	1	1	0	0	1	0	1	1	0	0	1	0	1	1	0	0	3.8	3.8	3.8	78.185	689	689	0.0041339	2.0158	1.7	0	1.7	2	0	0	41829000	10260000	0	6322200	5358800	0	0	8
G3H2H5	G3H2H5	33	33	33	tr|G3H2H5|G3H2H5_CRIGR Acetyltransferase component of pyruvate dehydrogenase complex OS=Cricetulus griseus GN=H671_4g12054 PE=3 SV=1	1	33	33	33	4	2	3	1	0	1	4	2	3	1	0	1	4	2	3	1	0	1	58.4	58.4	58.4	67.986	646	646	0	323.31	9.9	7.6	9	5.3	0	2.3	44989000000	44091000	31557000	20112000	3558300	0	0	595
G3H2I6	G3H2I6	36	36	36	tr|G3H2I6|G3H2I6_CRIGR Neural cell adhesion molecule 1 OS=Cricetulus griseus GN=I79_004399 PE=4 SV=1	1	36	36	36	18	18	22	15	10	17	18	18	22	15	10	17	18	18	22	15	10	17	45.4	45.4	45.4	114.32	1071	1071	0	323.31	24.6	23.7	28.4	20.7	13.4	24	37968000000	1396400000	2005800000	2950800000	1475000000	639560000	1001700000	942
G3H2J8	G3H2J8	27	27	27	tr|G3H2J8|G3H2J8_CRIGR Heterogeneous nuclear ribonucleoproteins A2/B1 OS=Cricetulus griseus GN=I79_004411 PE=4 SV=1	1	27	27	27	13	16	13	15	7	14	13	16	13	15	7	14	13	16	13	15	7	14	74.1	74.1	74.1	29.047	282	282	0	323.31	36.5	41.1	32.3	42.2	17	53.5	118430000000	2288700000	3328400000	2342600000	2919000000	312910000	662950000	1270
G3H2K2	G3H2K2	13	13	2	tr|G3H2K2|G3H2K2_CRIGR Cytochrome c, somatic OS=Cricetulus griseus GN=I79_004417 PE=3 SV=1	1	13	13	2	4	6	4	3	0	0	4	6	4	3	0	0	2	2	1	1	0	0	54.3	54.3	8.6	11.683	105	105	0	242.31	23.8	35.2	33.3	31.4	0	0	43338000000	261590000	293940000	57522000	67804000	0	0	328
G3H2K3	G3H2K3	31	31	30	tr|G3H2K3|G3H2K3_CRIGR Oxysterol-binding protein OS=Cricetulus griseus GN=I79_004418 PE=3 SV=1	1	31	31	30	13	11	10	13	5	9	13	11	10	13	5	9	13	11	10	13	5	9	43.9	43.9	42.4	96.562	850	850	0	258.83	22.2	16.4	15.8	18.6	8.8	13.3	6477700000	390760000	272840000	225820000	251130000	64783000	164480000	372
G3H2L0	G3H2L0	37	36	32	tr|G3H2L0|G3H2L0_CRIGR MAGUK p55 subfamily member 6 OS=Cricetulus griseus GN=I79_004425 PE=4 SV=1	1	37	36	32	11	12	20	19	12	15	10	12	19	18	12	15	9	10	16	15	10	11	67.2	65.8	63.1	57.957	512	512	0	243.84	27.1	26.4	40	35.5	27.1	30.9	13125000000	179360000	250150000	718570000	562690000	214390000	314290000	571
G3H2L6	G3H2L6	2	2	2	tr|G3H2L6|G3H2L6_CRIGR REST corepressor 3 OS=Cricetulus griseus GN=I79_004431 PE=4 SV=1	1	2	2	2	0	1	0	0	0	0	0	1	0	0	0	0	0	1	0	0	0	0	4.5	4.5	4.5	52.451	467	467	0.00089166	3.0046	0	2.6	0	0	0	0	53055000	0	5238800	0	0	0	0	5
G3H2M2	G3H2M2	9	9	9	tr|G3H2M2|G3H2M2_CRIGR Digestive organ expansion factor-like OS=Cricetulus griseus GN=I79_004438 PE=4 SV=1	1	9	9	9	4	3	0	0	0	0	4	3	0	0	0	0	4	3	0	0	0	0	25	25	25	60.966	524	524	0.00030285	11.966	8.8	6.9	0	0	0	0	364820000	40390000	23358000	0	0	0	0	43
G3H2M9	G3H2M9	7	5	4	tr|G3H2M9|G3H2M9_CRIGR Plexin-A2 OS=Cricetulus griseus GN=I79_004446 PE=4 SV=1	1	7	5	4	0	0	1	1	2	0	0	0	1	0	2	0	0	0	1	0	2	0	6.3	4.8	3.8	151.97	1359	1359	0.00068446	3.3964	0	0	0.8	0.7	1.9	0	46573000	0	0	8749000	0	13873000	0	8
G3H2N6	G3H2N6	53	53	53	tr|G3H2N6|G3H2N6_CRIGR Programmed cell death 6-interacting protein OS=Cricetulus griseus GN=I79_004454 PE=4 SV=1	1	53	53	53	11	9	12	11	8	9	11	9	12	11	8	9	11	9	12	11	8	9	63.8	63.8	63.8	95.922	867	867	0	323.31	18.3	15.3	20.8	19.3	11.1	13.7	24245000000	146360000	149460000	192600000	157580000	88804000	95414000	1080
G3H2N7	G3H2N7	16	16	14	tr|G3H2N7|G3H2N7_CRIGR CLIP-associating protein 2 OS=Cricetulus griseus GN=I79_004455 PE=4 SV=1	1	16	16	14	7	7	1	2	0	0	7	7	1	2	0	0	5	5	0	2	0	0	26.7	26.7	25.3	91.238	842	842	0.00040177	28.555	10.7	10.2	1.4	4.4	0	0	1209700000	88269000	125880000	9864800	14373000	0	0	94
G3H2P1	G3H2P1	8	8	8	tr|G3H2P1|G3H2P1_CRIGR F-box/LRR-repeat protein 2 OS=Cricetulus griseus GN=I79_004459 PE=4 SV=1	1	8	8	8	1	1	1	2	4	2	1	1	1	2	4	2	1	1	1	2	4	2	18.4	18.4	18.4	61.215	539	539	0.00039308	26.943	1.5	1.5	1.5	4.3	9.5	4.3	2021300000	5740300	0	16802000	33504000	68385000	81626000	88
G3H2P2	G3H2P2	1	1	1	tr|G3H2P2|G3H2P2_CRIGR Transmembrane protein with metallophosphoesterase domain OS=Cricetulus griseus GN=H671_4g12444 PE=4 SV=1	1	1	1	1	0	0	0	0	1	0	0	0	0	0	1	0	0	0	0	0	1	0	3.4	3.4	3.4	49.181	447	447	0.0072993	1.8028	0	0	0	0	3.4	0	76442000	0	0	0	0	9260900	0	9
G3H2P3	G3H2P3	18	18	18	tr|G3H2P3|G3H2P3_CRIGR Beta-galactosidase (Fragment) OS=Cricetulus griseus GN=I79_004461 PE=3 SV=1	1	18	18	18	3	5	3	2	5	3	3	5	3	2	5	3	3	5	3	2	5	3	28	28	28	73.676	650	650	0	142.58	6	9.8	5.8	4.5	9.5	5.4	6252100000	52469000	50604000	15902000	14594000	49962000	34338000	379
G3H2P5	G3H2P5	7	7	7	tr|G3H2P5|G3H2P5_CRIGR CCR4-NOT transcription complex subunit 10 OS=Cricetulus griseus GN=I79_004463 PE=4 SV=1	1	7	7	7	4	3	2	1	0	0	4	3	2	1	0	0	4	3	2	1	0	0	12.9	12.9	12.9	85.862	776	776	0	54.866	7.1	5.5	3	1.4	0	0	312820000	51691000	39315000	11482000	6992900	0	0	39
G3H2P6	G3H2P6	19	19	19	tr|G3H2P6|G3H2P6_CRIGR Cytoplasmic dynein 1 light intermediate chain 1 OS=Cricetulus griseus GN=I79_004464 PE=4 SV=1	1	19	19	19	8	9	6	6	1	0	8	9	6	6	1	0	8	9	6	6	1	0	52	52	52	43.051	394	394	0	88.743	20.8	21.6	17	20.8	3	0	4698100000	229830000	265690000	171690000	105240000	21033000	0	214
G3H2R2	G3H2R2	2	2	2	tr|G3H2R2|G3H2R2_CRIGR Protein GPR89 OS=Cricetulus griseus GN=I79_004482 PE=4 SV=1	1	2	2	2	0	0	1	1	0	0	0	0	1	1	0	0	0	0	1	1	0	0	13.1	13.1	13.1	35.114	305	305	0.00030202	11.868	0	0	8.9	8.9	0	0	39668000	0	0	3241000	4814400	0	0	9
G3H2R3	G3H2R3	3	3	2	tr|G3H2R3|G3H2R3_CRIGR Interferon-inducible protein OS=Cricetulus griseus GN=I79_004483 PE=4 SV=1	1	3	3	2	2	2	3	3	0	1	2	2	3	3	0	1	1	1	2	2	0	0	33.3	33.3	27.8	15.832	144	144	0	129.65	33.3	33.3	33.3	33.3	0	5.6	3657600000	226140000	539660000	212360000	75170000	0	3346800	133
G3H2S4	G3H2S4	5	5	5	tr|G3H2S4|G3H2S4_CRIGR Peroxisomal membrane protein 11B OS=Cricetulus griseus GN=I79_004495 PE=4 SV=1	1	5	5	5	0	0	0	0	3	1	0	0	0	0	3	1	0	0	0	0	3	1	23	23	23	29.46	269	269	0.0008095	7.5515	0	0	0	0	14.5	5.6	442640000	0	0	0	0	39750000	32028000	24
G3H2S5;G3HTP7	G3H2S5	9;3	9;3	9;3	tr|G3H2S5|G3H2S5_CRIGR RNA-binding protein 8A OS=Cricetulus griseus GN=H671_1g1349 PE=3 SV=1	2	9	9	9	4	3	3	4	0	2	4	3	3	4	0	2	4	3	3	4	0	2	51.5	51.5	51.5	19.525	171	171;179	0	224.99	36.3	31	31	36.3	0	16.4	10048000000	183740000	165540000	155430000	208040000	0	84943000	238
G3INX0;G3HPV1;G3HDU3;G3HDT7;G3H2U0;G3H2T4;G3IB92;G3HDT0;G3HJY9;G3HDV4	G3INX0;G3HPV1;G3HDU3;G3HDT7;G3H2U0;G3H2T4;G3IB92;G3HDT0;G3HJY9;G3HDV4	12;12;12;12;12;12;11;11;7;6	5;5;5;5;5;5;5;5;4;0	5;5;5;5;5;5;5;5;4;0	tr|G3INX0|G3INX0_CRIGR Histone H2B OS=Cricetulus griseus GN=I79_025665 PE=3 SV=1;tr|G3HPV1|G3HPV1_CRIGR Histone H2B OS=Cricetulus griseus GN=I79_012822 PE=3 SV=1;tr|G3HDU3|G3HDU3_CRIGR Histone H2B OS=Cricetulus griseus GN=I79_008709 PE=3 SV=1;tr|G3HDT7|G3H	10	12	5	5	7	8	8	4	4	12	3	3	3	2	2	5	3	3	3	2	2	5	63.5	11.9	11.9	13.934	126	126;126;126;126;126;126;126;139;126;127	0.00035971	20.992	45.2	45.2	45.2	27	27	63.5	36219000000	685100000	963950000	487760000	404890000	56687000	489720000	209
G3H2T7;G3HDS5;G3H2T8;G3HDU8;G3IID7;G3GSR4	G3H2T7;G3HDS5	22;12;10;10;7;6	18;12;6;10;7;6	6;2;4;0;0;0	tr|G3H2T7|G3H2T7_CRIGR Histone H3 OS=Cricetulus griseus GN=I79_004539 PE=3 SV=1;tr|G3HDS5|G3HDS5_CRIGR Histone H3 OS=Cricetulus griseus GN=H671_1g3063 PE=3 SV=1	6	22	18	6	9	8	8	9	6	16	7	6	6	7	4	12	2	1	2	2	2	4	62.9	50.2	31.5	29.58	267	267;136;130;136;136;136	0	323.31	36.7	24.7	36	39.3	40.1	55.8	144280000000	1932400000	1551200000	2303900000	1660400000	411200000	4012100000	604
G3H2U4	G3H2U4	7	7	7	tr|G3H2U4|G3H2U4_CRIGR BolA-like protein 1 OS=Cricetulus griseus GN=I79_004546 PE=3 SV=1	1	7	7	7	1	1	0	1	0	0	1	1	0	1	0	0	1	1	0	1	0	0	59.2	59.2	59.2	13.001	125	125	0	143.82	12.8	12	0	12	0	0	4424600000	7560000	6998600	0	3719700	0	0	198
G3H2U6	G3H2U6	7	7	7	tr|G3H2U6|G3H2U6_CRIGR Splicing factor 3B subunit 4 OS=Cricetulus griseus GN=H671_1g3059 PE=4 SV=1	1	7	7	7	3	2	2	3	0	2	3	2	2	3	0	2	3	2	2	3	0	2	25.5	25.5	25.5	44.355	424	424	0	62.948	9.2	7.3	7.3	9.2	0	7.3	2232900000	130560000	72713000	35717000	50591000	0	13829000	126
G3H2U9	G3H2U9	26	26	26	tr|G3H2U9|G3H2U9_CRIGR Vacuolar protein sorting-associated protein 45 OS=Cricetulus griseus GN=I79_004552 PE=3 SV=1	1	26	26	26	9	13	17	13	4	7	9	13	17	13	4	7	9	13	17	13	4	7	40.9	40.9	40.9	64.923	570	570	0	78.229	20.7	25.8	29.6	24.2	9.3	17.5	4519200000	169430000	324260000	305220000	184620000	34435000	82005000	383
G3H2V3	G3H2V3	13	13	13	tr|G3H2V3|G3H2V3_CRIGR Acidic leucine-rich nuclear phosphoprotein 32 family member E OS=Cricetulus griseus GN=I79_004556 PE=4 SV=1	1	13	13	13	1	2	2	3	0	0	1	2	2	3	0	0	1	2	2	3	0	0	34	34	34	24.142	215	215	0	323.31	8.8	15.3	15.3	21.4	0	0	21002000000	5195400	32619000	22503000	36094000	0	0	402
G3H2W0	G3H2W0	26	26	26	tr|G3H2W0|G3H2W0_CRIGR U4/U6 small nuclear ribonucleoprotein Prp3 OS=Cricetulus griseus GN=I79_004563 PE=4 SV=1	1	26	26	26	8	10	4	4	1	0	8	10	4	4	1	0	8	10	4	4	1	0	45.4	45.4	45.4	77.528	683	683	0	175.2	16.3	19.5	6	6.1	1.3	0	3231100000	194410000	168720000	40537000	68492000	26089000	0	224
G3H2W1	G3H2W1	10	10	10	tr|G3H2W1|G3H2W1_CRIGR Regulation of nuclear pre-mRNA domain-containing protein 2 OS=Cricetulus griseus GN=I79_004564 PE=4 SV=1	1	10	10	10	0	0	0	0	0	1	0	0	0	0	0	1	0	0	0	0	0	1	12.4	12.4	12.4	139.03	1297	1297	0.00028531	9.4931	0	0	0	0	0	1	195180000	0	0	0	0	0	37001000	16
G3H2W6	G3H2W6	8	8	8	tr|G3H2W6|G3H2W6_CRIGR Extracellular matrix protein 1 OS=Cricetulus griseus GN=H671_1g2051 PE=4 SV=1	1	8	8	8	0	1	0	0	0	0	0	1	0	0	0	0	0	1	0	0	0	0	18.5	18.5	18.5	63.27	563	563	0.00074944	5.3049	0	2.5	0	0	0	0	440730000	0	99842000	0	0	0	0	25
G3H2Y2	G3H2Y2	19	19	19	tr|G3H2Y2|G3H2Y2_CRIGR Protein prune-like OS=Cricetulus griseus GN=I79_004587 PE=4 SV=1	1	19	19	19	1	2	1	0	0	0	1	2	1	0	0	0	1	2	1	0	0	0	58.4	58.4	58.4	50.088	452	452	0	116.42	2.9	7.3	4.4	0	0	0	2172600000	4458300	11289000	6580100	0	0	0	124
G3H2Y3	G3H2Y3	2	2	2	tr|G3H2Y3|G3H2Y3_CRIGR CDC42 small effector protein 1 OS=Cricetulus griseus GN=I79_004588 PE=4 SV=1	1	2	2	2	0	1	0	0	0	0	0	1	0	0	0	0	0	1	0	0	0	0	62	62	62	8.9673	79	79	0.00031606	13.893	0	46.8	0	0	0	0	352240000	0	41338000	0	0	0	0	9
G3H2Z6	G3H2Z6	15	15	14	tr|G3H2Z6|G3H2Z6_CRIGR Phosphatidylinositol-4-phosphate 5-kinase type-1 alpha OS=Cricetulus griseus GN=I79_004601 PE=4 SV=1	1	15	15	14	5	4	8	8	6	5	5	4	8	8	6	5	4	3	7	7	5	4	29.7	29.7	27.2	60.778	548	548	0	59.407	10.9	10.8	18.4	18.4	12.6	12.6	2650700000	55367000	64572000	193370000	163870000	58445000	76590000	195
G3H2Z7	G3H2Z7	16	16	16	tr|G3H2Z7|G3H2Z7_CRIGR 26S proteasome non-ATPase regulatory subunit 4 OS=Cricetulus griseus GN=I79_004602 PE=4 SV=1	1	16	16	16	12	14	3	5	1	1	12	14	3	5	1	1	12	14	3	5	1	1	46.8	46.8	46.8	41.091	380	380	0	323.31	45.5	44.2	13.2	27.9	4.7	4.7	21790000000	1063000000	1032100000	54472000	110390000	8463100	13688000	494
G3H300	G3H300	9	9	9	tr|G3H300|G3H300_CRIGR Phosphatidylinositol 4-kinase beta OS=Cricetulus griseus GN=I79_004605 PE=3 SV=1	1	9	9	9	3	2	1	2	0	1	3	2	1	2	0	1	3	2	1	2	0	1	14.9	14.9	14.9	89.869	801	801	0.00036603	21.981	4	1.9	1.9	1.9	0	1.9	714830000	41146000	35570000	6000000	8688900	0	4365500	57
G3H303	G3H303	8	8	8	tr|G3H303|G3H303_CRIGR Proteasome subunit beta OS=Cricetulus griseus GN=I79_004608 PE=3 SV=1	1	8	8	8	8	7	1	3	2	1	8	7	1	3	2	1	8	7	1	3	2	1	39.8	39.8	39.8	29.177	264	264	0	323.31	39.8	32.2	7.6	12.9	11.4	5.7	12156000000	541990000	547770000	6027600	59700000	14646000	21649000	307
G3H316;G3ICY4	G3H316	11;1	11;1	11;1	tr|G3H316|G3H316_CRIGR AP-3 complex subunit beta OS=Cricetulus griseus GN=I79_004622 PE=3 SV=1	2	11	11	11	0	3	1	0	1	0	0	3	1	0	1	0	0	3	1	0	1	0	10.6	10.6	10.6	121.02	1091	1091;850	0.00030807	12.68	0	2.9	1	0	1	0	1875900000	0	31674000	13653000	0	5106800	0	89
G3H331	G3H331	56	52	52	tr|G3H331|G3H331_CRIGR Ras GTPase-activating-like protein IQGAP2 OS=Cricetulus griseus GN=I79_004639 PE=4 SV=1	1	56	52	52	9	10	16	14	5	6	7	7	13	11	3	4	7	7	13	11	3	4	40.4	38.1	38.1	177.91	1548	1548	0	263.25	6.7	7.3	10.1	10.2	3.6	4.7	4997700000	45294000	51824000	165140000	109600000	22414000	38819000	412
G3H343	G3H343	2	2	2	tr|G3H343|G3H343_CRIGR Sulfatase-modifying factor 1 OS=Cricetulus griseus GN=I79_004652 PE=4 SV=1	1	2	2	2	0	0	0	1	1	1	0	0	0	1	1	1	0	0	0	1	1	1	9.5	9.5	9.5	31.703	284	284	0.00032992	16.27	0	0	0	5.3	5.3	5.3	234380000	0	0	0	8724800	6790300	20146000	17
G3H344	G3H344	26	26	20	tr|G3H344|G3H344_CRIGR Inositol 1,4,5-trisphosphate receptor type 1 OS=Cricetulus griseus GN=I79_004653 PE=4 SV=1	1	26	26	20	0	1	5	5	7	5	0	1	5	5	7	5	0	1	4	3	6	3	12.4	12.4	10.7	292.42	2569	2569	0	41.132	0	0.4	2.9	2.8	3.4	3.1	2376800000	0	8479700	33084000	57240000	81053000	79260000	159
G3H346	G3H346	8	5	5	tr|G3H346|G3H346_CRIGR ADP-ribosylation factor-like protein 8B OS=Cricetulus griseus GN=I79_004655 PE=3 SV=1	1	8	5	5	5	7	6	5	0	3	3	4	4	3	0	2	3	4	4	3	0	2	34.8	14.8	14.8	23.722	210	210	0.00041034	30.29	21	32.4	21.4	21	0	18.6	8813000000	838880000	781740000	160030000	104170000	0	12258000	211
G3H352	G3H352	187	187	187	tr|G3H352|G3H352_CRIGR Cytoplasmic dynein 1 heavy chain 1 (Fragment) OS=Cricetulus griseus GN=I79_004663 PE=4 SV=1	1	187	187	187	66	88	86	53	32	27	66	88	86	53	32	27	66	88	86	53	32	27	45.7	45.7	45.7	526.78	4592	4592	0	323.31	18.7	25.3	23.9	14.9	8.3	8.1	65181000000	2119900000	3263200000	2377600000	938740000	428050000	509740000	3034
G3H354	G3H354	30	30	30	tr|G3H354|G3H354_CRIGR Heat shock protein HSP 90-alpha OS=Cricetulus griseus GN=I79_004665 PE=4 SV=1	1	30	30	30	5	4	5	5	3	4	5	4	5	5	3	4	5	4	5	5	3	4	53.9	53.9	53.9	38.095	332	332	0	323.31	15.1	13.3	15.1	13.9	10.5	12.3	154800000000	415520000	347510000	383890000	323730000	141020000	163810000	1327
G3H355;G3I3L2;G3IKZ4	G3H355;G3I3L2;G3IKZ4	3;2;2	3;2;2	3;2;2	tr|G3H355|G3H355_CRIGR Envelope glycoprotein OS=Cricetulus griseus GN=I79_004666 PE=4 SV=1;tr|G3I3L2|G3I3L2_CRIGR Envelope glycoprotein OS=Cricetulus griseus GN=I79_018021 PE=4 SV=1;tr|G3IKZ4|G3IKZ4_CRIGR Envelope glycoprotein OS=Cricetulus griseus GN=I79_	3	3	3	3	0	0	0	0	0	1	0	0	0	0	0	1	0	0	0	0	0	1	4.4	4.4	4.4	73.543	657	657;217;329	0.00071141	4.0309	0	0	0	0	0	2.3	194160000	0	0	0	0	0	11270000	15
G3H368	G3H368	2	2	2	tr|G3H368|G3H368_CRIGR REST corepressor 1 OS=Cricetulus griseus GN=I79_004680 PE=4 SV=1	1	2	2	2	2	0	0	0	0	0	2	0	0	0	0	0	2	0	0	0	0	0	9.6	9.6	9.6	33.647	293	293	0.00087051	2.6917	9.6	0	0	0	0	0	81742000	14779000	0	0	0	0	0	7
G3H370;G3I6F8	G3H370	38;1	38;1	37;1	tr|G3H370|G3H370_CRIGR Serine/threonine-protein kinase MRCK beta OS=Cricetulus griseus GN=I79_004682 PE=3 SV=1	2	38	38	37	1	3	4	3	3	1	1	3	4	3	3	1	1	3	4	3	3	1	28.8	28.8	28.3	186.77	1646	1646;1397	0	93.745	0.6	1.9	2.7	2.2	1.7	0.5	2136000000	4396800	10123000	50062000	19298000	31238000	7765300	186
G3H375	G3H375	9	9	9	tr|G3H375|G3H375_CRIGR Eukaryotic translation initiation factor 5 OS=Cricetulus griseus GN=I79_004688 PE=4 SV=1	1	9	9	9	3	3	0	1	0	0	3	3	0	1	0	0	3	3	0	1	0	0	53.9	53.9	53.9	17.082	152	152	0	71.529	29.6	29.6	0	12.5	0	0	7018900000	72757000	51463000	0	6637000	0	0	175
G3H381	G3H381	28	20	18	tr|G3H381|G3H381_CRIGR Kinesin light chain 1 OS=Cricetulus griseus GN=I79_004696 PE=4 SV=1	1	28	20	18	14	17	11	9	0	0	10	12	7	4	0	0	9	11	6	3	0	0	42.7	31.4	30.2	68.758	609	609	0	77.561	27.4	31.5	20.7	17.4	0	0	3634100000	151750000	191870000	73541000	39507000	0	0	245
G3H385	G3H385	3	3	3	tr|G3H385|G3H385_CRIGR Zinc finger FYVE domain-containing protein 21 OS=Cricetulus griseus GN=I79_004700 PE=4 SV=1	1	3	3	3	0	1	0	0	0	0	0	1	0	0	0	0	0	1	0	0	0	0	28.3	28.3	28.3	20.598	184	184	0	65.696	0	10.9	0	0	0	0	159980000	0	5562900	0	0	0	0	12
G3H392	G3H392	3	3	3	tr|G3H392|G3H392_CRIGR Inverted formin-2 OS=Cricetulus griseus GN=I79_004707 PE=4 SV=1	1	3	3	3	1	0	0	0	0	0	1	0	0	0	0	0	1	0	0	0	0	0	16.7	16.7	16.7	33.859	306	306	0.00033956	17.573	4.6	0	0	0	0	0	152030000	5435100	0	0	0	0	0	16
G3H393	G3H393	15	15	15	tr|G3H393|G3H393_CRIGR Inverted formin-2 OS=Cricetulus griseus GN=I79_004708 PE=4 SV=1	1	15	15	15	3	3	0	1	0	1	3	3	0	1	0	1	3	3	0	1	0	1	23.7	23.7	23.7	82.09	748	748	0.00043975	36.851	6.3	5.6	0	2.4	0	1.6	1638300000	32775000	37631000	0	5664500	0	6881200	116
G3H3A2	G3H3A2	19	19	19	tr|G3H3A2|G3H3A2_CRIGR Protein AHNAK2 OS=Cricetulus griseus GN=I79_004717 PE=4 SV=1	1	19	19	19	10	10	5	3	1	3	10	10	5	3	1	3	10	10	5	3	1	3	39.7	39.7	39.7	81.741	763	763	0	112.91	19.3	22.3	11.4	6.6	2.4	8.3	1940700000	123190000	122670000	42439000	16275000	6448400	28005000	174
G3H3B2	G3H3B2	10	10	10	tr|G3H3B2|G3H3B2_CRIGR Cysteine-rich protein 2 OS=Cricetulus griseus GN=I79_004727 PE=4 SV=1	1	10	10	10	1	2	4	4	1	6	1	2	4	4	1	6	1	2	4	4	1	6	74.5	74.5	74.5	22.944	212	212	0	323.31	15.1	22.6	46.2	46.2	15.1	48.1	22286000000	47420000	103870000	1415100000	1504700000	70299000	440790000	274
G3H3B7	G3H3B7	10	10	9	tr|G3H3B7|G3H3B7_CRIGR Palladin OS=Cricetulus griseus GN=I79_004732 PE=4 SV=1	1	10	10	9	7	5	2	2	0	0	7	5	2	2	0	0	6	5	2	2	0	0	39.1	39.1	36.1	42.141	379	379	0.00036617	21.994	28.8	19.3	8.4	6.6	0	0	952750000	96428000	63387000	16735000	12837000	0	0	100
G3H3C0;G3IM94	G3H3C0;G3IM94	9;6	9;6	3;2	tr|G3H3C0|G3H3C0_CRIGR 60S ribosomal protein L30 OS=Cricetulus griseus GN=I79_004735 PE=4 SV=1;tr|G3IM94|G3IM94_CRIGR 60S ribosomal protein L30 OS=Cricetulus griseus GN=I79_025029 PE=4 SV=1	2	9	9	3	7	8	8	6	6	8	7	8	8	6	6	8	3	3	3	2	2	2	57.4	57.4	22.3	10.529	94	94;152	0	147.23	54.3	54.3	54.3	44.7	44.7	47.9	63324000000	5113000000	5348600000	2699800000	2358600000	322320000	1514700000	739
G3H3C3	G3H3C3	4	4	4	tr|G3H3C3|G3H3C3_CRIGR Serine/threonine-protein kinase Nek1 OS=Cricetulus griseus GN=I79_004738 PE=4 SV=1	1	4	4	4	2	2	0	2	0	0	2	2	0	2	0	0	2	2	0	2	0	0	4.7	4.7	4.7	140.3	1232	1232	0.0007734	6.1977	2	2	0	2.5	0	0	65177000	8812000	17138000	0	8771600	0	0	11
G3H3C4	G3H3C4	3	3	3	tr|G3H3C4|G3H3C4_CRIGR Chloride channel protein OS=Cricetulus griseus GN=I79_004739 PE=3 SV=1	1	3	3	3	1	3	2	2	0	0	1	3	2	2	0	0	1	3	2	2	0	0	3	3	3	96.614	866	866	0.0016903	2.2999	1.2	3	2.2	2.2	0	0	146320000	7216800	33175000	11698000	8256400	0	0	23
G3H3C9	G3H3C9	11	3	3	tr|G3H3C9|G3H3C9_CRIGR GTPase KRas OS=Cricetulus griseus GN=I79_004744 PE=4 SV=1	1	11	3	3	6	6	5	6	5	6	1	1	0	1	0	0	1	1	0	1	0	0	79.4	18.7	18.7	17.401	155	155	0.00075988	5.7372	51	51	41.3	51	41.3	43.9	579950000	6463200	9192200	0	10620000	0	0	34
G3H3D9	G3H3D9	7	7	7	tr|G3H3D9|G3H3D9_CRIGR Uncharacterized protein KIAA0528 OS=Cricetulus griseus GN=I79_004754 PE=4 SV=1	1	7	7	7	0	1	1	1	0	0	0	1	1	1	0	0	0	1	1	1	0	0	14.9	14.9	14.9	87.085	800	800	0.00032373	15.144	0	1.8	1.8	1.8	0	0	161580000	0	6132000	8535300	4197400	0	0	24
G3H3E3	G3H3E3	10	10	10	tr|G3H3E3|G3H3E3_CRIGR Soluble calcium-activated nucleotidase 1 OS=Cricetulus griseus GN=I79_004758 PE=4 SV=1	1	10	10	10	2	1	4	3	3	4	2	1	4	3	3	4	2	1	4	3	3	4	26.2	26.2	26.2	45.231	400	400	0	52.059	6.5	3	14.2	11.2	7.5	14.2	993840000	9015000	0	55432000	22924000	10591000	28510000	100
G3H3E4	G3H3E4	19	19	19	tr|G3H3E4|G3H3E4_CRIGR Galectin-3-binding protein OS=Cricetulus griseus GN=I79_004759 PE=4 SV=1	1	19	19	19	2	1	1	1	0	0	2	1	1	1	0	0	2	1	1	1	0	0	44.6	44.6	44.6	63.802	574	574	0	280.37	5.4	2.8	2.8	2.8	0	0	6063000000	25761000	10784000	5751300	7086600	0	0	200
G3H3E6	G3H3E6	5	5	5	tr|G3H3E6|G3H3E6_CRIGR Metalloproteinase inhibitor 2 OS=Cricetulus griseus GN=I79_004761 PE=4 SV=1	1	5	5	5	1	0	1	1	0	0	1	0	1	1	0	0	1	0	1	1	0	0	33.5	33.5	33.5	21.541	191	191	0.0003308	16.429	7.9	0	7.9	7.9	0	0	1302100000	5305100	0	5410000	7667900	0	0	52
G3H3F8	G3H3F8	2	2	2	tr|G3H3F8|G3H3F8_CRIGR Thymidine kinase OS=Cricetulus griseus GN=I79_004774 PE=3 SV=1	1	2	2	2	1	2	0	0	0	1	1	2	0	0	0	1	1	2	0	0	0	1	14.5	14.5	14.5	25.621	234	234	0.00070423	3.8605	7.7	14.5	0	0	0	7.7	70314000	3205700	4220200	0	0	0	4315600	17
G3H3G9	G3H3G9	44	44	44	tr|G3H3G9|G3H3G9_CRIGR Septin-9 OS=Cricetulus griseus GN=I79_004785 PE=3 SV=1	1	44	44	44	10	10	22	12	7	19	10	10	22	12	7	19	10	10	22	12	7	19	75.6	75.6	75.6	63.764	566	566	0	323.31	23.7	22.6	43.5	25.3	16.3	36.4	22829000000	245680000	261670000	686420000	335200000	243480000	546390000	729
G3H3H6	G3H3H6	9	9	6	tr|G3H3H6|G3H3H6_CRIGR ADP-ribosylation factor-like protein 8A OS=Cricetulus griseus GN=I79_004823 PE=3 SV=1	1	9	9	6	4	6	4	4	1	2	4	6	4	4	1	2	2	3	2	2	1	1	71	71	40.6	15.82	138	138	0	150.83	35.5	52.2	35.5	35.5	10.1	16.7	11878000000	1097000000	941740000	158540000	170900000	7237600	9077300	276
G3H3I2	G3H3I2	10	10	10	tr|G3H3I2|G3H3I2_CRIGR Importin-9 OS=Cricetulus griseus GN=I79_004830 PE=4 SV=1	1	10	10	10	1	1	0	1	0	0	1	1	0	1	0	0	1	1	0	1	0	0	12.1	12.1	12.1	130.69	1178	1178	0	308.87	1.8	1.8	0	1.8	0	0	4550400000	6457000	5657900	0	3815400	0	0	139
G3H3I9	G3H3I9	10	10	10	tr|G3H3I9|G3H3I9_CRIGR Cysteine and glycine-rich protein 1 OS=Cricetulus griseus GN=I79_004837 PE=4 SV=1	1	10	10	10	2	4	6	5	3	3	2	4	6	5	3	3	2	4	6	5	3	3	58.5	58.5	58.5	20.556	193	193	0	134.45	13.5	30.6	46.6	41.5	21.8	15.5	10169000000	63191000	103260000	320160000	426050000	101380000	92206000	315
G3H3J6	G3H3J6	1	1	1	tr|G3H3J6|G3H3J6_CRIGR Transmembrane protein 9 OS=Cricetulus griseus GN=I79_004844 PE=4 SV=1	1	1	1	1	0	1	1	1	1	0	0	1	1	1	1	0	0	1	1	1	1	0	7.1	7.1	7.1	20.573	183	183	0.00076963	6.0452	0	7.1	7.1	7.1	7.1	0	260720000	0	16571000	34005000	12008000	8312000	0	22
G3H3K2	G3H3K2	6	6	6	tr|G3H3K2|G3H3K2_CRIGR Calmodulin-regulated spectrin-associated protein 2 OS=Cricetulus griseus GN=I79_004850 PE=3 SV=1	1	6	6	6	3	4	0	1	0	0	3	4	0	1	0	0	3	4	0	1	0	0	7	7	7	165.14	1466	1466	0.00073493	4.8405	3.1	4.4	0	0.8	0	0	68053000	27699000	21105000	0	3463400	0	0	14
G3H3K4	G3H3K4	12	12	12	tr|G3H3K4|G3H3K4_CRIGR Kinesin-like protein KIF14 OS=Cricetulus griseus GN=I79_004852 PE=3 SV=1	1	12	12	12	5	5	0	1	0	0	5	5	0	1	0	0	5	5	0	1	0	0	8.6	8.6	8.6	183.05	1633	1633	0.00028918	9.9255	3.9	3.8	0	0.8	0	0	361280000	63749000	32727000	0	5374200	0	0	41
G3H3L4	G3H3L4	18	17	17	tr|G3H3L4|G3H3L4_CRIGR NADH-cytochrome b5 reductase OS=Cricetulus griseus GN=I79_004802 PE=3 SV=1	1	18	17	17	0	0	0	0	0	1	0	0	0	0	0	1	0	0	0	0	0	1	50.8	50.8	50.8	34.206	305	305	0.0004417	37.368	0	0	0	0	0	7.5	2167500000	0	0	0	0	0	5111400	73
G3H3M6	G3H3M6	5	3	3	tr|G3H3M6|G3H3M6_CRIGR Protein phosphatase 1 regulatory subunit 12B OS=Cricetulus griseus GN=I79_004818 PE=4 SV=1	1	5	3	3	2	2	1	1	0	0	1	1	0	1	0	0	1	1	0	1	0	0	4.5	2.8	2.8	105.06	943	943	0.0017003	2.3819	2.9	2.9	1.6	1.3	0	0	239510000	4523900	19919000	0	7703200	0	0	24
G3H3N6	G3H3N6	3	3	3	tr|G3H3N6|G3H3N6_CRIGR Cyclin-Y OS=Cricetulus griseus GN=I79_004863 PE=3 SV=1	1	3	3	3	1	1	2	2	0	0	1	1	2	2	0	0	1	1	2	2	0	0	15.4	15.4	15.4	32.368	279	279	0.00082827	8.1388	6.1	5.4	11.5	10	0	0	556950000	8333700	9950500	35652000	21118000	0	0	39
G3H3P1	G3H3P1	22	22	22	tr|G3H3P1|G3H3P1_CRIGR Ras-related protein Rab-18 OS=Cricetulus griseus GN=I79_004870 PE=4 SV=1	1	22	22	22	7	9	10	11	11	17	7	9	10	11	11	17	7	9	10	11	11	17	79.6	79.6	79.6	23.016	206	206	0	266.83	35.4	45.6	42.2	49	49.5	70.9	15692000000	418040000	458380000	1123500000	759010000	1221800000	1215600000	483
G3H3P5	G3H3P5	41	41	32	tr|G3H3P5|G3H3P5_CRIGR Kinesin-like protein OS=Cricetulus griseus GN=I79_004874 PE=3 SV=1	1	41	41	32	26	28	24	20	1	6	26	28	24	20	1	6	22	22	20	16	1	4	54.1	54.1	47	87.85	778	778	0	323.31	44.2	41.3	43.2	38	3.2	10.7	28070000000	1613100000	1481600000	932950000	726360000	10412000	59375000	1138
G3H3P6	G3H3P6	9	9	9	tr|G3H3P6|G3H3P6_CRIGR Rho GTPase-activating protein 12 OS=Cricetulus griseus GN=I79_004875 PE=4 SV=1	1	9	9	9	0	1	3	3	0	1	0	1	3	3	0	1	0	1	3	3	0	1	14.7	14.7	14.7	89.791	791	791	0.00030845	12.758	0	1.9	5.4	5.9	0	1.9	288850000	0	0	31480000	27425000	0	7735100	38
G3H3P8	G3H3P8	15	15	15	tr|G3H3P8|G3H3P8_CRIGR Beta-hexosaminidase OS=Cricetulus griseus GN=H671_4g11851 PE=3 SV=1	1	15	15	15	1	0	2	1	1	0	1	0	2	1	1	0	1	0	2	1	1	0	29.5	29.5	29.5	60.658	528	528	0.00039825	27.98	2.1	0	5.3	2.1	2.1	0	2027900000	17906000	0	21709000	9001100	24572000	0	103
G3H3Q1;G3HC41;G3IA08	G3H3Q1	51;2;1	51;2;1	29;0;0	tr|G3H3Q1|G3H3Q1_CRIGR Pyruvate kinase OS=Cricetulus griseus GN=I79_004880 PE=3 SV=1	3	51	51	29	18	21	19	20	18	25	18	21	19	20	18	25	14	14	12	12	11	17	82.8	82.8	52.5	51.559	472	472;543;258	0	323.31	49.2	49.4	48.9	46.4	47.7	66.1	557030000000	1082600000	1178100000	1348400000	1026300000	622780000	1430200000	3807
G3H3R3	G3H3R3	22	22	22	tr|G3H3R3|G3H3R3_CRIGR Uveal autoantigen with coiled-coil domains and ankyrin repeats OS=Cricetulus griseus GN=I79_004892 PE=4 SV=1	1	22	22	22	1	0	3	4	1	0	1	0	3	4	1	0	1	0	3	4	1	0	19	19	19	159.63	1396	1396	0	41.012	0.9	0	2.4	2.4	0.9	0	839130000	8920200	0	16351000	15372000	5365000	0	84
G3H3R6	G3H3R6	12	12	12	tr|G3H3R6|G3H3R6_CRIGR Kinesin-like protein OS=Cricetulus griseus GN=I79_004896 PE=3 SV=1	1	12	12	12	4	6	1	3	0	0	4	6	1	3	0	0	4	6	1	3	0	0	16.9	16.9	16.9	110.35	967	967	0.00035336	19.998	5.7	8.6	1.8	4.3	0	0	655810000	61941000	51607000	5748100	17893000	0	0	67
G3H3S6	G3H3S6	5	5	5	tr|G3H3S6|G3H3S6_CRIGR Serine/threonine-protein kinase LATS1 OS=Cricetulus griseus GN=I79_004911 PE=4 SV=1	1	5	5	5	1	1	0	0	0	0	1	1	0	0	0	0	1	1	0	0	0	0	5.8	5.8	5.8	126.83	1130	1130	0.0076892	1.7797	0.8	0.8	0	0	0	0	39975000	5904400	4877700	0	0	0	0	6
G3H3S9	G3H3S9	11	11	11	tr|G3H3S9|G3H3S9_CRIGR Peptidyl-prolyl cis-trans isomerase-like 4 OS=Cricetulus griseus GN=I79_004913 PE=4 SV=1	1	11	11	11	2	2	0	1	0	0	2	2	0	1	0	0	2	2	0	1	0	0	30.3	30.3	30.3	57.235	492	492	0.00036023	21.058	5.9	4.9	0	2.8	0	0	481470000	17872000	12337000	0	4384200	0	0	48
G3H3T6;G3H4S2	G3H3T6	3;1	3;1	3;1	tr|G3H3T6|G3H3T6_CRIGR SAM and SH3 domain-containing protein 1 OS=Cricetulus griseus GN=I79_004922 PE=4 SV=1	2	3	3	3	1	2	0	0	0	0	1	2	0	0	0	0	1	2	0	0	0	0	4.7	4.7	4.7	109.73	999	999;253	0.0023075	2.2068	1.6	3.4	0	0	0	0	30010000	7039300	16847000	0	0	0	0	3
G3H3U3	G3H3U3	5	5	5	tr|G3H3U3|G3H3U3_CRIGR Syntaxin-binding protein 5 OS=Cricetulus griseus GN=I79_004930 PE=4 SV=1	1	5	5	5	2	3	0	0	0	0	2	3	0	0	0	0	2	3	0	0	0	0	7.4	7.4	7.4	123.69	1116	1116	0.00030349	12.009	3.4	4.9	0	0	0	0	206020000	14669000	31459000	0	0	0	0	26
G3H3V1	G3H3V1	10	10	10	tr|G3H3V1|G3H3V1_CRIGR Ribonuclease P protein subunit like protein OS=Cricetulus griseus GN=H671_3g9144 PE=4 SV=1	1	10	10	10	3	7	2	1	0	1	3	7	2	1	0	1	3	7	2	1	0	1	50	50	50	29.505	268	268	0.00041288	30.958	14.2	31	9	3.4	0	3.4	885040000	41850000	94988000	13471000	5982300	0	2443800	82
G3H3W0	G3H3W0	3	3	3	tr|G3H3W0|G3H3W0_CRIGR TATA-binding protein-associated factor 172 OS=Cricetulus griseus GN=I79_004950 PE=4 SV=1	1	3	3	3	1	0	0	0	0	0	1	0	0	0	0	0	1	0	0	0	0	0	4	4	4	156.43	1396	1396	0.0010769	2.54	1.6	0	0	0	0	0	20117000	8631500	0	0	0	0	0	3
G3H3W6	G3H3W6	2	2	2	tr|G3H3W6|G3H3W6_CRIGR RNA-binding motif protein, X-linked 2 OS=Cricetulus griseus GN=I79_004956 PE=4 SV=1	1	2	2	2	1	1	0	1	0	0	1	1	0	1	0	0	1	1	0	1	0	0	10.8	10.8	10.8	24.942	232	232	0.00028074	8.8603	6.5	6.5	0	6.5	0	0	253640000	15271000	15725000	0	15013000	0	0	15
G3H3X1	G3H3X1	34	34	34	tr|G3H3X1|G3H3X1_CRIGR Apoptosis-inducing factor 1 OS=Cricetulus griseus GN=H671_xg19977 PE=4 SV=1	1	34	34	34	0	0	0	1	2	4	0	0	0	1	2	4	0	0	0	1	2	4	63.4	63.4	63.4	66.78	612	612	0	323.31	0	0	0	2.3	4.1	6.5	44455000000	0	0	0	3320500	0	23147000	565
G3H3X5;G3IPW1;G3IN91	G3H3X5	16;2;1	16;2;1	16;2;1	tr|G3H3X5|G3H3X5_CRIGR U3 small nucleolar RNA-associated protein 14-like A OS=Cricetulus griseus GN=I79_004966 PE=4 SV=1	3	16	16	16	2	0	1	3	0	0	2	0	1	3	0	0	2	0	1	3	0	0	28.1	28.1	28.1	87.268	768	768;133;764	0	60.601	4.9	0	1.7	6.1	0	0	536070000	17270000	0	8000900	13245000	0	0	51
G3H3Y2	G3H3Y2	15	15	15	tr|G3H3Y2|G3H3Y2_CRIGR Retrovirus-related Gag polyprotein OS=Cricetulus griseus GN=I79_004974 PE=4 SV=1	1	15	15	15	4	5	5	6	6	7	4	5	5	6	6	7	4	5	5	6	6	7	37.1	37.1	37.1	55.341	493	493	0	212.32	12	16	15	16.2	16.6	21.1	3245800000	93803000	112540000	157810000	104840000	163600000	164580000	191
G3H3Y6	G3H3Y6	10	10	9	tr|G3H3Y6|G3H3Y6_CRIGR RNA-binding protein 10 OS=Cricetulus griseus GN=I79_004977 PE=4 SV=1	1	10	10	9	4	1	1	2	0	0	4	1	1	2	0	0	3	1	1	2	0	0	14.2	14.2	13.5	111.12	1001	1001	0.00039017	26.385	6.3	1.5	1.5	2.9	0	0	452180000	36052000	10268000	5909700	11445000	0	0	41
G3H3Y8;G3I3F0;G3HTS3	G3H3Y8;G3I3F0;G3HTS3	6;5;4	1;0;0	1;0;0	tr|G3H3Y8|G3H3Y8_CRIGR 60S ribosomal protein L32 OS=Cricetulus griseus GN=I79_004981 PE=4 SV=1;tr|G3I3F0|G3I3F0_CRIGR 60S ribosomal protein L32 OS=Cricetulus griseus GN=I79_017955 PE=4 SV=1;tr|G3HTS3|G3HTS3_CRIGR 60S ribosomal protein L32 OS=Cricetulus gri	3	6	1	1	5	5	5	5	2	3	1	1	1	1	0	0	1	1	1	1	0	0	51.9	12.3	12.3	9.1675	81	81;81;67	0.00036928	22.433	49.4	49.4	49.4	49.4	28.4	39.5	186830000	7251200	9174800	12783000	11263000	0	0	14
G3H3Z2	G3H3Z2	7	7	7	tr|G3H3Z2|G3H3Z2_CRIGR X-ray repair cross-complementing protein 5 OS=Cricetulus griseus GN=I79_004985 PE=3 SV=1	1	7	7	7	2	3	1	2	1	1	2	3	1	2	1	1	2	3	1	2	1	1	11.9	11.9	11.9	83.035	732	732	0.00080537	7.4046	2.9	4.9	2.2	3.7	2.2	2.2	252680000	17945000	8673100	6640300	3993900	8209200	4302500	37
G3H3Z5;G3HWS6;G3HNA9;G3H2W7	G3H3Z5;G3HWS6	3;2;1;1	3;2;1;1	3;2;1;1	tr|G3H3Z5|G3H3Z5_CRIGR 60S ribosomal protein L37a OS=Cricetulus griseus GN=H671_2g6390 PE=3 SV=1;tr|G3HWS6|G3HWS6_CRIGR 60S ribosomal protein L37a OS=Cricetulus griseus GN=I79_015438 PE=3 SV=1	4	3	3	3	1	2	2	2	1	2	1	2	2	2	1	2	1	2	2	2	1	2	41.3	41.3	41.3	10.275	92	92;92;92;92	0	53.49	8.7	28.3	28.3	28.3	8.7	28.3	10065000000	731610000	671050000	424550000	241900000	58658000	171950000	86
G3H402	G3H402	19	19	18	tr|G3H402|G3H402_CRIGR Tensin-1 OS=Cricetulus griseus GN=I79_004995 PE=4 SV=1	1	19	19	18	9	8	3	5	0	3	9	8	3	5	0	3	8	7	2	4	0	2	33.7	33.7	32.4	103.47	990	990	0	74.925	12.5	15.2	5.2	9.6	0	4.8	2870400000	232290000	186190000	72620000	107330000	0	26634000	149
G3H412	G3H412	18	18	18	tr|G3H412|G3H412_CRIGR Proliferating cell nuclear antigen OS=Cricetulus griseus GN=I79_005005 PE=3 SV=1	1	18	18	18	1	0	0	0	0	0	1	0	0	0	0	0	1	0	0	0	0	0	73.9	73.9	73.9	28.795	261	261	0	323.31	5	0	0	0	0	0	23074000000	7772100	0	0	0	0	0	425
G3H416	G3H416	1	1	1	tr|G3H416|G3H416_CRIGR Major prion protein OS=Cricetulus griseus GN=I79_005009 PE=3 SV=1	1	1	1	1	1	1	1	1	0	0	1	1	1	1	0	0	1	1	1	1	0	0	4.7	4.7	4.7	27.823	254	254	0.0008726	2.72	4.7	4.7	4.7	4.7	0	0	139180000	9533700	12419000	9040700	13324000	0	0	13
G3H420	G3H420	2	2	2	tr|G3H420|G3H420_CRIGR Pantothenate kinase 2, mitochondrial OS=Cricetulus griseus GN=I79_005015 PE=4 SV=1	1	2	2	2	1	1	0	0	0	0	1	1	0	0	0	0	1	1	0	0	0	0	9.6	9.6	9.6	27.571	251	251	0.0065266	1.8677	6	6	0	0	0	0	49692000	6620600	8220200	0	0	0	0	8
G3H437	G3H437	9	9	9	tr|G3H437|G3H437_CRIGR DDRGK domain-containing protein 1 OS=Cricetulus griseus GN=I79_005032 PE=4 SV=1	1	9	9	9	2	1	5	4	4	6	2	1	5	4	4	6	2	1	5	4	4	6	35.9	35.9	35.9	39.269	345	345	0	263.04	10.4	4.9	18.8	14.5	16.5	26.4	3409200000	14255000	7598400	260010000	114300000	96063000	146430000	187
G3H444	G3H444	13	13	13	tr|G3H444|G3H444_CRIGR Receptor-type tyrosine-protein phosphatase alpha OS=Cricetulus griseus GN=I79_005039 PE=4 SV=1	1	13	13	13	1	3	2	2	2	1	1	3	2	2	2	1	1	3	2	2	2	1	14.8	14.8	14.8	121.85	1074	1074	0	59.092	1	3.4	2.3	2.2	2.3	1	1193500000	11203000	21630000	13914000	22098000	13293000	7392200	82
G3H445	G3H445	16	16	16	tr|G3H445|G3H445_CRIGR Vacuolar protein sorting-associated protein 16-like OS=Cricetulus griseus GN=I79_005040 PE=4 SV=1	1	16	16	16	7	3	4	2	1	0	7	3	4	2	1	0	7	3	4	2	1	0	26.7	26.7	26.7	94.914	839	839	0	55.489	10.8	6.8	9.1	3.3	1.8	0	1922100000	118270000	78486000	53600000	22567000	4505500	0	135
G3H451	G3H451	31	31	31	tr|G3H451|G3H451_CRIGR Nucleolar protein 56 OS=Cricetulus griseus GN=I79_005051 PE=4 SV=1	1	31	31	31	14	14	14	15	4	3	14	14	14	15	4	3	14	14	14	15	4	3	60.1	60.1	60.1	65.944	592	592	0	323.31	24.2	30.9	29.7	30.1	5.1	8.1	14312000000	452300000	360130000	317620000	337960000	26896000	22654000	590
G3H453;G3I1I8	G3H453;G3I1I8	12;11	12;11	12;11	tr|G3H453|G3H453_CRIGR Small nuclear ribonucleoprotein-associated protein OS=Cricetulus griseus GN=I79_005053 PE=3 SV=1;tr|G3I1I8|G3I1I8_CRIGR Small nuclear ribonucleoprotein-associated protein OS=Cricetulus griseus GN=I79_017249 PE=3 SV=1	2	12	12	12	8	9	7	6	4	3	8	9	7	6	4	3	8	9	7	6	4	3	37.7	37.7	37.7	22.837	223	223;232	0	110.54	29.6	31.4	23.3	20.2	13.9	10.3	32358000000	1649900000	1344800000	646660000	618610000	137800000	94568000	510
G3H459	G3H459	13	13	13	tr|G3H459|G3H459_CRIGR Cation-transporting ATPase OS=Cricetulus griseus GN=I79_005059 PE=3 SV=1	1	13	13	13	0	0	0	2	3	2	0	0	0	2	3	2	0	0	0	2	3	2	24.7	24.7	24.7	89.597	811	811	0.0004095	30.077	0	0	0	3.8	5.5	3.2	675740000	0	0	0	9481300	26871000	18999000	62
G3H473	G3H473	2	2	2	tr|G3H473|G3H473_CRIGR UPF0402 protein OS=Cricetulus griseus GN=I79_005073 PE=4 SV=1	1	2	2	2	2	0	0	0	0	0	2	0	0	0	0	0	2	0	0	0	0	0	27.2	27.2	27.2	12.987	114	114	0.00087931	2.8413	27.2	0	0	0	0	0	60251000	19684000	0	0	0	0	0	8
G3H482	G3H482	8	8	8	tr|G3H482|G3H482_CRIGR Homer protein-like 3 OS=Cricetulus griseus GN=I79_005082 PE=4 SV=1	1	8	8	8	5	4	2	3	1	2	5	4	2	3	1	2	5	4	2	3	1	2	28.9	28.9	28.9	39.22	353	353	0.00028177	9.0129	16.1	14.4	5.1	10.8	3.7	3.7	303950000	47871000	45682000	16063000	7355100	3543700	14546000	47
G3H484	G3H484	5	5	5	tr|G3H484|G3H484_CRIGR Putative ATP-dependent RNA helicase DDX49 OS=Cricetulus griseus GN=I79_005084 PE=3 SV=1	1	5	5	5	2	0	1	0	1	0	2	0	1	0	1	0	2	0	1	0	1	0	14.8	14.8	14.8	53.782	480	480	0.00070888	3.9593	6.9	0	2.1	0	3.5	0	130150000	7218800	0	5908500	0	5635200	0	20
G3H485	G3H485	17	17	17	tr|G3H485|G3H485_CRIGR Coatomer subunit epsilon OS=Cricetulus griseus GN=I79_005085 PE=3 SV=1	1	17	17	17	3	3	5	1	4	4	3	3	5	1	4	4	3	3	5	1	4	4	79.5	79.5	79.5	34.523	308	308	0	291.59	16.6	19.2	23.4	7.1	28.2	19.5	7653000000	62407000	37880000	99925000	13414000	68770000	57478000	367
G3H487	G3H487	33	33	33	tr|G3H487|G3H487_CRIGR Regulator of nonsense transcripts 1 OS=Cricetulus griseus GN=I79_005087 PE=4 SV=1	1	33	33	33	24	25	16	13	3	8	24	25	16	13	3	8	24	25	16	13	3	8	52.5	52.5	52.5	85.039	771	771	0	300.06	43.2	43.5	30.6	22.8	4.7	14.4	17350000000	1462300000	1592900000	556040000	343520000	19627000	57427000	645
G3H493	G3H493	1	1	1	tr|G3H493|G3H493_CRIGR UPF0459 protein C19orf50-like OS=Cricetulus griseus GN=I79_005093 PE=4 SV=1	1	1	1	1	1	1	0	0	0	0	1	1	0	0	0	0	1	1	0	0	0	0	8.7	8.7	8.7	23.748	207	207	0.00070755	3.9268	8.7	8.7	0	0	0	0	25980000	11251000	8809300	0	0	0	0	1
G3H495	G3H495	15	15	15	tr|G3H495|G3H495_CRIGR Peptidylprolyl isomerase OS=Cricetulus griseus GN=H671_1g1142 PE=4 SV=1	1	15	15	15	5	4	8	4	7	9	5	4	8	4	7	9	5	4	8	4	7	9	49.9	49.9	49.9	43.703	405	405	0	294.7	17.8	14.1	24.4	14.1	22.7	26.9	10521000000	85424000	60904000	290150000	167890000	162640000	290040000	358
G3H496	G3H496	5	5	5	tr|G3H496|G3H496_CRIGR RNA polymerase II elongation factor ELL (Fragment) OS=Cricetulus griseus GN=I79_005096 PE=4 SV=1	1	5	5	5	3	1	0	1	0	0	3	1	0	1	0	0	3	1	0	1	0	0	12.1	12.1	12.1	60.969	545	545	0.00077479	6.2537	8.3	2.4	0	4.4	0	0	129360000	25009000	8824500	0	4994400	0	0	17
G3H4A5	G3H4A5	4	4	4	tr|G3H4A5|G3H4A5_CRIGR U6 snRNA-associated Sm-like protein LSm4 OS=Cricetulus griseus GN=I79_005105 PE=4 SV=1	1	4	4	4	2	1	1	1	0	0	2	1	1	1	0	0	2	1	1	1	0	0	18.5	18.5	18.5	13.663	124	124	0.00072745	4.5731	13.7	8.1	8.1	8.1	0	0	1557000000	103990000	55346000	6272500	9682600	0	0	82
G3H4A9	G3H4A9	9	9	9	tr|G3H4A9|G3H4A9_CRIGR Mpv17-like protein 2 OS=Cricetulus griseus GN=I79_005109 PE=4 SV=1	1	9	9	9	2	5	2	1	2	1	2	5	2	1	2	1	2	5	2	1	2	1	15.5	15.5	15.5	52.414	471	471	0	143.45	5.5	8.5	8.5	3.2	8.3	3	6462900000	40997000	158160000	97890000	7530400	21044000	22081000	244
G3H4B6	G3H4B6	10	10	10	tr|G3H4B6|G3H4B6_CRIGR Coiled-coil domain-containing protein 124 OS=Cricetulus griseus GN=I79_005116 PE=4 SV=1	1	10	10	10	2	2	1	0	0	1	2	2	1	0	0	1	2	2	1	0	0	1	38.7	38.7	38.7	25.422	217	217	0.0003686	22.289	8.3	10.6	4.6	0	0	6	1362200000	53557000	38911000	14608000	0	0	0	73
G3H4C1	G3H4C1	6	5	5	tr|G3H4C1|G3H4C1_CRIGR 60S ribosomal protein L18a OS=Cricetulus griseus GN=I79_005122 PE=3 SV=1	1	6	5	5	3	3	3	2	2	5	2	3	3	2	2	4	2	3	3	2	2	4	46.4	34.5	34.5	10.02	84	84	0	48.081	31	28.6	28.6	19	19	36.9	12731000000	773860000	1082300000	457950000	466340000	26303000	134240000	147
G3H4C2	G3H4C2	15	15	15	tr|G3H4C2|G3H4C2_CRIGR Microtubule-associated protein 1S OS=Cricetulus griseus GN=I79_005123 PE=4 SV=1	1	15	15	15	5	6	3	3	1	2	5	6	3	3	1	2	5	6	3	3	1	2	24.6	24.6	24.6	91.802	870	870	0.00039651	27.677	6	7.1	3	3	1.3	2.9	1616900000	118410000	108460000	19097000	19866000	1880500	2633100	158
G3H4D2	G3H4D2	24	24	24	tr|G3H4D2|G3H4D2_CRIGR Glycosyltransferase 25 family member 1 OS=Cricetulus griseus GN=I79_005133 PE=4 SV=1	1	24	24	24	3	2	6	4	9	13	3	2	6	4	9	13	3	2	6	4	9	13	25.6	25.6	25.6	108.25	948	948	0	323.31	3.8	2.7	6.9	4.4	9	14.8	12873000000	59271000	30834000	284030000	71463000	353570000	391300000	398
G3H4D5	G3H4D5	4	4	4	tr|G3H4D5|G3H4D5_CRIGR Long-chain fatty acid transport protein 1 OS=Cricetulus griseus GN=I79_005136 PE=4 SV=1	1	4	4	4	0	0	2	1	2	2	0	0	2	1	2	2	0	0	2	1	2	2	22.9	22.9	22.9	24.266	218	218	0.00076278	5.8173	0	0	14.2	5	14.2	14.2	319900000	0	0	14835000	7966800	18641000	20892000	39
G3H4D9	G3H4D9	4	4	4	tr|G3H4D9|G3H4D9_CRIGR Multivesicular body subunit 12A OS=Cricetulus griseus GN=H671_1g2651 PE=4 SV=1	1	4	4	4	1	1	3	1	0	1	1	1	3	1	0	1	1	1	3	1	0	1	21.8	21.8	21.8	28.798	271	271	0.00027996	8.7573	5.2	6.3	17.3	5.2	0	6.3	163880000	6595900	10593000	17250000	3905600	0	10668000	23
G3H4E0	G3H4E0	8	8	8	tr|G3H4E0|G3H4E0_CRIGR Bone marrow stromal antigen 2 OS=Cricetulus griseus GN=I79_005141 PE=4 SV=1	1	8	8	8	8	8	4	5	3	1	8	8	4	5	3	1	8	8	4	5	3	1	23.6	23.6	23.6	23.569	212	212	0	323.31	23.6	23.6	17.9	17.9	11.3	5.2	18497000000	1017300000	1771800000	522890000	454260000	57418000	6859900	387
G3H4F4	G3H4F4	8	8	8	tr|G3H4F4|G3H4F4_CRIGR Vesicle transport protein USE1 OS=Cricetulus griseus GN=I79_005155 PE=4 SV=1	1	8	8	8	0	1	2	1	1	0	0	1	2	1	1	0	0	1	2	1	1	0	33.6	33.6	33.6	30.86	271	271	0.00028612	9.5484	0	4.4	10.7	6.3	2.6	0	363650000	0	4390100	31348000	15259000	18489000	0	34
G3H4F5	G3H4F5	14	14	14	tr|G3H4F5|G3H4F5_CRIGR Myosin-IXb OS=Cricetulus griseus GN=I79_005156 PE=4 SV=1	1	14	14	14	6	9	4	1	0	0	6	9	4	1	0	0	6	9	4	1	0	0	10.8	10.8	10.8	224.49	1987	1987	0.00035663	20.447	4.4	7.6	2.9	0.8	0	0	623710000	65873000	107610000	34236000	0	0	0	59
G3H4G8	G3H4G8	3	3	3	tr|G3H4G8|G3H4G8_CRIGR Solute carrier family 35 member E1 (Fragment) OS=Cricetulus griseus GN=I79_005169 PE=4 SV=1	1	3	3	3	0	0	1	1	0	1	0	0	1	1	0	1	0	0	1	1	0	1	11.9	11.9	11.9	34.161	303	303	0.00069124	3.5387	0	0	4	4	0	4	120770000	0	0	10362000	14779000	0	0	17
G3H4H4	G3H4H4	17	17	17	tr|G3H4H4|G3H4H4_CRIGR Epidermal growth factor receptor substrate 15-like 1 OS=Cricetulus griseus GN=I79_005175 PE=4 SV=1	1	17	17	17	2	2	2	0	1	0	2	2	2	0	1	0	2	2	2	0	1	0	28.2	28.2	28.2	82.827	755	755	0	264.48	4	3.2	4	0	1.9	0	2025400000	11364000	12300000	8173000	0	3331000	0	164
G3H4H6	G3H4H6	10	10	10	tr|G3H4H6|G3H4H6_CRIGR AP-1 complex subunit mu-1 OS=Cricetulus griseus GN=I79_005177 PE=3 SV=1	1	10	10	10	4	5	4	3	2	2	4	5	4	3	2	2	4	5	4	3	2	2	22.7	22.7	22.7	49.849	441	441	0.00043103	34.333	13.2	16.8	13.8	10.4	5.2	6.1	1278000000	49592000	79884000	52629000	35819000	13207000	10497000	97
G3H4I1;G3GVY9;G3H4A8;G3GV12	G3H4I1	10;1;1;1	7;0;0;0	4;0;0;0	tr|G3H4I1|G3H4I1_CRIGR Ras-related protein Rab-8A OS=Cricetulus griseus GN=H671_1g1639 PE=4 SV=1	4	10	7	4	3	5	3	3	4	4	2	3	2	2	3	3	2	2	2	2	1	1	43.6	40.7	22.9	26.854	236	236;133;220;220	0	135.89	14	23.3	14	14	19.5	17.4	2510300000	221390000	218170000	52447000	43939000	33421000	45054000	110
G3H4I2	G3H4I2	24	14	13	tr|G3H4I2|G3H4I2_CRIGR Tropomyosin alpha-1 chain-like protein OS=Cricetulus griseus GN=H671_1g1638 PE=3 SV=1	1	24	14	13	5	5	10	7	12	10	1	2	4	3	5	3	0	1	3	2	4	2	55.1	36.6	36.6	30.686	265	265	0	323.31	14.7	15.8	29.8	25.7	33.2	24.9	36119000000	17187000	68442000	207150000	86875000	129700000	129380000	416
G3H4J1	G3H4J1	25	25	24	tr|G3H4J1|G3H4J1_CRIGR E3 ubiquitin-protein ligase OS=Cricetulus griseus GN=H671_5g15090 PE=4 SV=1	1	25	25	24	1	1	1	1	0	0	1	1	1	1	0	0	0	0	0	0	0	0	14.2	14.2	14.2	289.19	2610	2610	0	63.68	0.3	0.3	0.3	0.3	0	0	1418700000	20853000	23416000	16187000	15001000	0	0	127
G3H4J2	G3H4J2	10	9	9	tr|G3H4J2|G3H4J2_CRIGR Striatin-3 OS=Cricetulus griseus GN=I79_005195 PE=4 SV=1	1	10	9	9	0	0	0	0	0	1	0	0	0	0	0	1	0	0	0	0	0	1	23.4	22.3	22.3	65.146	593	593	0.00030684	12.542	0	0	0	0	0	2.2	247440000	0	0	0	0	0	9843000	19
G3H4J6	G3H4J6	29	29	29	tr|G3H4J6|G3H4J6_CRIGR Sec1 family domain-containing protein 1 OS=Cricetulus griseus GN=I79_005199 PE=3 SV=1	1	29	29	29	7	7	10	9	9	12	7	7	10	9	9	12	7	7	10	9	9	12	57.4	57.4	57.4	71.766	634	634	0	239.96	19.2	19.9	24.3	25.1	23.5	26.8	7339400000	101400000	88667000	242540000	180240000	135090000	241920000	377
G3H4L4;G3HZV3	G3H4L4	11;1	11;1	11;1	tr|G3H4L4|G3H4L4_CRIGR Serine/threonine-protein kinase Nek10 OS=Cricetulus griseus GN=I79_005220 PE=4 SV=1	2	11	11	11	3	3	3	4	4	1	3	3	3	4	4	1	3	3	3	4	4	1	15.2	15.2	15.2	126.18	1120	1120;601	0	216.2	4.1	4.1	4.1	5.1	6.8	1.6	2196900000	35519000	41743000	75093000	42600000	94657000	0	198
G3H4M7	G3H4M7	6	6	6	tr|G3H4M7|G3H4M7_CRIGR Protein LAP2 OS=Cricetulus griseus GN=I79_005232 PE=4 SV=1	1	6	6	6	1	2	1	3	0	0	1	2	1	3	0	0	1	2	1	3	0	0	10.1	10.1	10.1	125.17	1122	1122	0.00032	14.571	1.6	2.9	1.6	4.3	0	0	194190000	3274600	21834000	4257900	20069000	0	0	24
G3H4M8	G3H4M8	6	6	6	tr|G3H4M8|G3H4M8_CRIGR Splicing factor, arginine/serine-rich 12 OS=Cricetulus griseus GN=I79_005233 PE=4 SV=1	1	6	6	6	1	1	1	1	1	0	1	1	1	1	1	0	1	1	1	1	1	0	15.7	15.7	15.7	69.409	611	611	0.00033212	16.523	2.3	2.3	2.3	2.3	2.1	0	270100000	11673000	0	10057000	8782600	5220500	0	33
G3H4N3	G3H4N3	6	3	3	tr|G3H4N3|G3H4N3_CRIGR RuvB-like helicase OS=Cricetulus griseus GN=I79_005238 PE=3 SV=1	1	6	3	3	3	3	2	2	0	1	1	1	1	1	0	0	1	1	1	1	0	0	24.9	8.8	8.8	20.919	193	193	0	128.16	16.6	22.8	16.6	16.6	0	9.8	1332900000	41547000	30807000	8619700	11570000	0	0	55
G3H4P8	G3H4P8	9	9	9	tr|G3H4P8|G3H4P8_CRIGR WW domain-binding protein 11 OS=Cricetulus griseus GN=I79_005254 PE=4 SV=1	1	9	9	9	4	4	0	0	0	0	4	4	0	0	0	0	4	4	0	0	0	0	20	20	20	69.71	639	639	0.0004268	33.367	8	8.3	0	0	0	0	606450000	79853000	89292000	0	0	0	0	42
G3H4Q7	G3H4Q7	5	5	5	tr|G3H4Q7|G3H4Q7_CRIGR Ras-related protein Rab-21 OS=Cricetulus griseus GN=I79_005264 PE=4 SV=1	1	5	5	5	4	4	5	3	4	4	4	4	5	3	4	4	4	4	5	3	4	4	37.2	37.2	37.2	12.094	113	113	0.00037793	23.969	34.5	34.5	37.2	25.7	34.5	37.2	4395800000	116670000	123110000	141940000	87701000	65563000	84291000	271
G3H4R2	G3H4R2	5	5	5	tr|G3H4R2|G3H4R2_CRIGR Zinc finger C3H1 domain-containing protein (Fragment) OS=Cricetulus griseus GN=I79_005269 PE=4 SV=1	1	5	5	5	2	2	2	1	0	0	2	2	2	1	0	0	2	2	2	1	0	0	3.7	3.7	3.7	187.86	1640	1640	0.00072851	4.5878	1.5	1.4	1.3	0.7	0	0	102840000	13837000	18769000	7873700	3589100	0	0	16
G3H4S3	G3H4S3	7	7	7	tr|G3H4S3|G3H4S3_CRIGR Heat shock 70 kDa protein 13 OS=Cricetulus griseus GN=I79_005283 PE=3 SV=1	1	7	7	7	1	1	3	2	2	1	1	1	3	2	2	1	1	1	3	2	2	1	21.1	21.1	21.1	42.553	389	389	0	55.443	4.4	4.4	10.3	6.9	5.9	3.3	1694600000	10623000	7020400	83390000	40549000	31687000	27696000	85
G3H4S4	G3H4S4	12	12	12	tr|G3H4S4|G3H4S4_CRIGR NADH dehydrogenase [ubiquinone] 1 alpha subcomplex subunit 10, mitochondrial OS=Cricetulus griseus GN=I79_005285 PE=3 SV=1	1	12	12	12	0	0	0	0	1	1	0	0	0	0	1	1	0	0	0	0	1	1	50.6	50.6	50.6	36.928	320	320	0	259.56	0	0	0	0	6.9	6.9	4415000000	0	0	0	0	8684000	11596000	128
G3H4T5	G3H4T5	24	24	24	tr|G3H4T5|G3H4T5_CRIGR Glypican-1 OS=Cricetulus griseus GN=I79_005296 PE=3 SV=1	1	24	24	24	5	11	12	10	5	9	5	11	12	10	5	9	5	11	12	10	5	9	38.2	38.2	38.2	58.581	781	781	0	323.31	8.5	17.3	19.1	18.1	7.2	13.6	15355000000	197060000	339630000	398960000	301500000	85655000	259720000	530
G3H4T6	G3H4T6	6	2	1	tr|G3H4T6|G3H4T6_CRIGR Kinesin-like protein KIF1B OS=Cricetulus griseus GN=I79_005302 PE=3 SV=1	1	6	2	1	2	2	2	2	1	1	0	1	1	1	0	1	0	1	1	1	0	1	2.4	0.7	0.3	322.13	2868	2868	0.0082695	1.7464	0.9	0.7	0.7	0.7	0.4	0.3	6535400000	0	31502000	100310000	127140000	0	115720000	50
G3H4V0	G3H4V0	89	89	89	tr|G3H4V0|G3H4V0_CRIGR Vigilin OS=Cricetulus griseus GN=I79_005313 PE=4 SV=1	1	89	89	89	67	66	52	39	9	19	67	66	52	39	9	19	67	66	52	39	9	19	66.1	66.1	66.1	141.72	1268	1268	0	323.31	54.8	54.4	51.1	38.2	9.5	20.4	116490000000	9742600000	10402000000	3357500000	2330300000	108000000	325510000	2897
G3H4V1	G3H4V1	30	30	30	tr|G3H4V1|G3H4V1_CRIGR Septin-2 OS=Cricetulus griseus GN=I79_005314 PE=3 SV=1	1	30	30	30	7	9	12	10	9	18	7	9	12	10	9	18	7	9	12	10	9	18	86.3	86.3	86.3	37.076	321	321	0	323.31	32.4	38.3	47.7	42.4	35.8	59.2	41380000000	464230000	583360000	952150000	618150000	322810000	1045200000	877
G3H4V4	G3H4V4	11	11	6	tr|G3H4V4|G3H4V4_CRIGR Serine/threonine-protein kinase 25 OS=Cricetulus griseus GN=I79_005318 PE=4 SV=1	1	11	11	6	2	3	6	6	1	1	2	3	6	6	1	1	1	2	2	3	0	0	24.7	24.7	10.9	42.591	377	377	0.00037106	22.654	7.2	7.4	15.9	17	4.5	4.5	2104000000	37687000	44876000	112250000	76729000	27560000	29096000	91
G3H4W0	G3H4W0	3	3	3	tr|G3H4W0|G3H4W0_CRIGR Thymidylate kinase OS=Cricetulus griseus GN=I79_005323 PE=4 SV=1	1	3	3	3	0	0	0	1	0	0	0	0	0	1	0	0	0	0	0	1	0	0	44	44	44	8.4035	75	75	0.0009005	3.1079	0	0	0	13.3	0	0	579680000	0	0	0	3247900	0	0	37
G3H4X0	G3H4X0	17	17	16	tr|G3H4X0|G3H4X0_CRIGR LanC-like protein 1 (Fragment) OS=Cricetulus griseus GN=I79_005333 PE=4 SV=1	1	17	17	16	0	0	0	0	0	1	0	0	0	0	0	1	0	0	0	0	0	0	17.6	17.6	16.1	118.62	1055	1055	0	323.31	0	0	0	0	0	1.5	15789000000	0	0	0	0	0	25816000	291
G3H4Y5	G3H4Y5	8	8	7	tr|G3H4Y5|G3H4Y5_CRIGR Serine/threonine-protein phosphatase 2A 56 kDa regulatory subunit epsilon isoform OS=Cricetulus griseus GN=I79_005349 PE=4 SV=1	1	8	8	7	0	0	0	3	0	1	0	0	0	3	0	1	0	0	0	3	0	1	21.8	21.8	20.3	54.727	467	467	0.00044444	37.969	0	0	0	9.6	0	3.9	942420000	0	0	0	12182000	0	7982300	69
G3H4Y6	G3H4Y6	5	5	5	tr|G3H4Y6|G3H4Y6_CRIGR WD repeat-containing protein 89 OS=Cricetulus griseus GN=I79_005350 PE=4 SV=1	1	5	5	5	0	2	1	1	0	0	0	2	1	1	0	0	0	2	1	1	0	0	16.8	16.8	16.8	42.871	386	386	0.00078329	6.5552	0	6.2	2.8	2.8	0	0	147520000	0	16113000	14185000	12431000	0	0	14
G3H4Z5	G3H4Z5	67	67	66	tr|G3H4Z5|G3H4Z5_CRIGR C-1-tetrahydrofolate synthase, cytoplasmic OS=Cricetulus griseus GN=H671_5g14786 PE=3 SV=1	1	67	67	66	48	52	47	43	14	29	48	52	47	43	14	29	47	51	47	43	14	29	69.1	69.1	68.1	101.29	936	936	0	323.31	57.1	60.8	58	53.8	17.9	35	121110000000	9701400000	11280000000	4470300000	3780200000	240750000	607950000	2286
G3H4Z8	G3H4Z8	36	34	21	tr|G3H4Z8|G3H4Z8_CRIGR Heat shock-related 70 kDa protein 2 OS=Cricetulus griseus GN=I79_005362 PE=3 SV=1	1	36	34	21	12	12	11	11	10	12	10	10	9	9	8	10	4	4	3	3	1	1	56.6	56.6	40.1	69.668	634	634	0	323.31	19.7	19.7	18	17.4	12.9	14.5	307070000000	2095400000	2570000000	1842600000	1046500000	918940000	1612400000	1647
G3H509	G3H509	22	22	22	tr|G3H509|G3H509_CRIGR Vacuolar protein sorting-associated protein 13C OS=Cricetulus griseus GN=I79_005376 PE=4 SV=1	1	22	22	22	4	3	1	1	0	0	4	3	1	1	0	0	4	3	1	1	0	0	18.2	18.2	18.2	199.23	1772	1772	0	71.861	4.1	3.2	1	1	0	0	1099400000	37955000	24581000	5548700	6177000	0	0	93
G3H510	G3H510	47	40	40	tr|G3H510|G3H510_CRIGR Talin-2 OS=Cricetulus griseus GN=I79_005377 PE=4 SV=1	1	47	40	40	4	4	13	10	5	4	3	3	11	8	3	1	3	3	11	8	3	1	27.3	25.1	25.1	271.68	2542	2542	0	218.86	2	1.9	8	5.4	2.4	2.2	4100400000	30069000	31796000	94538000	68580000	4483900	7231600	249
G3H515	G3H515	7	2	2	tr|G3H515|G3H515_CRIGR Ras-related protein Rab-8B OS=Cricetulus griseus GN=H671_4g11608 PE=4 SV=1	1	7	2	2	3	5	3	3	2	4	2	2	2	2	0	2	2	2	2	2	0	2	33.3	12.6	12.6	23.63	207	207	0	68.308	17.9	28.5	17.9	17.9	12.6	22.7	1367200000	90847000	109200000	103250000	44644000	0	27458000	76
G3H530	G3H530	25	25	24	tr|G3H530|G3H530_CRIGR Sorting nexin-1 OS=Cricetulus griseus GN=I79_005399 PE=4 SV=1	1	25	25	24	6	6	3	3	2	1	6	6	3	3	2	1	5	5	3	3	1	1	48.7	48.7	46.6	58.921	522	522	0	138.52	14.6	14.9	7.3	7.7	4	2.7	8673300000	63596000	91044000	24134000	25699000	9900200	4652300	376
G3H533	G3H533	30	30	30	tr|G3H533|G3H533_CRIGR Peptidyl-prolyl cis-trans isomerase OS=Cricetulus griseus GN=I79_005402 PE=3 SV=1	1	30	30	30	12	14	16	15	16	25	12	14	16	15	16	25	12	14	16	15	16	25	73.6	73.6	73.6	23.634	216	216	0	323.31	53.2	56.5	57.9	57.4	64.8	73.6	176540000000	2312100000	2529200000	4662400000	3769100000	2043500000	6702500000	1648
G3H535;G3HKB5	G3H535	13;4	13;4	4;0	tr|G3H535|G3H535_CRIGR Casein kinase I isoform gamma-1 OS=Cricetulus griseus GN=I79_005404 PE=3 SV=1	2	13	13	4	0	2	4	0	2	1	0	2	4	0	2	1	0	1	1	0	1	1	31.2	31.2	11.8	52.68	459	459;102	0.00029369	10.502	0	6.3	9.4	0	5.2	3.1	738070000	0	7230000	53355000	0	13800000	13533000	70
G3H559	G3H559	56	56	55	tr|G3H559|G3H559_CRIGR Alpha-mannosidase OS=Cricetulus griseus GN=I79_005430 PE=3 SV=1	1	56	56	55	9	12	27	27	22	17	9	12	27	27	22	17	9	12	27	26	22	17	56	56	55.2	125.37	1099	1099	0	323.31	11	15.8	32.8	33.7	24.7	17.6	16633000000	120020000	208150000	787680000	820380000	366390000	180150000	882
G3H565	G3H565	11	10	10	tr|G3H565|G3H565_CRIGR Prolyl 4-hydroxylase subunit alpha-2 OS=Cricetulus griseus GN=I79_005437 PE=4 SV=1	1	11	10	10	1	1	1	1	2	4	0	0	0	0	1	3	0	0	0	0	1	3	20.7	19.2	19.2	65.833	584	584	0.00031338	13.463	1.5	1.5	1.5	1.5	3.6	8	518370000	0	0	0	0	4465600	26456000	59
G3H568	G3H568	2	2	2	tr|G3H568|G3H568_CRIGR Folliculin-interacting protein 1 OS=Cricetulus griseus GN=I79_005440 PE=4 SV=1	1	2	2	2	0	0	1	1	1	1	0	0	1	1	1	1	0	0	1	1	1	1	1.2	1.2	1.2	161.19	1435	1435	0.0072978	1.8019	0	0	0.6	0.6	0.6	0.6	401830000	0	0	25133000	15526000	50013000	15527000	23
G3H576;G3H3B3	G3H576	41;1	41;1	41;1	tr|G3H576|G3H576_CRIGR Annexin OS=Cricetulus griseus GN=I79_005451 PE=3 SV=1	2	41	41	41	3	3	4	5	1	4	3	3	4	5	1	4	3	3	4	5	1	4	60.2	60.2	60.2	76.493	676	676;128	0	323.31	6.1	7.1	9.5	10.8	1.3	8.4	22429000000	24548000	37969000	62413000	41027000	0	25965000	823
G3H577	G3H577	6	6	6	tr|G3H577|G3H577_CRIGR Ganglioside GM2 activator OS=Cricetulus griseus GN=I79_005452 PE=4 SV=1	1	6	6	6	4	2	3	0	1	2	4	2	3	0	1	2	4	2	3	0	1	2	26.2	26.2	26.2	20.846	191	191	0	49.218	26.2	20.4	26.2	0	11.5	17.3	3193900000	171970000	50965000	40096000	0	4530500	15044000	159
G3H584	G3H584	12	12	12	tr|G3H584|G3H584_CRIGR SPARC OS=Cricetulus griseus GN=I79_005459 PE=4 SV=1	1	12	12	12	5	4	5	6	3	7	5	4	5	6	3	7	5	4	5	6	3	7	42.6	42.6	42.6	28.209	249	249	0	182.74	18.1	19.7	23.7	28.5	14.1	22.1	30863000000	65437000	65054000	242990000	178560000	82254000	242400000	573
G3H5A2	G3H5A2	11	11	11	tr|G3H5A2|G3H5A2_CRIGR U2 small nuclear ribonucleoprotein A OS=Cricetulus griseus GN=I79_005480 PE=4 SV=1	1	11	11	11	4	2	0	1	0	0	4	2	0	1	0	0	4	2	0	1	0	0	60	60	60	9.979	95	95	0	268.4	41.1	27.4	0	13.7	0	0	4331400000	37760000	60247000	0	9374500	0	0	175
G3H5A7	G3H5A7	13	13	13	tr|G3H5A7|G3H5A7_CRIGR Tight junction protein ZO-1 OS=Cricetulus griseus GN=I79_005485 PE=4 SV=1	1	13	13	13	4	5	1	2	0	1	4	5	1	2	0	1	4	5	1	2	0	1	26.2	26.2	26.2	86.019	762	762	0	122.86	8.4	10.2	1.6	3.3	0	1.6	2625100000	134660000	106850000	13152000	19977000	0	3293700	165
G3H5A9	G3H5A9	11	11	11	tr|G3H5A9|G3H5A9_CRIGR Exosome complex exonuclease RRP44 OS=Cricetulus griseus GN=I79_005487 PE=4 SV=1	1	11	11	11	4	5	2	1	0	0	4	5	2	1	0	0	4	5	2	1	0	0	28.7	28.7	28.7	70.507	621	621	0	150.04	12.7	13.8	7.6	2.4	0	0	1609600000	120960000	155150000	44513000	14391000	0	0	112
G3H5C9;G3H513;G3HNK0	G3H5C9;G3H513	5;3;2	3;3;2	3;3;2	tr|G3H5C9|G3H5C9_CRIGR 40S ribosomal protein S27 OS=Cricetulus griseus GN=I79_005510 PE=3 SV=1;tr|G3H513|G3H513_CRIGR 40S ribosomal protein S27 OS=Cricetulus griseus GN=I79_005382 PE=3 SV=1	3	5	3	3	5	4	4	4	2	4	3	2	2	2	1	2	3	2	2	2	1	2	29.8	13.1	13.1	9.5882	84	84;52;52	0.00089127	2.9982	29.8	28.6	28.6	28.6	25	28.6	15297000000	1353900000	1104900000	455920000	410130000	37626000	133190000	94
G3H5D5;G3HTK8	G3H5D5	6;2	6;2	5;1	tr|G3H5D5|G3H5D5_CRIGR Acyl-CoA-binding protein OS=Cricetulus griseus GN=I79_005522 PE=4 SV=1	2	6	6	5	4	2	3	2	0	3	4	2	3	2	0	3	3	2	3	2	0	3	41.2	41.2	41.2	13.479	119	119;87	0	132.68	38.7	28.6	30.3	28.6	0	31.9	35349000000	101240000	108290000	95718000	70372000	0	58042000	481
G3H5E2;G3H9F9	G3H5E2	21;1	21;1	21;1	tr|G3H5E2|G3H5E2_CRIGR Band 4.1-like protein 5 OS=Cricetulus griseus GN=I79_005529 PE=4 SV=1	2	21	21	21	3	6	6	6	4	4	3	6	6	6	4	4	3	6	6	6	4	4	43.1	43.1	43.1	80.116	717	717;676	0	273.53	7.7	14.1	17.3	14.1	10.2	11	2885500000	15965000	97524000	84512000	167010000	31409000	30569000	187
G3H5E5	G3H5E5	16	7	7	tr|G3H5E5|G3H5E5_CRIGR Ras-related protein Ral-B OS=Cricetulus griseus GN=I79_005532 PE=4 SV=1	1	16	7	7	8	6	7	5	5	9	3	2	1	1	1	4	3	2	1	1	1	4	45.8	20.7	20.7	25.568	227	227	0.0003861	25.351	34.4	30.8	31.7	28.2	30.8	42.3	4489300000	155710000	187870000	150900000	117370000	7973500	64235000	117
G3H5F2	G3H5F2	27	27	27	tr|G3H5F2|G3H5F2_CRIGR Coiled-coil domain-containing protein 93 OS=Cricetulus griseus GN=I79_005516 PE=4 SV=1	1	27	27	27	9	4	3	2	1	1	9	4	3	2	1	1	9	4	3	2	1	1	39.2	39.2	39.2	72.682	627	627	0	46.15	16.4	7.3	5.1	3.5	1.9	1.9	3285400000	106540000	50016000	47651000	19925000	3311600	4699400	225
G3H5G6	G3H5G6	10	10	10	tr|G3H5G6|G3H5G6_CRIGR Thioredoxin-like protein 1 OS=Cricetulus griseus GN=I79_005547 PE=4 SV=1	1	10	10	10	3	6	1	1	0	0	3	6	1	1	0	0	3	6	1	1	0	0	54	54	54	20.814	189	189	0	68.807	23.8	34.9	7.9	7.9	0	0	3701600000	104050000	221290000	9352400	13319000	0	0	110
G3H5H2	G3H5H2	14	14	14	tr|G3H5H2|G3H5H2_CRIGR Gamma-soluble NSF attachment protein OS=Cricetulus griseus GN=I79_005553 PE=4 SV=1	1	14	14	14	9	9	7	6	3	3	9	9	7	6	3	3	9	9	7	6	3	3	69	69	69	17.111	155	155	0	141.13	46.5	52.9	51	38.1	25.8	31.6	5139200000	277270000	271820000	159840000	103040000	25308000	41913000	264
G3H5I9;G3GZT1	G3H5I9	6;1	6;1	6;1	tr|G3H5I9|G3H5I9_CRIGR Pleiotropic regulator 1 OS=Cricetulus griseus GN=I79_005571 PE=4 SV=1	2	6	6	6	1	2	1	1	1	0	1	2	1	1	1	0	1	2	1	1	1	0	27.6	27.6	27.6	42.636	384	384;120	0	51.644	4.7	7.6	4.7	4.9	2.9	0	593210000	16163000	29512000	19899000	4993400	6049300	0	51
G3H5K9	G3H5K9	21	21	21	tr|G3H5K9|G3H5K9_CRIGR SH3 domain-containing kinase-binding protein 1 OS=Cricetulus griseus GN=H671_xg20512 PE=4 SV=1	1	21	21	21	16	13	3	6	0	0	16	13	3	6	0	0	16	13	3	6	0	0	38.7	38.7	38.7	65.703	602	602	0	128.95	25.9	24.9	8.8	13.1	0	0	5032100000	409720000	409230000	44098000	83048000	0	0	137
G3H5L5;G3HK32	G3H5L5	17;3	17;3	13;0	tr|G3H5L5|G3H5L5_CRIGR Ribosomal protein S6 kinase alpha-3 OS=Cricetulus griseus GN=I79_005599 PE=4 SV=1	2	17	17	13	1	1	1	1	0	0	1	1	1	1	0	0	1	1	1	1	0	0	27.4	27.4	21.2	80.669	712	712;644	0.00033659	17.08	1.5	1.5	1.5	1.5	0	0	1727000000	4690500	5268000	3888500	3326600	0	0	115
G3H5M8	G3H5M8	9	9	9	tr|G3H5M8|G3H5M8_CRIGR HEAT repeat-containing protein 3 OS=Cricetulus griseus GN=I79_005614 PE=4 SV=1	1	9	9	9	1	1	0	0	0	0	1	1	0	0	0	0	1	1	0	0	0	0	19.6	19.6	19.6	61.081	556	556	0.00032637	15.509	2.3	2.3	0	0	0	0	1353400000	4867600	0	0	0	0	0	116
G3H5N5	G3H5N5	8	8	8	tr|G3H5N5|G3H5N5_CRIGR UDP-glucuronic acid decarboxylase 1 OS=Cricetulus griseus GN=I79_005629 PE=4 SV=1	1	8	8	8	1	0	3	3	1	3	1	0	3	3	1	3	1	0	3	3	1	3	33.4	33.4	33.4	43.854	386	386	0.00032072	14.647	2.8	0	13	13	2.8	17.6	766520000	5350700	0	27073000	29787000	7220100	19863000	77
G3H5P0	G3H5P0	1	1	1	tr|G3H5P0|G3H5P0_CRIGR Ashwin OS=Cricetulus griseus GN=I79_005624 PE=4 SV=1	1	1	1	1	0	0	0	1	0	0	0	0	0	1	0	0	0	0	0	1	0	0	8.6	8.6	8.6	26.208	232	232	0.00089206	3.0139	0	0	0	8.6	0	0	93295000	0	0	0	3841100	0	0	12
G3H5P2	G3H5P2	12	12	12	tr|G3H5P2|G3H5P2_CRIGR Four and a half LIM domains protein 2 OS=Cricetulus griseus GN=I79_005626 PE=4 SV=1	1	12	12	12	2	1	0	1	0	0	2	1	0	1	0	0	2	1	0	1	0	0	46.6	46.6	46.6	32.041	279	279	0.00030404	12.07	10	6.5	0	6.5	0	0	890400000	15417000	13291000	0	5330300	0	0	66
G3H5P3	G3H5P3	8	8	8	tr|G3H5P3|G3H5P3_CRIGR Cytoplasmic protein NCK2 OS=Cricetulus griseus GN=I79_005627 PE=4 SV=1	1	8	8	8	3	5	2	1	0	0	3	5	2	1	0	0	3	5	2	1	0	0	27.6	27.6	27.6	42.867	380	380	0.00040917	29.987	8.7	16.3	5.8	3.4	0	0	564170000	31903000	38436000	11519000	9756300	0	0	61
G3H5P9	G3H5P9	16	16	16	tr|G3H5P9|G3H5P9_CRIGR Intron-binding protein aquarius OS=Cricetulus griseus GN=I79_005635 PE=4 SV=1	1	16	16	16	4	10	7	3	3	1	4	10	7	3	3	1	4	10	7	3	3	1	16.7	16.7	16.7	169.08	1472	1472	0	41.329	3.2	9.8	6.5	3	2.4	1	1005100000	33648000	103780000	68241000	37613000	17416000	4573000	102
G3H5Q0;G3HQY2	G3H5Q0;G3HQY2	32;29	2;0	2;0	tr|G3H5Q0|G3H5Q0_CRIGR Actin, alpha cardiac muscle 1 OS=Cricetulus griseus GN=I79_005636 PE=3 SV=1;tr|G3HQY2|G3HQY2_CRIGR Actin, aortic smooth muscle OS=Cricetulus griseus GN=H671_3g9856 PE=3 SV=1	2	32	2	2	8	11	20	17	23	29	0	0	0	0	0	2	0	0	0	0	0	2	43.8	8.8	8.8	42.019	377	377;443	0	258.22	19.6	27.3	34.5	34.5	36.1	36.6	709980000	0	0	0	0	0	516360000	24
G3H5Q3	G3H5Q3	9	9	9	tr|G3H5Q3|G3H5Q3_CRIGR DNA mismatch repair protein OS=Cricetulus griseus GN=I79_005639 PE=3 SV=1	1	9	9	9	4	2	0	1	1	0	4	2	0	1	1	0	4	2	0	1	1	0	14.7	14.7	14.7	95.479	852	852	0.00037258	22.902	5.8	3.1	0	1.6	1.6	0	551240000	39808000	17423000	0	4443900	0	0	66
G3H5Q5	G3H5Q5	17	17	17	tr|G3H5Q5|G3H5Q5_CRIGR DNA mismatch repair protein Msh6 OS=Cricetulus griseus GN=I79_005641 PE=3 SV=1	1	17	17	17	3	2	0	0	0	0	3	2	0	0	0	0	3	2	0	0	0	0	17.1	17.1	17.1	141.52	1260	1260	0.00035714	20.575	4.2	2	0	0	0	0	699680000	24780000	9861200	0	0	0	0	77
G3H5R2	G3H5R2	12	12	12	tr|G3H5R2|G3H5R2_CRIGR KLRAQ motif-containing protein 1 OS=Cricetulus griseus GN=I79_005649 PE=4 SV=1	1	12	12	12	5	9	3	2	0	0	5	9	3	2	0	0	5	9	3	2	0	0	22.9	22.9	22.9	83.321	734	734	0	51.381	10.6	17.2	6.7	4.8	0	0	443900000	57379000	86738000	18615000	6026100	0	0	57
G3H5T7	G3H5T7	6	6	5	tr|G3H5T7|G3H5T7_CRIGR Chromobox protein-like 1 OS=Cricetulus griseus GN=I79_005678 PE=4 SV=1	1	6	6	5	1	0	0	0	0	0	1	0	0	0	0	0	0	0	0	0	0	0	31.8	31.8	26.3	32.437	289	289	0	57.571	5.5	0	0	0	0	0	4286400000	49748000	0	0	0	0	0	131
G3H5U0	G3H5U0	19	19	18	tr|G3H5U0|G3H5U0_CRIGR CDK5 regulatory subunit-associated protein 3 OS=Cricetulus griseus GN=I79_005682 PE=4 SV=1	1	19	19	18	1	1	5	8	8	9	1	1	5	8	8	9	1	1	5	7	7	8	43.1	43.1	41.5	51.393	455	455	0	211.41	3.1	3.1	13.6	19.6	19.8	24	3560400000	14670000	8437600	87976000	138680000	251700000	301750000	216
G3H5U8	G3H5U8	2	1	1	tr|G3H5U8|G3H5U8_CRIGR Oxysterol-binding protein OS=Cricetulus griseus GN=I79_005690 PE=3 SV=1	1	2	1	1	0	0	0	0	1	1	0	0	0	0	1	1	0	0	0	0	1	1	7.1	4.3	4.3	52.98	464	464	0.00090395	3.1759	0	0	0	0	4.3	4.3	35953000	0	0	0	0	4765700	5070000	7
G3H5V0	G3H5V0	44	44	44	tr|G3H5V0|G3H5V0_CRIGR Importin subunit beta-1 OS=Cricetulus griseus GN=I79_005692 PE=4 SV=1	1	44	44	44	4	5	7	2	4	6	4	5	7	2	4	6	4	5	7	2	4	6	31.1	31.1	31.1	211.2	1894	1894	0	323.31	3	3.5	4.5	1.4	2.7	3.7	27218000000	174150000	155390000	339230000	60193000	53228000	86360000	760
G3H5W0;G3IQ10;G3HSE3	G3H5W0	10;3;1	10;3;1	10;3;1	tr|G3H5W0|G3H5W0_CRIGR Proteasome subunit beta type OS=Cricetulus griseus GN=I79_005704 PE=3 SV=1	3	10	10	10	5	5	2	2	1	2	5	5	2	2	1	2	5	5	2	2	1	2	45.4	45.4	45.4	21.867	194	194;52;95	0	313.08	29.9	29.9	13.9	17.5	4.6	17.5	6251500000	114490000	143130000	7888900	10994000	3243700	13094000	285
G3H5W1;G3H5C5	G3H5W1;G3H5C5	7;4	7;4	7;4	tr|G3H5W1|G3H5W1_CRIGR Phosphatidylinositol-5-phosphate 4-kinase type-2 beta OS=Cricetulus griseus GN=I79_005705 PE=4 SV=1;tr|G3H5C5|G3H5C5_CRIGR Phosphatidylinositol-5-phosphate 4-kinase type-2 alpha OS=Cricetulus griseus GN=I79_005506 PE=4 SV=1	2	7	7	7	0	0	4	2	1	1	0	0	4	2	1	1	0	0	4	2	1	1	22.4	22.4	22.4	43.015	375	375;320	0.00041754	31.551	0	0	14.9	8.3	3.7	3.7	731140000	0	0	64287000	31822000	13959000	11434000	60
G3H5W4;G3I5G8;G3HW09	G3H5W4	15;7;2	15;7;2	15;7;2	tr|G3H5W4|G3H5W4_CRIGR 60S ribosomal protein L23 OS=Cricetulus griseus GN=I79_005709 PE=3 SV=1	3	15	15	15	8	10	10	7	3	7	8	10	10	7	3	7	8	10	10	7	3	7	80	80	80	14.865	140	140;128;81	0	323.31	42.1	65	55.7	35	21.4	42.9	77084000000	4532600000	4989300000	1749500000	2150700000	41853000	600890000	641
G3H5W5	G3H5W5	13	13	13	tr|G3H5W5|G3H5W5_CRIGR LIM and SH3 domain protein 1 OS=Cricetulus griseus GN=I79_005710 PE=4 SV=1	1	13	13	13	3	3	8	6	2	5	3	3	8	6	2	5	3	3	8	6	2	5	43.2	43.2	43.2	25.822	227	227	0	140.82	18.5	16.3	34.4	30.4	11.9	24.2	15808000000	54292000	27897000	387950000	356650000	24910000	67831000	379
G3H5X3	G3H5X3	3	3	3	tr|G3H5X3|G3H5X3_CRIGR Cell division cycle 2-related protein kinase 7 OS=Cricetulus griseus GN=I79_005718 PE=4 SV=1	1	3	3	3	1	2	0	0	0	0	1	2	0	0	0	0	1	2	0	0	0	0	3.8	3.8	3.8	151.11	1379	1379	0.00074386	5.153	1.2	2.7	0	0	0	0	143830000	20666000	22575000	0	0	0	0	11
G3H5X6	G3H5X6	6	6	6	tr|G3H5X6|G3H5X6_CRIGR StAR-related lipid transfer protein 3 OS=Cricetulus griseus GN=I79_005721 PE=4 SV=1	1	6	6	6	5	5	1	0	0	0	5	5	1	0	0	0	5	5	1	0	0	0	19.5	19.5	19.5	50.175	442	442	0.00035727	20.608	17.2	17.2	4.1	0	0	0	412420000	100470000	102150000	7622000	0	0	0	51
G3H5Y0;G3GWZ4;G3HNQ1;G3HTN8	G3H5Y0	5;1;1;1	5;1;1;1	4;0;0;0	tr|G3H5Y0|G3H5Y0_CRIGR Receptor protein-tyrosine kinase OS=Cricetulus griseus GN=I79_005725 PE=3 SV=1	4	5	5	4	1	0	2	3	1	1	1	0	2	3	1	1	1	0	2	3	1	1	6	6	5.3	138.46	1256	1256;435;594;914	0.00028571	9.5159	1.4	0	3.1	4.3	1.7	1	142830000	4682800	0	12078000	22526000	4045700	5170000	22
G3H5Y7	G3H5Y7	4	4	4	tr|G3H5Y7|G3H5Y7_CRIGR Protocadherin-19 OS=Cricetulus griseus GN=I79_005736 PE=4 SV=1	1	4	4	4	0	0	0	1	0	0	0	0	0	1	0	0	0	0	0	1	0	0	7.9	7.9	7.9	66.932	611	611	0.0021053	2.2528	0	0	0	1.3	0	0	76697000	0	0	0	4383100	0	0	14
G3H5Y9	G3H5Y9	3	3	3	tr|G3H5Y9|G3H5Y9_CRIGR Tetraspanin OS=Cricetulus griseus GN=H671_xg19897 PE=3 SV=1	1	3	3	3	1	3	1	1	0	0	1	3	1	1	0	0	1	3	1	1	0	0	13.1	13.1	13.1	27.469	245	245	0.00030321	11.98	4.9	13.1	4.9	4.9	0	0	2225300000	55889000	98328000	19638000	32081000	0	0	50
G3H5Z5	G3H5Z5	10	10	6	tr|G3H5Z5|G3H5Z5_CRIGR Cleavage stimulation factor 64 kDa subunit OS=Cricetulus griseus GN=I79_005744 PE=4 SV=1	1	10	10	6	3	0	1	2	0	0	3	0	1	2	0	0	2	0	1	2	0	0	27.6	27.6	15.9	58.962	558	558	0	62.018	10.2	0	2	7	0	0	1896500000	25714000	0	7227600	15134000	0	0	103
G3H604	G3H604	8	8	8	tr|G3H604|G3H604_CRIGR Alpha-galactosidase A OS=Cricetulus griseus GN=I79_005753 PE=3 SV=1	1	8	8	8	2	2	1	3	2	1	2	2	1	3	2	1	2	2	1	3	2	1	30.8	30.8	30.8	38.49	341	341	0	118.23	7.9	7.9	5.3	12.9	7.9	5.3	3607800000	33675000	30833000	15123000	18722000	25218000	4566600	154
G3H605	G3H605	16	16	9	tr|G3H605|G3H605_CRIGR Heterogeneous nuclear ribonucleoprotein H2 OS=Cricetulus griseus GN=H671_xg20015 PE=4 SV=1	1	16	16	9	7	7	6	6	3	4	7	7	6	6	3	4	1	2	1	2	0	2	45.9	45.9	26.9	49.279	449	449	0	323.31	18.5	24.7	20.5	18	9.6	12.2	19969000000	637830000	796120000	413270000	303030000	100360000	104070000	506
G3H609	G3H609	17	17	17	tr|G3H609|G3H609_CRIGR Glutathione reductase, mitochondrial OS=Cricetulus griseus GN=I79_005762 PE=4 SV=1	1	17	17	17	0	1	1	1	1	2	0	1	1	1	1	2	0	1	1	1	1	2	63.9	63.9	63.9	44.949	410	410	0	173.53	0	2.9	2.9	2.9	2.9	3.2	10152000000	0	4527300	3928700	3657600	6464400	7963500	305
G3H610	G3H610	5	5	5	tr|G3H610|G3H610_CRIGR Transcription initiation factor IIE subunit beta OS=Cricetulus griseus GN=I79_005763 PE=3 SV=1	1	5	5	5	3	4	2	2	0	0	3	4	2	2	0	0	3	4	2	2	0	0	27.5	27.5	27.5	32.953	291	291	0	43.454	18.6	23.4	14.4	14.4	0	0	948020000	41152000	84944000	11586000	11529000	0	0	88
G3H615	G3H615	4	4	4	tr|G3H615|G3H615_CRIGR Dynactin subunit 6 OS=Cricetulus griseus GN=I79_005768 PE=4 SV=1	1	4	4	4	0	1	0	0	0	0	0	1	0	0	0	0	0	1	0	0	0	0	20	20	20	20.66	190	190	0.00074239	5.0933	0	9.5	0	0	0	0	363270000	0	33977000	0	0	0	0	17
G3H619	G3H619	3	3	3	tr|G3H619|G3H619_CRIGR Transmembrane protein 66 OS=Cricetulus griseus GN=I79_005772 PE=4 SV=1	1	3	3	3	0	0	0	0	1	1	0	0	0	0	1	1	0	0	0	0	1	1	14.1	14.1	14.1	36.12	333	333	0.00074664	5.2474	0	0	0	0	6.9	6.9	66538000	0	0	0	0	3685500	4495800	13
G3H626	G3H626	2	2	2	tr|G3H626|G3H626_CRIGR Purine-rich element-binding protein gamma (Fragment) OS=Cricetulus griseus GN=I79_005759 PE=4 SV=1	1	2	2	2	1	2	0	0	0	1	1	2	0	0	0	1	1	2	0	0	0	1	3.8	3.8	3.8	34.061	292	292	0.0021057	2.2543	3.4	3.8	0	0	0	3.8	346540000	40959000	104090000	0	0	0	9734900	20
G3H627;G3H2D0;G3IML8	G3H627;G3H2D0	10;9;3	1;1;0	1;1;0	tr|G3H627|G3H627_CRIGR Serine/threonine-protein phosphatase (Fragment) OS=Cricetulus griseus GN=I79_005760 PE=3 SV=1;tr|G3H2D0|G3H2D0_CRIGR Serine/threonine-protein phosphatase OS=Cricetulus griseus GN=I79_004339 PE=3 SV=1	3	10	1	1	2	3	3	2	2	2	0	1	1	0	1	1	0	1	1	0	1	1	42.7	7	7	41.086	356	356;244;65	0	99.792	7	14	14	7	11	10.1	1023600000	0	13700000	9647400	0	11061000	19897000	42
G3H633	G3H633	19	19	19	tr|G3H633|G3H633_CRIGR SNW domain-containing protein 1 OS=Cricetulus griseus GN=I79_005783 PE=4 SV=1	1	19	19	19	7	8	2	8	0	1	7	8	2	8	0	1	7	8	2	8	0	1	40.3	40.3	40.3	61.576	536	536	0	124.14	15.3	22.8	5	21.6	0	2.8	2181300000	142350000	134480000	28370000	94280000	0	9245400	162
G3H635	G3H635	12	12	12	tr|G3H635|G3H635_CRIGR Serine palmitoyltransferase 2 OS=Cricetulus griseus GN=I79_005786 PE=3 SV=1	1	12	12	12	0	0	3	4	4	5	0	0	3	4	4	5	0	0	3	4	4	5	33.4	33.4	33.4	47.381	425	425	0.0004279	33.559	0	0	12.5	17.4	14.1	17.2	850050000	0	0	37668000	20452000	54477000	42427000	93
G3H636	G3H636	5	5	5	tr|G3H636|G3H636_CRIGR Serine palmitoyltransferase 2 OS=Cricetulus griseus GN=I79_005787 PE=4 SV=1	1	5	5	5	1	1	2	1	3	3	1	1	2	1	3	3	1	1	2	1	3	3	75.3	75.3	75.3	8.79	77	77	0	176.45	23.4	23.4	49.4	23.4	50.6	49.4	1134400000	5931000	4654900	75338000	15195000	69076000	73993000	63
G3H638	G3H638	20	20	20	tr|G3H638|G3H638_CRIGR Activator of 90 kDa heat shock protein ATPase-like 1 OS=Cricetulus griseus GN=I79_005789 PE=4 SV=1	1	20	20	20	2	1	2	2	2	2	2	1	2	2	2	2	2	1	2	2	2	2	66	66	66	38.129	338	338	0	323.31	12.1	7.4	10.9	10.9	9.2	9.2	12531000000	15487000	16438000	24664000	10006000	16105000	30075000	333
G3H639	G3H639	2	2	2	tr|G3H639|G3H639_CRIGR Uncharacterized protein C14orf133-like OS=Cricetulus griseus GN=I79_005790 PE=4 SV=1	1	2	2	2	1	0	0	0	0	0	1	0	0	0	0	0	1	0	0	0	0	0	6.1	6.1	6.1	56.743	491	491	0.0082778	1.7609	2.6	0	0	0	0	0	14384000	3471200	0	0	0	0	0	4
G3H653	G3H653	10	10	9	tr|G3H653|G3H653_CRIGR Enhanced at puberty protein 1 OS=Cricetulus griseus GN=I79_005804 PE=4 SV=1	1	10	10	9	6	6	1	2	0	0	6	6	1	2	0	0	6	6	1	2	0	0	18	18	15.9	80.13	772	772	0.00037411	23.19	11.1	11.1	1.4	4.1	0	0	980560000	126340000	113570000	6069100	11740000	0	0	91
G3H656	G3H656	8	8	8	tr|G3H656|G3H656_CRIGR Cytoplasmic dynein 1 light intermediate chain 2 OS=Cricetulus griseus GN=I79_005807 PE=4 SV=1	1	8	8	8	0	0	1	0	0	0	0	0	1	0	0	0	0	0	1	0	0	0	21.6	21.6	21.6	68.815	619	619	0.00041051	30.295	0	0	4.4	0	0	0	866840000	0	0	5455200	0	0	0	45
G3H678	G3H678	5	5	5	tr|G3H678|G3H678_CRIGR N-acetylglucosamine-1-phosphotransferase subunits alpha/beta (Fragment) OS=Cricetulus griseus GN=I79_005832 PE=4 SV=1	1	5	5	5	0	0	1	1	0	0	0	0	1	1	0	0	0	0	1	1	0	0	6	6	6	118.83	1046	1046	0.00069557	3.6355	0	0	1.1	1.1	0	0	41423000	0	0	5411800	5495800	0	0	9
G3H683	G3H683	26	26	26	tr|G3H683|G3H683_CRIGR Small subunit processome component 20-like OS=Cricetulus griseus GN=I79_005837 PE=4 SV=1	1	26	26	26	15	14	11	10	1	0	15	14	11	10	1	0	15	14	11	10	1	0	11.8	11.8	11.8	317.95	2786	2786	0	74.104	6.8	6.6	5.4	4.5	0.4	0	1945000000	216540000	185190000	95372000	86138000	4165500	0	202
G3H697	G3H697	24	24	24	tr|G3H697|G3H697_CRIGR Glucosidase 2 subunit beta OS=Cricetulus griseus GN=I79_005851 PE=4 SV=1	1	24	24	24	4	3	9	8	8	14	4	3	9	8	8	14	4	3	9	8	8	14	42.3	42.3	42.3	62.352	556	556	0	323.31	9.5	5.9	19.1	15.5	16.7	20.5	33933000000	84374000	67068000	617330000	440000000	1148700000	1207400000	762
G3H6A3	G3H6A3	6	4	4	tr|G3H6A3|G3H6A3_CRIGR Ras-related protein Rab-3D OS=Cricetulus griseus GN=H671_4g12118 PE=4 SV=1	1	6	4	4	0	1	0	0	1	0	0	0	0	0	1	0	0	0	0	0	1	0	27.9	21	21	24.333	219	219	0.00089566	3.0499	0	3.2	0	0	3.7	0	227650000	0	0	0	0	17106000	0	26
G3H6A4	G3H6A4	7	7	7	tr|G3H6A4|G3H6A4_CRIGR Dedicator of cytokinesis protein 7 (Fragment) OS=Cricetulus griseus GN=I79_005858 PE=3 SV=1	1	7	7	7	1	1	1	1	1	1	1	1	1	1	1	1	1	1	1	1	1	1	4.7	4.7	4.7	263.16	2362	2362	0	70.322	0.6	0.6	0.6	0.6	0.5	0.6	558210000	4090300	3493500	3361600	3906900	6971200	4198300	65
G3H6A7	G3H6A7	11	11	7	tr|G3H6A7|G3H6A7_CRIGR Putative global transcription activator SNF2L4 OS=Cricetulus griseus GN=I79_005861 PE=4 SV=1	1	11	11	7	1	1	0	1	0	0	1	1	0	1	0	0	1	1	0	1	0	0	7.1	7.1	5.6	181.49	1614	1614	0.00044425	37.896	0.7	0.7	0	0.9	0	0	346860000	0	3519900	0	4114300	0	0	36
G3H6B1	G3H6B1	6	6	6	tr|G3H6B1|G3H6B1_CRIGR Transmembrane emp24 domain-containing protein 1 OS=Cricetulus griseus GN=I79_005865 PE=3 SV=1	1	6	6	6	1	0	4	3	4	2	1	0	4	3	4	2	1	0	4	3	4	2	27.4	27.4	27.4	25.258	226	226	0.00030367	12.038	4	0	22.6	17.3	22.6	9.7	2157800000	0	0	126080000	74432000	120740000	41823000	134
G3H6B2;G3IBJ0	G3H6B2	30;1	30;1	20;1	tr|G3H6B2|G3H6B2_CRIGR Dynamin OS=Cricetulus griseus GN=I79_005867 PE=3 SV=1	2	30	30	20	12	13	13	7	3	3	12	13	13	7	3	3	6	8	7	2	2	3	35.4	35.4	25.3	100.04	885	885;133	0	157.68	15	15.5	17.1	8.9	5.5	5.4	11825000000	355910000	335240000	274770000	100180000	36714000	25845000	574
G3H6B5	G3H6B5	41	41	37	tr|G3H6B5|G3H6B5_CRIGR Interleukin enhancer-binding factor 3 OS=Cricetulus griseus GN=I79_005870 PE=4 SV=1	1	41	41	37	12	15	7	14	2	5	12	15	7	14	2	5	11	13	7	13	2	5	50.3	50.3	47.2	97.55	909	909	0	323.31	12.8	19.6	10.8	16	2.1	8.4	15308000000	492580000	446210000	156080000	450580000	14357000	50884000	508
G3H6B7	G3H6B7	6	6	6	tr|G3H6B7|G3H6B7_CRIGR Choline transporter-like protein 2 OS=Cricetulus griseus GN=I79_005872 PE=3 SV=1	1	6	6	6	0	0	1	2	1	0	0	0	1	2	1	0	0	0	1	2	1	0	12.8	12.8	12.8	80.116	704	704	0.0002963	10.944	0	0	2.4	3.4	2.4	0	636440000	0	0	16865000	27242000	8876000	0	33
G3H6B9	G3H6B9	7	7	7	tr|G3H6B9|G3H6B9_CRIGR Protein KRI1-like OS=Cricetulus griseus GN=I79_005874 PE=4 SV=1	1	7	7	7	3	2	1	3	0	0	3	2	1	3	0	0	3	2	1	3	0	0	13.8	13.8	13.8	81.615	698	698	0	41.249	4.6	3.2	1.9	4.6	0	0	321170000	24379000	10480000	2977400	23233000	0	0	47
G3H6C5;G3GUC5	G3H6C5	17;1	17;1	17;1	tr|G3H6C5|G3H6C5_CRIGR Hsp90 co-chaperone Cdc37 OS=Cricetulus griseus GN=I79_005880 PE=4 SV=1	2	17	17	17	1	2	2	0	0	0	1	2	2	0	0	0	1	2	2	0	0	0	42.5	42.5	42.5	44.461	379	379;245	0	323.31	5.5	9.5	9.5	0	0	0	11279000000	9582800	22927000	13248000	0	0	0	319
G3H6D0	G3H6D0	17	17	17	tr|G3H6D0|G3H6D0_CRIGR Ribonucleoprotein PTB-binding 1 OS=Cricetulus griseus GN=I79_005885 PE=4 SV=1	1	17	17	17	8	8	6	6	0	1	8	8	6	6	0	1	8	8	6	6	0	1	32.7	32.7	32.7	80.557	765	765	0	196.36	13.6	13.9	11.4	11.8	0	2.7	4009800000	138250000	139740000	71823000	110250000	0	9405800	268
G3H6D9	G3H6D9	11	11	11	tr|G3H6D9|G3H6D9_CRIGR DNA (Cytosine-5)-methyltransferase 1 OS=Cricetulus griseus GN=I79_005894 PE=3 SV=1	1	11	11	11	3	5	0	0	0	0	3	5	0	0	0	0	3	5	0	0	0	0	9.2	9.2	9.2	169.33	1494	1494	0.00033807	17.35	2.5	4.4	0	0	0	0	445330000	24601000	42572000	0	0	0	0	57
G3H6E1	G3H6E1	19	19	19	tr|G3H6E1|G3H6E1_CRIGR Eukaryotic translation initiation factor 3 subunit G OS=Cricetulus griseus GN=EIF3G PE=3 SV=1	1	19	19	19	2	2	1	0	1	0	2	2	1	0	1	0	2	2	1	0	1	0	56.6	56.6	56.6	35.716	320	320	0	323.31	7.8	15.3	5	0	5	0	9009900000	42593000	39607000	12201000	0	3827900	0	274
G3H6E2	G3H6E2	9	9	9	tr|G3H6E2|G3H6E2_CRIGR Putative suppressor of SWI4 1 like protein OS=Cricetulus griseus GN=H671_4g12472 PE=4 SV=1	1	9	9	9	4	6	3	4	0	0	4	6	3	4	0	0	4	6	3	4	0	0	33	33	33	44.783	397	397	0.00045188	39.622	20.2	24.9	10.8	20.2	0	0	702660000	73602000	80659000	20173000	36862000	0	0	64
G3H6F2	G3H6F2	7	7	7	tr|G3H6F2|G3H6F2_CRIGR Peptidyl-prolyl cis-trans isomerase OS=Cricetulus griseus GN=I79_005909 PE=4 SV=1	1	7	7	7	3	6	2	1	0	2	3	6	2	1	0	2	3	6	2	1	0	2	36.4	36.4	36.4	26.865	242	242	0	114.41	17.8	33.1	14	7.9	0	12.4	6515500000	152150000	195430000	71738000	15179000	0	20653000	171
G3H6H0	G3H6H0	4	4	4	tr|G3H6H0|G3H6H0_CRIGR Protein ECT2 OS=Cricetulus griseus GN=I79_005930 PE=4 SV=1	1	4	4	4	3	2	0	0	0	0	3	2	0	0	0	0	3	2	0	0	0	0	5.2	5.2	5.2	99.563	881	881	0.00090131	3.1184	4.1	3	0	0	0	0	74579000	18744000	18032000	0	0	0	0	11
G3H6H1	G3H6H1	15	15	15	tr|G3H6H1|G3H6H1_CRIGR Arylacetamide deacetylase-like 1 OS=Cricetulus griseus GN=I79_005931 PE=4 SV=1	1	15	15	15	2	0	3	4	4	3	2	0	3	4	4	3	2	0	3	4	4	3	45.1	45.1	45.1	45.615	408	408	0	288.99	9.6	0	13.5	13	10.3	10.3	2910400000	13298000	0	33349000	42651000	77726000	33945000	160
G3H6H5	G3H6H5	17	17	17	tr|G3H6H5|G3H6H5_CRIGR Fibronectin type III domain-containing protein 3B OS=Cricetulus griseus GN=I79_005935 PE=4 SV=1	1	17	17	17	0	0	2	1	3	1	0	0	2	1	3	1	0	0	2	1	3	1	19.4	19.4	19.4	132.57	1203	1203	0.00042265	32.677	0	0	2.1	1	2.7	1.7	739460000	0	0	13129000	5021900	37192000	20509000	72
G3H6H6	G3H6H6	5	5	5	tr|G3H6H6|G3H6H6_CRIGR Phospholipase D1 OS=Cricetulus griseus GN=I79_005936 PE=4 SV=1	1	5	5	5	1	1	0	0	0	0	1	1	0	0	0	0	1	1	0	0	0	0	9.7	9.7	9.7	79.765	688	688	0.00081945	7.906	2	2	0	0	0	0	175170000	10572000	9473100	0	0	0	0	19
G3H6I5	G3H6I5	7	7	7	tr|G3H6I5|G3H6I5_CRIGR Interleukin-1 receptor-like 1 OS=Cricetulus griseus GN=I79_005946 PE=4 SV=1	1	7	7	7	0	0	0	1	1	0	0	0	0	1	1	0	0	0	0	1	1	0	22.7	22.7	22.7	37.618	331	331	0.00031928	14.347	0	0	0	2.7	2.7	0	1088000000	0	0	0	3303000	6954800	0	47
G3H6J1;G3GYB8	G3H6J1	21;5	21;5	19;5	tr|G3H6J1|G3H6J1_CRIGR Mitogen-activated protein kinase kinase kinase kinase 4 OS=Cricetulus griseus GN=I79_005953 PE=4 SV=1	2	21	21	19	3	1	9	7	3	6	3	1	9	7	3	6	3	1	9	6	3	4	24.5	24.5	22.8	125.84	1094	1094;160	0	45.927	2.7	0.7	13.5	9.2	3.8	6.9	1532200000	177390000	211740000	91256000	51102000	32908000	70167000	121
G3H6J7	G3H6J7	5	5	5	tr|G3H6J7|G3H6J7_CRIGR Uncharacterized protein C2orf29-like OS=Cricetulus griseus GN=I79_005960 PE=4 SV=1	1	5	5	5	2	1	0	1	0	0	2	1	0	1	0	0	2	1	0	1	0	0	21.4	21.4	21.4	55.205	509	509	0.00042301	32.716	10.2	4.3	0	5.1	0	0	172820000	12433000	13365000	0	5291100	0	0	17
G3H6K1	G3H6K1	23	3	3	tr|G3H6K1|G3H6K1_CRIGR Heterogeneous nuclear ribonucleoprotein G OS=Cricetulus griseus GN=I79_005965 PE=4 SV=1	1	23	3	3	9	9	10	11	4	6	1	1	1	1	0	0	1	1	1	1	0	0	40.6	3.6	3.6	41.705	384	384	0.00089888	3.0885	22.1	22.1	22.1	27.3	12	17.4	572400000	28475000	27034000	12565000	16527000	0	0	47
G3H6K2	G3H6K2	26	26	24	tr|G3H6K2|G3H6K2_CRIGR Rho guanine nucleotide exchange factor 6 OS=Cricetulus griseus GN=I79_005967 PE=4 SV=1	1	26	26	24	8	8	4	5	2	1	8	8	4	5	2	1	7	7	3	4	1	0	41.3	41.3	39.6	86.184	765	765	0	148.82	14.5	13.9	7.6	9.5	3	1.7	4532500000	188590000	161040000	65583000	40879000	7987800	5197200	247
G3H6K5	G3H6K5	11	11	11	tr|G3H6K5|G3H6K5_CRIGR HIV Tat-specific factor 1-like OS=Cricetulus griseus GN=I79_005970 PE=4 SV=1	1	11	11	11	2	2	1	1	0	0	2	2	1	1	0	0	2	2	1	1	0	0	21.6	21.6	21.6	60.644	528	528	0	84.239	8.7	8.7	2.7	2.7	0	0	1458200000	20595000	18449000	5089000	4964900	0	0	82
G3H6K9	G3H6K9	8	8	8	tr|G3H6K9|G3H6K9_CRIGR Four and a half LIM domains protein 1 OS=Cricetulus griseus GN=I79_005974 PE=4 SV=1	1	8	8	8	2	2	0	0	0	0	2	2	0	0	0	0	2	2	0	0	0	0	35	35	35	31.868	280	280	0.00032352	15.14	8.2	9.6	0	0	0	0	956060000	10732000	24189000	0	0	0	0	74
G3H6L0	G3H6L0	2	2	2	tr|G3H6L0|G3H6L0_CRIGR Sodium/hydrogen exchanger OS=Cricetulus griseus GN=I79_005975 PE=3 SV=1	1	2	2	2	2	2	2	1	0	0	2	2	2	1	0	0	2	2	2	1	0	0	5.7	5.7	5.7	59.956	540	540	0.00034002	17.713	5.7	5.7	5.7	3.5	0	0	214670000	28349000	31457000	13553000	6004400	0	0	31
G3H6L8;G3H399;G3H3A0	G3H6L8	31;1;1	31;1;1	31;1;1	tr|G3H6L8|G3H6L8_CRIGR Centrosomal protein of 170 kDa OS=Cricetulus griseus GN=I79_005983 PE=4 SV=1	3	31	31	31	17	19	7	10	1	2	17	19	7	10	1	2	17	19	7	10	1	2	25.2	25.2	25.2	180.91	1638	1638;108;1487	0	177.03	15.6	17.5	6.3	6.3	0.6	1.6	4872900000	462570000	498880000	99783000	122680000	8016600	10622000	320
G3H6M5	G3H6M5	26	26	26	tr|G3H6M5|G3H6M5_CRIGR Fumarate hydratase, mitochondrial OS=Cricetulus griseus GN=I79_005991 PE=3 SV=1	1	26	26	26	6	7	2	1	1	1	6	7	2	1	1	1	6	7	2	1	1	1	65.5	65.5	65.5	54.389	507	507	0	323.31	16	21.5	8.1	3.6	3.6	3.6	35821000000	59746000	108040000	19987000	5041300	4884900	8027900	707
G3H6P7	G3H6P7	6	6	6	tr|G3H6P7|G3H6P7_CRIGR Transmembrane protein 192 OS=Cricetulus griseus GN=I79_006014 PE=4 SV=1	1	6	6	6	2	3	2	2	0	0	2	3	2	2	0	0	2	3	2	2	0	0	32.8	32.8	32.8	14.21	125	125	0.00076355	5.8221	17.6	17.6	16.8	17.6	0	0	529630000	118690000	70206000	22539000	19311000	0	0	42
G3H6P9	G3H6P9	5	5	5	tr|G3H6P9|G3H6P9_CRIGR C-4 methylsterol oxidase OS=Cricetulus griseus GN=I79_006016 PE=3 SV=1	1	5	5	5	1	1	1	1	1	0	1	1	1	1	1	0	1	1	1	1	1	0	25	25	25	34.753	292	292	0	109.83	4.8	4.8	4.8	4.8	4.8	0	3480500000	19124000	29105000	57807000	58318000	43893000	0	39
G3H6R7	G3H6R7	20	20	20	tr|G3H6R7|G3H6R7_CRIGR Sphingosine-1-phosphate lyase 1 OS=Cricetulus griseus GN=I79_006036 PE=3 SV=1	1	20	20	20	1	2	4	4	9	6	1	2	4	4	9	6	1	2	4	4	9	6	37.7	37.7	37.7	63.812	568	568	0	131.39	2.6	5.6	11.4	11.4	21.8	15.1	3456700000	11776000	13054000	69151000	63920000	167550000	46069000	194
G3H6S8	G3H6S8	20	20	19	tr|G3H6S8|G3H6S8_CRIGR Inorganic pyrophosphatase OS=Cricetulus griseus GN=I79_006047 PE=4 SV=1	1	20	20	19	1	1	2	2	1	1	1	1	2	2	1	1	1	1	2	2	1	1	66	66	63.5	36.997	329	329	0	232.43	2.7	5.8	7.6	9.4	2.7	2.7	16713000000	8838300	10615000	21685000	13276000	9038200	17130000	403
G3H6T5;G3GWN0	G3H6T5	46;1	46;1	40;0	tr|G3H6T5|G3H6T5_CRIGR Hexokinase-1 OS=Cricetulus griseus GN=I79_006054 PE=3 SV=1	2	46	46	40	2	2	1	0	0	4	2	2	1	0	0	4	2	2	1	0	0	3	51.5	51.5	46.8	102.31	917	917;266	0	323.31	3.2	3.2	1.6	0	0	6.2	22065000000	6732000	9173400	2100300	0	0	22309000	720
G3H6T8	G3H6T8	11	11	11	tr|G3H6T8|G3H6T8_CRIGR Vacuolar protein sorting-associated protein 26A OS=Cricetulus griseus GN=I79_006057 PE=4 SV=1	1	11	11	11	3	4	3	2	2	1	3	4	3	2	2	1	3	4	3	2	2	1	38.8	38.8	38.8	38.113	327	327	0	87.509	14.1	17.7	13.5	9.2	8	4.3	3662900000	29627000	40940000	32254000	22065000	9512100	5666400	179
G3H6T9	G3H6T9	4	4	4	tr|G3H6T9|G3H6T9_CRIGR KIF1-binding protein OS=Cricetulus griseus GN=I79_006058 PE=4 SV=1	1	4	4	4	1	0	0	0	1	0	1	0	0	0	1	0	1	0	0	0	1	0	11.8	11.8	11.8	59.782	509	509	0.00089969	3.0969	4.9	0	0	0	4.9	0	1539000000	544270000	0	0	0	48963000	0	9
G3H6U1	G3H6U1	40	40	40	tr|G3H6U1|G3H6U1_CRIGR Nucleolar RNA helicase 2 OS=Cricetulus griseus GN=I79_006060 PE=4 SV=1	1	40	40	40	19	20	19	24	5	8	19	20	19	24	5	8	19	20	19	24	5	8	52.7	52.7	52.7	80.626	729	729	0	323.31	32.2	34	33.3	38.3	11	13.3	21970000000	882570000	824930000	661020000	975620000	58800000	75643000	772
G3H6U2	G3H6U2	18	18	18	tr|G3H6U2|G3H6U2_CRIGR ATP-dependent RNA helicase DDX50 OS=Cricetulus griseus GN=I79_006061 PE=4 SV=1	1	18	18	18	8	7	3	5	0	0	8	7	3	5	0	0	8	7	3	5	0	0	36.9	36.9	36.9	75.195	670	670	0	64.519	19	15.2	8.7	11	0	0	1313800000	83313000	85379000	33229000	46419000	0	0	132
G3H6U4	G3H6U4	8	8	8	tr|G3H6U4|G3H6U4_CRIGR Cell division cycle and apoptosis regulator protein 1 OS=Cricetulus griseus GN=I79_006063 PE=4 SV=1	1	8	8	8	2	4	0	0	0	0	2	4	0	0	0	0	2	4	0	0	0	0	14.8	14.8	14.8	77.4	660	660	0.00036805	22.242	3.6	6.4	0	0	0	0	502320000	28394000	29268000	0	0	0	0	34
G3H6V0	G3H6V0	26	26	26	tr|G3H6V0|G3H6V0_CRIGR PH and SEC7 domain-containing protein 3 OS=Cricetulus griseus GN=I79_006071 PE=4 SV=1	1	26	26	26	0	0	6	6	0	5	0	0	6	6	0	5	0	0	6	6	0	5	28.2	28.2	28.2	142.2	1286	1286	0	67.372	0	0	7.3	7.8	0	6.3	1302600000	0	0	65136000	78296000	0	51737000	105
G3H6V7	G3H6V7	20	20	20	tr|G3H6V7|G3H6V7_CRIGR Lipoprotein lipase OS=Cricetulus griseus GN=I79_006077 PE=3 SV=1	1	20	20	20	5	5	7	8	8	12	5	5	7	8	8	12	5	5	7	8	8	12	47.8	47.8	47.8	50.522	450	450	0	323.31	14	20.9	23.8	26.4	20.9	25.8	19442000000	134890000	129420000	460230000	325330000	294170000	636150000	488
G3H6W0;G3IBX5	G3H6W0	24;7	24;7	24;7	tr|G3H6W0|G3H6W0_CRIGR V-type proton ATPase subunit B, brain isoform (Fragment) OS=Cricetulus griseus GN=I79_006080 PE=3 SV=1	2	24	24	24	14	14	11	7	2	6	14	14	11	7	2	6	14	14	11	7	2	6	64.2	64.2	64.2	49.856	447	447;476	0	308.19	40.3	38.7	31.1	22.4	6	20.4	16073000000	413240000	525590000	176960000	77459000	17078000	80636000	789
G3H6X1	G3H6X1	5	5	5	tr|G3H6X1|G3H6X1_CRIGR Peroxisomal biogenesis factor 3 OS=Cricetulus griseus GN=I79_006091 PE=4 SV=1	1	5	5	5	0	0	0	0	0	1	0	0	0	0	0	1	0	0	0	0	0	1	26	26	26	42.293	373	373	0	80.872	0	0	0	0	0	9.1	452990000	0	0	0	0	0	6004000	33
G3H6X4	G3H6X4	5	5	5	tr|G3H6X4|G3H6X4_CRIGR Splicing factor 3B subunit 5 OS=Cricetulus griseus GN=I79_006094 PE=4 SV=1	1	5	5	5	1	1	1	1	0	0	1	1	1	1	0	0	1	1	1	1	0	0	74.4	74.4	74.4	10.119	86	86	0.00039324	26.965	17.4	17.4	17.4	17.4	0	0	1763700000	57365000	22505000	11735000	12813000	0	0	55
G3H6X6	G3H6X6	138	138	137	tr|G3H6X6|G3H6X6_CRIGR Utrophin OS=Cricetulus griseus GN=I79_006097 PE=4 SV=1	1	138	138	137	29	34	65	48	34	35	29	34	65	48	34	35	29	34	65	48	34	35	46.9	46.9	46.3	376.69	3291	3291	0	323.31	13.2	15.2	28.2	20.2	15	16.6	40461000000	287210000	440780000	1588600000	1042900000	513490000	437050000	2048
G3H6X9	G3H6X9	5	5	5	tr|G3H6X9|G3H6X9_CRIGR Angiopoietin-4 OS=Cricetulus griseus GN=I79_006102 PE=4 SV=1	1	5	5	5	0	0	1	1	0	0	0	0	1	1	0	0	0	0	1	1	0	0	12.8	12.8	12.8	56.363	499	499	0.0007837	6.5697	0	0	3.6	3.6	0	0	247700000	0	0	9281900	10019000	0	0	16
G3H6Y6	G3H6Y6	30	30	30	tr|G3H6Y6|G3H6Y6_CRIGR NSFL1 cofactor p47 OS=Cricetulus griseus GN=I79_006110 PE=4 SV=1	1	30	30	30	4	1	2	2	1	2	4	1	2	2	1	2	4	1	2	2	1	2	76.3	76.3	76.3	41.009	372	372	0	323.31	14.8	4.6	8.6	8.6	4	9.1	32557000000	30220000	11750000	13254000	13409000	5205900	7676000	653
G3H6Z2	G3H6Z2	3	3	3	tr|G3H6Z2|G3H6Z2_CRIGR Monoacylglycerol lipase ABHD12 OS=Cricetulus griseus GN=I79_006116 PE=4 SV=1	1	3	3	3	0	1	1	2	0	1	0	1	1	2	0	1	0	1	1	2	0	1	15.3	15.3	15.3	34.315	300	300	0.00078782	6.7368	0	4.3	4.3	7.7	0	3.3	688490000	0	6585000	20261000	24845000	0	5522800	45
G3H6Z3	G3H6Z3	6	1	1	tr|G3H6Z3|G3H6Z3_CRIGR 40S ribosomal protein S2 OS=Cricetulus griseus GN=I79_006117 PE=4 SV=1	1	6	1	1	3	3	3	4	1	5	1	1	1	1	0	1	1	1	1	1	0	1	66.7	15.4	15.4	8.5985	78	78	0.00069622	3.6523	44.9	44.9	44.9	59	14.1	66.7	440760000	24149000	31964000	22713000	12068000	0	7389500	40
G3H6Z8	G3H6Z8	28	28	28	tr|G3H6Z8|G3H6Z8_CRIGR Adipocyte plasma membrane-associated protein OS=Cricetulus griseus GN=I79_006122 PE=4 SV=1	1	28	28	28	1	2	7	7	17	8	1	2	7	7	17	8	1	2	7	7	17	8	62.4	62.4	62.4	46.367	415	415	0	257.55	2.9	6	24.6	28.7	49.4	20.5	10079000000	5207100	14165000	203750000	144760000	656260000	214320000	350
G3H709	G3H709	5	5	5	tr|G3H709|G3H709_CRIGR Tudor domain-containing protein 3 OS=Cricetulus griseus GN=I79_006133 PE=4 SV=1	1	5	5	5	4	3	2	3	0	0	4	3	2	3	0	0	4	3	2	3	0	0	9.4	9.4	9.4	68.672	609	609	0.00030637	12.461	8	6.1	4.4	6.4	0	0	403150000	66903000	53045000	10744000	21587000	0	0	40
G3H742	G3H742	2	2	2	tr|G3H742|G3H742_CRIGR Serine/threonine-protein kinase RIO2 OS=Cricetulus griseus GN=I79_006168 PE=4 SV=1	1	2	2	2	2	1	0	0	0	0	2	1	0	0	0	0	2	1	0	0	0	0	4.6	4.6	4.6	79.55	702	702	0.0010695	2.4529	4.6	2.4	0	0	0	0	50689000	11284000	8407600	0	0	0	0	9
G3H746	G3H746	10	10	10	tr|G3H746|G3H746_CRIGR Aminopeptidase OS=Cricetulus griseus GN=I79_006172 PE=3 SV=1	1	10	10	10	6	8	4	3	1	0	6	8	4	3	1	0	6	8	4	3	1	0	10	10	10	115.63	1011	1011	0.0003592	20.939	5.2	8.3	6.1	3	1.1	0	984010000	101580000	168420000	51266000	29175000	9333200	0	83
G3H748	G3H748	21	21	21	tr|G3H748|G3H748_CRIGR Aminopeptidase OS=Cricetulus griseus GN=I79_006174 PE=3 SV=1	1	21	21	21	0	0	2	0	7	3	0	0	2	0	7	3	0	0	2	0	7	3	25	25	25	107.43	941	941	0.0003879	25.768	0	0	2.3	0	8.2	3.6	1958000000	0	0	10802000	0	111640000	48418000	142
G3H750	G3H750	9	9	9	tr|G3H750|G3H750_CRIGR Calpastatin OS=Cricetulus griseus GN=I79_006176 PE=4 SV=1	1	9	9	9	6	5	0	1	0	0	6	5	0	1	0	0	6	5	0	1	0	0	17.8	17.8	17.8	83.975	776	776	0.00035461	20.2	12.8	9.9	0	1.4	0	0	1027800000	76136000	79085000	0	10987000	0	0	68
G3H761	G3H761	20	20	20	tr|G3H761|G3H761_CRIGR Tetratricopeptide repeat protein 37 OS=Cricetulus griseus GN=I79_006187 PE=4 SV=1	1	20	20	20	6	8	1	0	0	0	6	8	1	0	0	0	6	8	1	0	0	0	17.6	17.6	17.6	174.36	1563	1563	0	53.853	5.1	8.5	0.8	0	0	0	858780000	55350000	94843000	3770000	0	0	0	80
G3H768	G3H768	2	2	2	tr|G3H768|G3H768_CRIGR Regulator of nonsense transcripts 3B OS=Cricetulus griseus GN=I79_006194 PE=4 SV=1	1	2	2	2	1	1	0	1	0	0	1	1	0	1	0	0	1	1	0	1	0	0	15.6	15.6	15.6	18.856	154	154	0.00032216	14.9	9.7	9.7	0	5.8	0	0	251350000	19029000	19804000	0	9483700	0	0	24
G3H771	G3H771	17	5	5	tr|G3H771|G3H771_CRIGR Septin-6 OS=Cricetulus griseus GN=I79_006198 PE=3 SV=1	1	17	5	5	2	4	5	4	2	5	2	1	2	1	1	1	2	1	2	1	1	1	35.6	15.4	15.4	43.667	376	376	0	59.033	6.4	9.3	13	8.8	5.9	12.5	1646400000	23862000	27654000	26320000	9817100	7069400	4885300	87
G3H775	G3H775	3	3	3	tr|G3H775|G3H775_CRIGR UPF0428 protein CXorf56-like OS=Cricetulus griseus GN=I79_006202 PE=4 SV=1	1	3	3	3	2	1	1	1	0	0	2	1	1	1	0	0	2	1	1	1	0	0	21.4	21.4	21.4	19.951	173	173	0.00087146	2.7049	14.5	8.1	8.1	8.1	0	0	227770000	34748000	19102000	9517700	9760500	0	0	25
G3H777;G3I8W9	G3H777	27;11	27;11	5;1	tr|G3H777|G3H777_CRIGR ADP/ATP translocase 2 OS=Cricetulus griseus GN=I79_006206 PE=3 SV=1	2	27	27	5	1	0	2	0	4	4	1	0	2	0	4	4	0	0	0	0	2	1	45.3	45.3	13.6	46.576	419	419;272	0	323.31	2.9	0	3.3	0	15.5	10.3	48542000000	3734300	0	9810100	0	102290000	38566000	437
G3H786	G3H786	2	2	2	tr|G3H786|G3H786_CRIGR Dedicator of cytokinesis protein 11 OS=Cricetulus griseus GN=I79_006214 PE=3 SV=1	1	2	2	2	1	1	1	0	1	0	1	1	1	0	1	0	1	1	1	0	1	0	5.2	5.2	5.2	69.232	601	601	0.0010727	2.4929	1.7	1.7	1.7	0	1.7	0	80084000	9108200	6639000	10201000	0	5597900	0	9
G3H7A8	G3H7A8	78	78	78	tr|G3H7A8|G3H7A8_CRIGR Kinectin OS=Cricetulus griseus GN=I79_006238 PE=4 SV=1	1	78	78	78	2	2	24	17	11	34	2	2	24	17	11	34	2	2	24	17	11	34	65.3	65.3	65.3	121.98	1057	1057	0	323.31	2.4	2.7	29.3	21.9	11.4	34.9	12986000000	6917000	11811000	435070000	311470000	261540000	772610000	646
G3H7B2	G3H7B2	9	9	9	tr|G3H7B2|G3H7B2_CRIGR Disks large-associated protein 5 OS=Cricetulus griseus GN=I79_006242 PE=4 SV=1	1	9	9	9	0	0	0	0	1	0	0	0	0	0	1	0	0	0	0	0	1	0	23.4	23.4	23.4	63.127	564	564	0.00036245	21.367	0	0	0	0	2.5	0	572430000	0	0	0	0	15204000	0	33
G3H7B3	G3H7B3	12	12	12	tr|G3H7B3|G3H7B3_CRIGR Galectin OS=Cricetulus griseus GN=I79_006244 PE=4 SV=1	1	12	12	12	4	6	6	4	5	9	4	6	6	4	5	9	4	6	6	4	5	9	33.5	33.5	33.5	32.441	281	281	0	323.31	17.4	24.9	24.9	17.4	17.4	26	235250000000	3438100000	4052000000	3916700000	5524700000	616720000	3283200000	824
G3H7B6	G3H7B6	5	5	5	tr|G3H7B6|G3H7B6_CRIGR WD repeat and HMG-box DNA-binding protein 1 OS=Cricetulus griseus GN=I79_006246 PE=4 SV=1	1	5	5	5	1	1	0	0	0	0	1	1	0	0	0	0	1	1	0	0	0	0	9.6	9.6	9.6	71.156	645	645	0.00042319	32.717	2.2	2.2	0	0	0	0	390240000	5096100	28717000	0	0	0	0	22
G3H7C7	G3H7C7	6	6	6	tr|G3H7C7|G3H7C7_CRIGR Protein CIP2A OS=Cricetulus griseus GN=I79_006257 PE=4 SV=1	1	6	6	6	1	1	0	1	0	0	1	1	0	1	0	0	1	1	0	1	0	0	10.4	10.4	10.4	66.82	588	588	0.003946	2.0574	1.4	1.4	0	1.4	0	0	860980000	121150000	110690000	0	32103000	0	0	32
G3H7D1	G3H7D1	8	8	8	tr|G3H7D1|G3H7D1_CRIGR Guanine nucleotide-binding protein subunit gamma OS=Cricetulus griseus GN=I79_006261 PE=3 SV=1	1	8	8	8	0	1	2	1	0	4	0	1	2	1	0	4	0	1	2	1	0	4	91.2	91.2	91.2	7.3184	68	68	0	42.42	0	16.2	16.2	16.2	0	51.5	2389300000	0	30089000	35051000	13431000	0	84811000	70
G3H7D4	G3H7D4	16	16	16	tr|G3H7D4|G3H7D4_CRIGR Endonuclease domain-containing 1 protein (Fragment) OS=Cricetulus griseus GN=I79_006265 PE=4 SV=1	1	16	16	16	12	12	13	12	6	5	12	12	13	12	6	5	12	12	13	12	6	5	37.8	37.8	37.8	50.143	455	455	0	323.31	34.3	34.9	36.7	33.6	18.2	13.4	9975200000	840570000	853850000	872830000	810530000	206050000	274160000	395
G3H7E0	G3H7E0	9	9	9	tr|G3H7E0|G3H7E0_CRIGR Myotubularin-related protein 2 OS=Cricetulus griseus GN=I79_006271 PE=3 SV=1	1	9	9	9	4	7	4	1	0	0	4	7	4	1	0	0	4	7	4	1	0	0	18.4	18.4	18.4	66.02	572	572	0.00030516	12.253	11	17	10.8	2.3	0	0	631920000	76888000	89670000	31761000	0	0	0	73
G3H7F1	G3H7F1	8	8	8	tr|G3H7F1|G3H7F1_CRIGR Nuclear cap-binding protein subunit 1 OS=Cricetulus griseus GN=I79_006282 PE=4 SV=1	1	8	8	8	4	7	1	1	0	0	4	7	1	1	0	0	4	7	1	1	0	0	18.8	18.8	18.8	67.708	581	581	0	141.53	13.8	16.9	1.7	1.7	0	0	2273700000	92371000	140910000	11016000	7546500	0	0	107
G3H7F8	G3H7F8	5	4	4	tr|G3H7F8|G3H7F8_CRIGR Acidic leucine-rich nuclear phosphoprotein 32 family member B (Fragment) OS=Cricetulus griseus GN=I79_006289 PE=4 SV=1	1	5	4	4	1	2	0	1	0	1	1	2	0	1	0	1	1	2	0	1	0	1	22.1	22.1	22.1	24.212	213	213	0	323.31	7.5	9.9	0	9.9	0	9.9	5419900000	5082200	11965000	0	4007800	0	5966300	125
G3H7H3	G3H7H3	17	17	17	tr|G3H7H3|G3H7H3_CRIGR Alpha-1,3-mannosyltransferase ALG2 OS=Cricetulus griseus GN=I79_006304 PE=4 SV=1	1	17	17	17	0	0	2	2	7	4	0	0	2	2	7	4	0	0	2	2	7	4	45.8	45.8	45.8	47.016	415	415	0	48.719	0	0	5.5	10.1	23.6	14.2	867340000	0	0	8953400	11192000	46333000	30446000	90
G3H7H4	G3H7H4	5	5	5	tr|G3H7H4|G3H7H4_CRIGR Protein transport protein Sec61 subunit beta OS=Cricetulus griseus GN=I79_006305 PE=3 SV=1	1	5	5	5	0	0	1	1	0	1	0	0	1	1	0	1	0	0	1	1	0	1	46.9	46.9	46.9	9.9743	96	96	0.00043592	35.891	0	0	15.6	15.6	0	25	3090700000	0	0	63121000	62468000	0	49013000	61
G3H7H9	G3H7H9	8	8	8	tr|G3H7H9|G3H7H9_CRIGR Syntaxin-6 OS=Cricetulus griseus GN=I79_006311 PE=3 SV=1	1	8	8	8	3	8	6	2	1	3	3	8	6	2	1	3	3	8	6	2	1	3	40.1	40.1	40.1	30.176	262	262	0	99.239	17.9	40.1	39.7	13.7	4.2	9.2	2026700000	84919000	195060000	109210000	45991000	16965000	54026000	117
G3H7I9	G3H7I9	8	8	8	tr|G3H7I9|G3H7I9_CRIGR Torsin-1A-interacting protein 1 OS=Cricetulus griseus GN=I79_006321 PE=4 SV=1	1	8	8	8	0	0	5	2	5	3	0	0	5	2	5	3	0	0	5	2	5	3	19.9	19.9	19.9	66.822	593	593	0.00038551	25.158	0	0	11.5	4.7	9.9	8.1	1631700000	0	0	78028000	22051000	64962000	39696000	103
G3H7J2	G3H7J2	8	8	8	tr|G3H7J2|G3H7J2_CRIGR Torsin-1A-interacting protein 2 OS=Cricetulus griseus GN=I79_006324 PE=4 SV=1	1	8	8	8	1	1	2	3	3	2	1	1	2	3	3	2	1	1	2	3	3	2	20.9	20.9	20.9	51.902	479	479	0.00029595	10.881	2.5	2.5	3.5	6.7	5.8	3.5	883310000	5004300	3153100	23703000	25608000	31673000	32764000	79
G3H7K5	G3H7K5	55	55	55	tr|G3H7K5|G3H7K5_CRIGR T-complex protein 1 subunit epsilon OS=Cricetulus griseus GN=I79_006338 PE=3 SV=1	1	55	55	55	34	40	25	23	9	18	34	40	25	23	9	18	34	40	25	23	9	18	87.6	87.6	87.6	59.534	541	541	0	323.31	64.1	72.1	53.8	49.4	19.2	33.5	191020000000	5426000000	7127500000	1856400000	975630000	377270000	539210000	2920
G3H7L5	G3H7L5	3	3	3	tr|G3H7L5|G3H7L5_CRIGR Receptor-type tyrosine-protein phosphatase gamma (Fragment) OS=Cricetulus griseus GN=I79_006349 PE=4 SV=1	1	3	3	3	0	0	0	1	0	1	0	0	0	1	0	1	0	0	0	1	0	1	3.1	3.1	3.1	142.9	1279	1279	0.00068493	3.4085	0	0	0	1.2	0	1.2	102450000	0	0	0	9580700	0	8616300	11
G3H7M2	G3H7M2	7	7	7	tr|G3H7M2|G3H7M2_CRIGR DNA ligase 1 OS=Cricetulus griseus GN=I79_006356 PE=3 SV=1	1	7	7	7	2	1	0	0	0	0	2	1	0	0	0	0	2	1	0	0	0	0	13.5	13.5	13.5	70.621	636	636	0.00031908	14.277	4.1	3	0	0	0	0	148880000	13504000	4215400	0	0	0	0	21
G3H7M8	G3H7M8	38	38	38	tr|G3H7M8|G3H7M8_CRIGR Heterogeneous nuclear ribonucleoprotein U OS=Cricetulus griseus GN=I79_006363 PE=4 SV=1	1	38	38	38	19	21	20	20	5	12	19	21	20	20	5	12	19	21	20	20	5	12	59.4	59.4	59.4	57.62	512	512	0	323.31	39.6	39.3	41.6	41.2	10.9	28.9	125560000000	4032900000	5268600000	2352400000	2493800000	237540000	466880000	1449
G3H7N6	G3H7N6	13	13	13	tr|G3H7N6|G3H7N6_CRIGR Putative saccharopine dehydrogenase OS=Cricetulus griseus GN=I79_006371 PE=4 SV=1	1	13	13	13	1	1	1	2	3	2	1	1	1	2	3	2	1	1	1	2	3	2	44.4	44.4	44.4	37.727	342	342	0	113.36	3.8	3.8	3.5	7.3	11.7	13.7	2738900000	12287000	10375000	7575200	20057000	15591000	12297000	114
G3H7N9	G3H7N9	3	2	2	tr|G3H7N9|G3H7N9_CRIGR Serine/threonine-protein kinase MRCK alpha OS=Cricetulus griseus GN=I79_006374 PE=4 SV=1	1	3	2	2	0	0	1	0	0	0	0	0	1	0	0	0	0	0	1	0	0	0	14.4	11.6	11.6	37.904	327	327	0.0007391	4.9967	0	0	4	0	0	0	94750000	0	0	12065000	0	0	0	6
G3H7R3	G3H7R3	6	6	6	tr|G3H7R3|G3H7R3_CRIGR Protein FAM45 (Fragment) OS=Cricetulus griseus GN=I79_006401 PE=4 SV=1	1	6	6	6	0	0	1	1	0	0	0	0	1	1	0	0	0	0	1	1	0	0	22	22	22	39.257	345	345	0	51.168	0	0	2.6	2.6	0	0	2544600000	0	0	239440000	225700000	0	0	34
G3H7R4	G3H7R4	13	13	13	tr|G3H7R4|G3H7R4_CRIGR Thioredoxin-dependent peroxide reductase OS=Cricetulus griseus GN=H671_3g8958 PE=4 SV=1	1	13	13	13	0	1	0	0	0	0	0	1	0	0	0	0	0	1	0	0	0	0	46.3	46.3	46.3	28.125	257	257	0	149.12	0	2.7	0	0	0	0	7830800000	0	79714000	0	0	0	0	161
G3H7T0	G3H7T0	8	8	8	tr|G3H7T0|G3H7T0_CRIGR Guanine nucleotide-binding protein-like 3-like protein OS=Cricetulus griseus GN=I79_006420 PE=4 SV=1	1	8	8	8	3	5	1	2	0	0	3	5	1	2	0	0	3	5	1	2	0	0	21.5	21.5	21.5	65.016	576	576	0	52.388	7.8	14.6	4	5.9	0	0	607500000	28749000	47998000	6539100	8509800	0	0	62
G3H7T5	G3H7T5	8	7	7	tr|G3H7T5|G3H7T5_CRIGR Constitutive coactivator of PPAR-gamma-like protein 2 OS=Cricetulus griseus GN=H671_xg20638 PE=4 SV=1	1	8	7	7	5	4	2	3	0	0	4	3	1	2	0	0	4	3	1	2	0	0	12.8	11.4	11.4	104.96	950	950	0.00030057	11.672	6.9	6.2	2.7	4.5	0	0	155520000	35543000	34909000	3337500	16925000	0	0	17
G3H7T9	G3H7T9	82	82	82	tr|G3H7T9|G3H7T9_CRIGR E3 ubiquitin-protein ligase HUWE1 (Fragment) OS=Cricetulus griseus GN=I79_006430 PE=4 SV=1	1	82	82	82	2	2	0	3	0	0	2	2	0	3	0	0	2	2	0	3	0	0	28.2	28.2	28.2	460.72	4178	4178	0	323.31	0.5	0.6	0	0.8	0	0	18082000000	2176100	2869100	0	0	0	0	866
G3H7U0	G3H7U0	21	21	21	tr|G3H7U0|G3H7U0_CRIGR 3-hydroxyacyl-CoA dehydrogenase type-2 OS=Cricetulus griseus GN=H671_xg20529 PE=3 SV=1	1	21	21	21	0	0	0	0	2	3	0	0	0	0	2	3	0	0	0	0	2	3	91.6	91.6	91.6	27.174	261	261	0	323.31	0	0	0	0	13	14.2	63330000000	0	0	0	0	10172000	22933000	693
G3H7U2	G3H7U2	35	35	35	tr|G3H7U2|G3H7U2_CRIGR Structural maintenance of chromosomes protein OS=Cricetulus griseus GN=I79_006435 PE=3 SV=1	1	35	35	35	14	19	7	10	1	0	14	19	7	10	1	0	14	19	7	10	1	0	32.2	32.2	32.2	143.22	1233	1233	0	52.369	15.2	20.5	8.8	10	0.9	0	7142100000	675630000	257030000	424350000	367270000	4523700	0	258
G3H7V9;G3IPJ1	G3H7V9	42;6	42;6	42;6	tr|G3H7V9|G3H7V9_CRIGR DNA helicase OS=Cricetulus griseus GN=I79_006453 PE=3 SV=1	2	42	42	42	0	1	0	0	0	0	0	1	0	0	0	0	0	1	0	0	0	0	55.8	55.8	55.8	102.18	905	905;182	0	323.31	0	1.3	0	0	0	0	11915000000	0	3298600	0	0	0	0	561
G3H7X9	G3H7X9	11	11	11	tr|G3H7X9|G3H7X9_CRIGR Nicastrin OS=Cricetulus griseus GN=I79_006475 PE=4 SV=1	1	11	11	11	7	7	6	8	7	7	7	7	6	8	7	7	7	7	6	8	7	7	17.9	17.9	17.9	68.66	615	615	0	113.8	14.1	12	11.9	13.5	13.5	13.3	9506400000	318460000	309510000	363320000	320410000	338850000	201210000	346
G3H7Y0	G3H7Y0	64	64	64	tr|G3H7Y0|G3H7Y0_CRIGR Coatomer subunit alpha OS=Cricetulus griseus GN=I79_006476 PE=4 SV=1	1	64	64	64	18	14	16	8	16	6	18	14	16	8	16	6	18	14	16	8	16	6	59.5	59.5	59.5	138.33	1224	1224	0	323.31	19.8	17.4	19.3	10.3	14.5	8.4	28572000000	435320000	217640000	312970000	99168000	199320000	70522000	1138
G3H7Y1	G3H7Y1	9	9	9	tr|G3H7Y1|G3H7Y1_CRIGR Peroxisomal biogenesis factor 19 OS=Cricetulus griseus GN=I79_006477 PE=4 SV=1	1	9	9	9	0	0	0	0	0	1	0	0	0	0	0	1	0	0	0	0	0	1	44.1	44.1	44.1	32.627	299	299	0	169.74	0	0	0	0	0	6	1893800000	0	0	0	0	0	7682300	101
G3H7Y4	G3H7Y4	9	9	9	tr|G3H7Y4|G3H7Y4_CRIGR Astrocytic phosphoprotein PEA-15 OS=Cricetulus griseus GN=I79_006480 PE=4 SV=1	1	9	9	9	0	0	0	1	0	0	0	0	0	1	0	0	0	0	0	1	0	0	77.7	77.7	77.7	15.04	130	130	0	131.7	0	0	0	7.7	0	0	2900100000	0	0	0	5302000	0	0	141
G3H7Y5	G3H7Y5	19	1	0	tr|G3H7Y5|G3H7Y5_CRIGR Sodium/potassium-transporting ATPase subunit alpha-2 OS=Cricetulus griseus GN=I79_006481 PE=3 SV=1	1	19	1	0	9	11	13	10	10	9	0	0	1	1	1	0	0	0	0	0	0	0	16.8	0.9	0	131.54	1194	1194	0.00071412	4.1349	11.1	11.9	13.4	11.3	8.5	7.5	1931400000	0	0	109960000	116610000	21477000	0	39
G3H7Z2	G3H7Z2	17	17	17	tr|G3H7Z2|G3H7Z2_CRIGR Transgelin OS=Cricetulus griseus GN=I79_006488 PE=3 SV=1	1	17	17	17	5	7	9	10	8	13	5	7	9	10	8	13	5	7	9	10	8	13	72.4	72.4	72.4	22.455	199	199	0	323.31	36.7	46.7	59.3	59.8	45.2	68.8	62618000000	285310000	260620000	1160500000	1472100000	500280000	1060000000	1123
G3H812	G3H812	4	4	4	tr|G3H812|G3H812_CRIGR Interferon-activable protein 203 OS=Cricetulus griseus GN=I79_006508 PE=4 SV=1	1	4	4	4	1	2	1	1	0	0	1	2	1	1	0	0	1	2	1	1	0	0	7.5	7.5	7.5	48.941	428	428	0.00073314	4.7571	3	5.4	3	3	0	0	442200000	0	20640000	0	0	0	0	12
G3H830	G3H830	5	5	5	tr|G3H830|G3H830_CRIGR Conserved oligomeric Golgi complex subunit 3 OS=Cricetulus griseus GN=I79_006527 PE=3 SV=1	1	5	5	5	0	0	0	1	0	0	0	0	0	1	0	0	0	0	0	1	0	0	8.3	8.3	8.3	100.37	892	892	0.00089586	3.0512	0	0	0	1.9	0	0	363190000	0	0	0	259490000	0	0	8
G3H832	G3H832	4	4	4	tr|G3H832|G3H832_CRIGR Translationally-controlled tumor protein OS=Cricetulus griseus GN=I79_006528 PE=3 SV=1	1	4	4	4	1	1	0	0	0	0	1	1	0	0	0	0	1	1	0	0	0	0	45.1	45.1	45.1	15.927	142	142	0.00038226	24.648	9.2	9.2	0	0	0	0	10041000000	72820000	112130000	0	0	0	0	117
G3H834	G3H834	8	8	8	tr|G3H834|G3H834_CRIGR General transcription factor IIF subunit 2 OS=Cricetulus griseus GN=I79_006533 PE=3 SV=1	1	8	8	8	2	1	0	0	0	0	2	1	0	0	0	0	2	1	0	0	0	0	47.8	47.8	47.8	28.389	249	249	0	81.369	16.1	11.2	0	0	0	0	1054200000	35605000	24468000	0	0	0	0	46
G3H853;G3HUQ4;G3HUQ3	G3H853	19;2;1	19;2;1	19;2;1	tr|G3H853|G3H853_CRIGR cAMP-dependent protein kinase type I-alpha regulatory subunit OS=Cricetulus griseus GN=I79_006551 PE=4 SV=1	3	19	19	19	4	5	5	4	3	6	4	5	5	4	3	6	4	5	5	4	3	6	57	57	57	43.1	381	381;246;147	0	290.17	15	13.6	13.6	12.3	10.2	21.3	9725000000	76269000	73558000	52368000	43318000	19407000	66833000	386
G3H855	G3H855	3	3	3	tr|G3H855|G3H855_CRIGR Arylsulfatase G OS=Cricetulus griseus GN=I79_006553 PE=4 SV=1	1	3	3	3	0	0	1	0	3	1	0	0	1	0	3	1	0	0	1	0	3	1	22.4	22.4	22.4	31.642	295	295	0.00086393	2.5755	0	0	6.8	0	22.4	6.8	75982000	0	0	5178400	0	12494000	5746200	9
G3H860	G3H860	14	14	13	tr|G3H860|G3H860_CRIGR Guanine nucleotide-binding protein subunit alpha-13 OS=Cricetulus griseus GN=I79_006558 PE=4 SV=1	1	14	14	13	5	6	8	8	3	3	5	6	8	8	3	3	5	6	8	8	3	3	52.5	52.5	49.6	33.222	282	282	0	63.834	20.2	19.5	33.3	28	16	12.8	4306000000	103280000	130950000	256550000	201530000	63179000	57500000	226
G3H873	G3H873	32	32	32	tr|G3H873|G3H873_CRIGR ELKS/RAB6-interacting/CAST family member 1 OS=Cricetulus griseus GN=I79_006571 PE=4 SV=1	1	32	32	32	22	24	10	10	0	0	22	24	10	10	0	0	22	24	10	10	0	0	33.9	33.9	33.9	127.95	1116	1116	0	233.16	24.7	28.6	12.8	12.9	0	0	5484900000	521470000	667250000	135010000	136210000	0	0	397
G3H877	G3H877	14	13	13	tr|G3H877|G3H877_CRIGR Serine/threonine-protein kinase WNK1 OS=Cricetulus griseus GN=I79_006575 PE=4 SV=1	1	14	13	13	5	3	1	3	0	0	5	3	1	3	0	0	5	3	1	3	0	0	13.8	13.1	13.1	157.43	1516	1516	0.00044783	38.702	5.5	3.7	1.2	2.4	0	0	1229900000	72460000	73414000	8720200	30298000	0	0	70
G3H881	G3H881	5	5	5	tr|G3H881|G3H881_CRIGR Coiled-coil domain-containing protein 77 OS=Cricetulus griseus GN=I79_006581 PE=4 SV=1	1	5	5	5	1	0	0	0	0	0	1	0	0	0	0	0	1	0	0	0	0	0	13.6	13.6	13.6	58.187	491	491	0.00071174	4.0452	3.3	0	0	0	0	0	44033000	2680800	0	0	0	0	0	7
G3H896	G3H896	16	16	16	tr|G3H896|G3H896_CRIGR Poly [ADP-ribose] polymerase OS=Cricetulus griseus GN=I79_006596 PE=4 SV=1	1	16	16	16	5	6	1	1	0	0	5	6	1	1	0	0	5	6	1	1	0	0	38.1	38.1	38.1	59.369	527	527	0	151.81	11.8	12	5.3	1.9	0	0	1278300000	69621000	98728000	19356000	0	0	0	95
G3H897	G3H897	10	10	10	tr|G3H897|G3H897_CRIGR U3 small nucleolar RNA-interacting protein 2 OS=Cricetulus griseus GN=I79_006597 PE=4 SV=1	1	10	10	10	1	1	1	5	0	0	1	1	1	5	0	0	1	1	1	5	0	0	30.1	30.1	30.1	52.266	475	475	0	56.198	2.1	2.1	2.1	11.4	0	0	3342400000	24700000	16366000	19045000	170270000	0	0	115
G3H8A4	G3H8A4	8	8	8	tr|G3H8A4|G3H8A4_CRIGR Testis-expressed sequence 264 protein OS=Cricetulus griseus GN=I79_006604 PE=4 SV=1	1	8	8	8	1	1	3	2	1	2	1	1	3	2	1	2	1	1	3	2	1	2	34	34	34	33.381	309	309	0.00033727	17.269	4.5	4.5	15.9	12.3	7.8	8.7	658500000	10362000	11185000	45858000	28572000	5087300	17791000	52
G3H8A8	G3H8A8	18	18	18	tr|G3H8A8|G3H8A8_CRIGR Mesencephalic astrocyte-derived neurotrophic factor OS=Cricetulus griseus GN=I79_006608 PE=4 SV=1	1	18	18	18	8	8	9	9	5	12	8	8	9	9	5	12	8	8	9	9	5	12	46.1	46.1	46.1	24.57	217	217	0	311.59	27.2	35	35	35	29.5	41	32472000000	233240000	368030000	497710000	491230000	177490000	592280000	568
G3H8B8	G3H8B8	3	3	3	tr|G3H8B8|G3H8B8_CRIGR Transmembrane protein 115 OS=Cricetulus griseus GN=I79_006618 PE=4 SV=1	1	3	3	3	0	0	0	1	0	0	0	0	0	1	0	0	0	0	0	1	0	0	12	12	12	38.179	351	351	0.00079618	7.0159	0	0	0	6.8	0	0	186830000	0	0	0	8288800	0	0	15
G3H8C9	G3H8C9	15	15	15	tr|G3H8C9|G3H8C9_CRIGR Semaphorin-3B OS=Cricetulus griseus GN=I79_006629 PE=3 SV=1	1	15	15	15	0	0	1	1	1	3	0	0	1	1	1	3	0	0	1	1	1	3	29	29	29	83.028	749	749	0.00045147	39.531	0	0	1.7	1.7	1.7	5.2	930830000	0	0	7360300	4145500	4978600	25550000	76
G3H8D0;G3I7A0;G3HMW3;G3HMH6;G3H8D1	G3H8D0	33;2;2;1;1	18;0;0;0;0	17;0;0;0;0	tr|G3H8D0|G3H8D0_CRIGR Guanine nucleotide-binding protein G(I), alpha-2 subunit OS=Cricetulus griseus GN=I79_006630 PE=4 SV=1	5	33	18	17	15	19	21	21	22	23	10	11	11	13	13	16	10	11	11	12	13	16	82.5	51.8	49.1	38.736	338	338;157;163;245;302	0	323.31	57.4	62.1	64.8	70.7	69.8	63.9	55267000000	1190900000	1586500000	2563600000	1906700000	1517100000	1452500000	975
G3H8D3	G3H8D3	9	8	8	tr|G3H8D3|G3H8D3_CRIGR RNA-binding protein 5 OS=Cricetulus griseus GN=I79_006633 PE=4 SV=1	1	9	8	8	4	6	2	2	0	0	3	6	2	2	0	0	3	6	2	2	0	0	12.1	11.5	11.5	138.22	1206	1206	0.00032819	15.853	4.9	8	3.2	3.2	0	0	462120000	57501000	100800000	14522000	12746000	0	0	69
G3H8D5	G3H8D5	7	7	7	tr|G3H8D5|G3H8D5_CRIGR Vacuolar fusion protein MON1-like A OS=Cricetulus griseus GN=I79_006635 PE=4 SV=1	1	7	7	7	3	2	0	0	0	0	3	2	0	0	0	0	3	2	0	0	0	0	15.9	15.9	15.9	61.98	555	555	0.00034095	17.847	6.7	6.8	0	0	0	0	122020000	22437000	12254000	0	0	0	0	24
G3H8D6	G3H8D6	13	12	12	tr|G3H8D6|G3H8D6_CRIGR Macrophage-stimulating protein receptor OS=Cricetulus griseus GN=I79_006636 PE=3 SV=1	1	13	12	12	1	1	5	1	1	2	0	0	4	0	0	1	0	0	4	0	0	1	12.6	12	12	151	1382	1382	0.00030741	12.565	0.6	0.6	5.1	0.6	0.6	1.2	244240000	0	0	32875000	0	0	6996900	38
G3H8F4	G3H8F4	24	24	24	tr|G3H8F4|G3H8F4_CRIGR Dystroglycan OS=Cricetulus griseus GN=I79_006654 PE=4 SV=1	1	24	24	24	6	5	7	9	2	4	6	5	7	9	2	4	6	5	7	9	2	4	35.1	35.1	35.1	96.908	893	893	0	323.31	7.2	8.6	9.4	13.3	3	6.7	13126000000	165730000	158660000	216940000	249090000	14217000	107820000	290
G3H8F9	G3H8F9	17	17	6	tr|G3H8F9|G3H8F9_CRIGR Transforming protein RhoA OS=Cricetulus griseus GN=I79_006659 PE=3 SV=1	1	17	17	6	8	8	7	8	6	10	8	8	7	8	6	10	2	2	1	1	1	3	82.9	82.9	34.7	21.782	193	193	0	199.98	31.1	31.1	29	29.5	29	34.2	45180000000	1188600000	1281900000	795470000	644550000	144030000	239240000	880
G3H8G0	G3H8G0	11	11	11	tr|G3H8G0|G3H8G0_CRIGR Glutathione peroxidase OS=Cricetulus griseus GN=I79_006660 PE=3 SV=1	1	11	11	11	1	0	0	0	0	1	1	0	0	0	0	1	1	0	0	0	0	1	77.2	77.2	77.2	16.534	145	145	0	233.36	11.7	0	0	0	0	8.3	4969000000	7808500	0	0	0	0	4819100	268
G3H8H1	G3H8H1	7	7	7	tr|G3H8H1|G3H8H1_CRIGR Nucleoporin NUP53 OS=Cricetulus griseus GN=H671_6g15446 PE=3 SV=1	1	7	7	7	0	0	1	2	1	3	0	0	1	2	1	3	0	0	1	2	1	3	31.8	31.8	31.8	34.721	324	324	0	81.216	0	0	3.7	9.6	3.7	17.9	579020000	0	0	6740100	14862000	5718100	15255000	55
G3H8H3	G3H8H3	13	13	13	tr|G3H8H3|G3H8H3_CRIGR Nck-associated protein 1 (Fragment) OS=Cricetulus griseus GN=I79_006673 PE=4 SV=1	1	13	13	13	7	5	5	6	2	0	7	5	5	6	2	0	7	5	5	6	2	0	17.2	17.2	17.2	109.07	951	951	0	118.39	8.8	7.8	7.8	8.8	2.5	0	2274000000	290570000	153510000	71734000	107360000	14573000	0	201
G3H8H7	G3H8H7	34	34	34	tr|G3H8H7|G3H8H7_CRIGR DnaJ homolog subfamily C member 10 OS=Cricetulus griseus GN=I79_006677 PE=4 SV=1	1	34	34	34	3	2	6	6	12	14	3	2	6	6	12	14	3	2	6	6	12	14	44	44	44	90.671	793	793	0	266.92	4.7	3.5	8.4	8.7	19.5	18.4	7170100000	12377000	49168000	105350000	65748000	267760000	366540000	354
G3H8I3	G3H8I3	5	5	5	tr|G3H8I3|G3H8I3_CRIGR Histone deacetylase complex subunit SAP18 OS=Cricetulus griseus GN=I79_006684 PE=4 SV=1	1	5	5	5	1	0	0	0	0	0	1	0	0	0	0	0	1	0	0	0	0	0	53.8	53.8	53.8	10.297	91	91	0	41.487	24.2	0	0	0	0	0	326390000	19182000	0	0	0	0	0	27
G3H8K2	G3H8K2	6	6	6	tr|G3H8K2|G3H8K2_CRIGR alpha-1,2-Mannosidase OS=Cricetulus griseus GN=I79_006704 PE=3 SV=1	1	6	6	6	1	1	2	1	0	0	1	1	2	1	0	0	1	1	2	1	0	0	14.8	14.8	14.8	56.074	492	492	0.00033467	16.83	4.1	4.1	6.3	4.1	0	0	940810000	22583000	15853000	43146000	30011000	0	0	36
G3H8K3	G3H8K3	9	9	7	tr|G3H8K3|G3H8K3_CRIGR RNA-binding motif, single-stranded-interacting protein 1 OS=Cricetulus griseus GN=I79_006706 PE=4 SV=1	1	9	9	7	5	6	2	3	0	0	5	6	2	3	0	0	4	4	1	2	0	0	26	26	24.3	45.956	419	419	0	60.764	13.6	15.3	7.2	10.3	0	0	2247800000	267670000	208020000	44957000	63618000	0	0	133
G3H8L7	G3H8L7	11	7	7	tr|G3H8L7|G3H8L7_CRIGR Ras-related protein Rab-5A OS=Cricetulus griseus GN=I79_006720 PE=4 SV=1	1	11	7	7	4	6	5	5	5	7	2	4	3	3	3	3	2	4	3	3	3	3	60	42.8	42.8	23.539	215	215	0	76.072	25.1	41.9	31.6	31.6	31.6	42.3	1646400000	25549000	73170000	72265000	47501000	31030000	68592000	109
G3H8M2	G3H8M2	12	12	12	tr|G3H8M2|G3H8M2_CRIGR Protein quaking (Fragment) OS=Cricetulus griseus GN=I79_006726 PE=4 SV=1	1	12	12	12	4	4	2	3	0	1	4	4	2	3	0	1	4	4	2	3	0	1	48.8	48.8	48.8	23.252	205	205	0.00042608	33.245	14.6	21	14.6	14.6	0	7.8	4582900000	163040000	108220000	56875000	115730000	0	27779000	134
G3H8N3;G3HTP4	G3H8N3	22;8	22;8	13;1	tr|G3H8N3|G3H8N3_CRIGR 60S ribosomal protein L4 OS=Cricetulus griseus GN=I79_006739 PE=4 SV=1	2	22	22	13	15	17	13	13	2	19	15	17	13	13	2	19	7	8	6	6	2	12	40.2	40.2	28.7	32.178	286	286;175	0	323.31	28.7	32.2	28.3	28.3	11.9	39.9	112050000000	7727800000	10520000000	2403700000	3455300000	18582000	846600000	1150
G3H8N4	G3H8N4	7	7	7	tr|G3H8N4|G3H8N4_CRIGR Lactase-like protein OS=Cricetulus griseus GN=I79_006744 PE=3 SV=1	1	7	7	7	6	7	5	6	0	2	6	7	5	6	0	2	6	7	5	6	0	2	8.6	8.6	8.6	53.857	477	477	0	81.23	8.6	8.6	8.6	8.6	0	3.6	66715000000	2148400000	5226200000	810340000	1127600000	0	50451000	461
G3H8Q6	G3H8Q6	11	11	9	tr|G3H8Q6|G3H8Q6_CRIGR Importin subunit alpha OS=Cricetulus griseus GN=I79_006766 PE=3 SV=1	1	11	11	9	1	1	0	0	0	0	1	1	0	0	0	0	1	1	0	0	0	0	33.2	33.2	30	55.023	497	497	0	281.02	5.8	5.8	0	0	0	0	2626700000	4370900	3438200	0	0	0	0	118
G3H8R0	G3H8R0	20	20	20	tr|G3H8R0|G3H8R0_CRIGR Sacsin OS=Cricetulus griseus GN=I79_006770 PE=4 SV=1	1	20	20	20	4	4	7	4	0	0	4	4	7	4	0	0	4	4	7	4	0	0	6.6	6.6	6.6	497.27	4371	4371	0.00032258	14.995	1.8	1.1	2.4	1.1	0	0	585030000	92779000	19967000	66933000	17900000	0	0	65
G3H8R8	G3H8R8	5	5	5	tr|G3H8R8|G3H8R8_CRIGR Myotubularin-related protein 6 OS=Cricetulus griseus GN=I79_006779 PE=3 SV=1	1	5	5	5	2	1	0	1	0	0	2	1	0	1	0	0	2	1	0	1	0	0	22.5	22.5	22.5	32.365	284	284	0.00075472	5.5054	8.8	4.6	0	4.6	0	0	248760000	13741000	12652000	0	9084900	0	0	22
G3H8S7	G3H8S7	10	10	10	tr|G3H8S7|G3H8S7_CRIGR Brefeldin A-inhibited guanine nucleotide-exchange protein 2 OS=Cricetulus griseus GN=I79_006788 PE=4 SV=1	1	10	10	10	4	5	1	1	1	0	4	5	1	1	1	0	4	5	1	1	1	0	11.8	11.8	11.8	138.96	1225	1225	0.00039479	27.144	4.2	7.9	1.2	1.2	0.7	0	698290000	185170000	31251000	5946700	4372100	60080000	0	52
G3H8T2	G3H8T2	1	1	1	tr|G3H8T2|G3H8T2_CRIGR Nuclear receptor coactivator 3 OS=Cricetulus griseus GN=I79_006793 PE=4 SV=1	1	1	1	1	1	1	0	0	0	0	1	1	0	0	0	0	1	1	0	0	0	0	1.9	1.9	1.9	130.75	1211	1211	0.00078472	6.5975	1.9	1.9	0	0	0	0	85517000	9400000	4820500	0	0	0	0	11
G3H8U1	G3H8U1	17	17	15	tr|G3H8U1|G3H8U1_CRIGR Engulfment and cell motility protein 2 OS=Cricetulus griseus GN=I79_006802 PE=4 SV=1	1	17	17	15	10	10	9	7	0	0	10	10	9	7	0	0	9	8	7	6	0	0	27.1	27.1	25.4	82.588	720	720	0	79.822	21.2	15.8	16.1	12.4	0	0	1318100000	190320000	207270000	76586000	61773000	0	0	121
G3H8U6	G3H8U6	4	4	4	tr|G3H8U6|G3H8U6_CRIGR Nuclear receptor coactivator 5 OS=Cricetulus griseus GN=I79_006807 PE=4 SV=1	1	4	4	4	0	1	0	1	0	0	0	1	0	1	0	0	0	1	0	1	0	0	9.6	9.6	9.6	64.678	573	573	0.00034928	19.212	0	3.1	0	3.1	0	0	131680000	0	13339000	0	5526000	0	0	15
G3H8V1	G3H8V1	11	11	11	tr|G3H8V1|G3H8V1_CRIGR Matrix metalloproteinase-9 OS=Cricetulus griseus GN=I79_006812 PE=3 SV=1	1	11	11	11	1	1	0	0	0	0	1	1	0	0	0	0	1	1	0	0	0	0	16.9	16.9	16.9	78.893	710	710	0.00040145	28.543	1.7	1.7	0	0	0	0	1586000000	6449100	4156000	0	0	0	0	59
G3H8V3	G3H8V3	3	3	3	tr|G3H8V3|G3H8V3_CRIGR Phosphorylated CTD-interacting factor 1 OS=Cricetulus griseus GN=I79_006814 PE=4 SV=1	1	3	3	3	1	1	0	0	0	0	1	1	0	0	0	0	1	1	0	0	0	0	6.8	6.8	6.8	93.997	826	826	0.00028082	8.8709	1.6	2.2	0	0	0	0	200350000	4174800	13986000	0	0	0	0	21
G3H8V4	G3H8V4	15	15	15	tr|G3H8V4|G3H8V4_CRIGR Phospholipid transfer protein OS=Cricetulus griseus GN=I79_006815 PE=4 SV=1	1	15	15	15	3	2	5	5	5	5	3	2	5	5	5	5	3	2	5	5	5	5	31.8	31.8	31.8	54.374	493	493	0	55.775	9.1	6.3	14	14	11	13.8	4005600000	24253000	16169000	65530000	76771000	57245000	30683000	247
G3H8V5	G3H8V5	13	13	13	tr|G3H8V5|G3H8V5_CRIGR Carboxypeptidase OS=Cricetulus griseus GN=I79_006816 PE=3 SV=1	1	13	13	13	1	1	1	0	0	1	1	1	1	0	0	1	1	1	1	0	0	1	34.3	34.3	34.3	54.227	475	475	0	120.14	2.3	2.3	2.3	0	0	2.3	5732000000	17908000	16568000	18530000	0	0	30132000	175
G3H8W0	G3H8W0	6	6	6	tr|G3H8W0|G3H8W0_CRIGR Acyl-coenzyme A thioesterase 8 OS=Cricetulus griseus GN=I79_006821 PE=4 SV=1	1	6	6	6	0	0	0	0	3	4	0	0	0	0	3	4	0	0	0	0	3	4	75.4	75.4	75.4	12.258	114	114	0	144.39	0	0	0	0	32.5	52.6	766750000	0	0	0	0	17603000	42817000	70
G3H8W4	G3H8W4	3	3	3	tr|G3H8W4|G3H8W4_CRIGR Uncharacterized protein C21orf2 OS=Cricetulus griseus GN=I79_006851 PE=4 SV=1	1	3	3	3	3	3	2	0	0	0	3	3	2	0	0	0	3	3	2	0	0	0	19.8	19.8	19.8	23.925	212	212	0.00072798	4.5825	19.8	19.8	19.8	0	0	0	150700000	23796000	37985000	11554000	0	0	0	17
G3H8W5	G3H8W5	34	34	31	tr|G3H8W5|G3H8W5_CRIGR 6-phosphofructokinase OS=Cricetulus griseus GN=I79_006852 PE=3 SV=1	1	34	34	31	10	10	5	12	1	1	10	10	5	12	1	1	8	8	4	10	0	1	52.3	52.3	47.1	81.522	745	745	0	323.31	18.8	22.7	10.5	23.8	2.6	1.2	37467000000	237400000	262140000	42828000	257960000	4138100	0	916
G3H8W8	G3H8W8	4	4	4	tr|G3H8W8|G3H8W8_CRIGR Periodic tryptophan protein 2-like OS=Cricetulus griseus GN=I79_006855 PE=4 SV=1	1	4	4	4	1	1	1	0	0	0	1	1	1	0	0	0	1	1	1	0	0	0	3.1	3.1	3.1	217.59	1940	1940	0.00029931	11.483	0.8	0.8	0.6	0	0	0	102930000	9329700	11115000	4442700	0	0	0	13
G3H8X2	G3H8X2	4	4	4	tr|G3H8X2|G3H8X2_CRIGR 1-acyl-sn-glycerol-3-phosphate acyltransferase gamma OS=Cricetulus griseus GN=I79_006859 PE=4 SV=1	1	4	4	4	0	0	1	1	1	0	0	0	1	1	1	0	0	0	1	1	1	0	10.6	10.6	10.6	43.165	376	376	0.00071788	4.2969	0	0	3.7	3.7	3.2	0	134300000	0	0	4228100	4583500	3893100	0	13
G3H8X6	G3H8X6	5	4	4	tr|G3H8X6|G3H8X6_CRIGR Disco-interacting protein 2-like A OS=Cricetulus griseus GN=I79_006825 PE=4 SV=1	1	5	4	4	0	1	1	2	0	0	0	1	1	2	0	0	0	1	1	2	0	0	10.4	7.7	7.7	102.23	941	941	0.00027816	8.428	0	2.3	1.3	4.7	0	0	160210000	0	8728900	3967400	12593000	0	0	16
G3H8Y0	G3H8Y0	39	39	39	tr|G3H8Y0|G3H8Y0_CRIGR Terpene cyclase/mutase family member OS=Cricetulus griseus GN=I79_006829 PE=3 SV=1	1	39	39	39	10	7	20	19	23	25	10	7	20	19	23	25	10	7	20	19	23	25	48.1	48.1	48.1	83.563	734	734	0	321.91	15.5	12.4	29.6	32.6	34.5	35.8	32424000000	330560000	248490000	1415400000	1123800000	1633200000	1881200000	907
G3H8Y5	G3H8Y5	27	27	27	tr|G3H8Y5|G3H8Y5_CRIGR Collagen alpha-1(VI) chain OS=Cricetulus griseus GN=I79_006834 PE=4 SV=1	1	27	27	27	2	0	7	7	7	9	2	0	7	7	7	9	2	0	7	7	7	9	35.4	35.4	35.4	88.962	822	822	0	289.29	3.6	0	13.9	13	11.9	15.8	8779700000	11982000	0	98013000	104800000	102050000	203170000	420
G3H8Y6	G3H8Y6	15	9	9	tr|G3H8Y6|G3H8Y6_CRIGR Poly(RC)-binding protein 3 OS=Cricetulus griseus GN=I79_006835 PE=4 SV=1	1	15	9	9	10	8	8	8	3	7	5	3	2	3	0	3	5	3	2	3	0	3	63.9	48.5	48.5	39.314	371	371	0	103.75	37.5	30.2	28.3	32.9	12.1	27	1805600000	123840000	53411000	28966000	41459000	0	20035000	120
G3H8Z0	G3H8Z0	9	9	9	tr|G3H8Z0|G3H8Z0_CRIGR GDP-fucose protein O-fucosyltransferase 2 OS=Cricetulus griseus GN=I79_006839 PE=4 SV=1	1	9	9	9	1	1	1	1	2	2	1	1	1	1	2	2	1	1	1	1	2	2	44.7	44.7	44.7	22.017	190	190	0	41.617	7.9	7.9	7.9	7.9	14.7	14.7	2413400000	0	3863200	21166000	18892000	60577000	72847000	120
G3H8Z9;G3HDH1	G3H8Z9	45;5	45;5	26;0	tr|G3H8Z9|G3H8Z9_CRIGR Sodium/potassium-transporting ATPase subunit alpha OS=Cricetulus griseus GN=I79_006860 PE=3 SV=1	2	45	45	26	25	27	31	25	26	25	25	27	31	25	26	25	16	16	19	16	17	15	53	53	33.8	84.78	773	773;1005	0	323.31	42.8	39.6	43.7	40.6	36.9	33.9	86855000000	2228100000	3477100000	3395000000	2938600000	1734500000	1028100000	1845
G3H902	G3H902	53	53	52	tr|G3H902|G3H902_CRIGR Prostaglandin F2 receptor negative regulator OS=Cricetulus griseus GN=I79_006863 PE=4 SV=1	1	53	53	52	20	28	33	30	28	43	20	28	33	30	28	43	20	27	32	29	28	43	60.4	60.4	59.5	93.715	830	830	0	323.31	29.2	33.5	36.5	36	36.3	50.6	134000000000	2911300000	4840800000	11696000000	7483300000	3008300000	7737400000	1879
G3H904	G3H904	8	8	8	tr|G3H904|G3H904_CRIGR Transcription termination factor 2 OS=Cricetulus griseus GN=I79_006865 PE=4 SV=1	1	8	8	8	3	6	2	1	0	0	3	6	2	1	0	0	3	6	2	1	0	0	11.5	11.5	11.5	123.24	1115	1115	0.0007874	6.72	4.3	8.8	2	1.3	0	0	159670000	25568000	74391000	12008000	2535100	0	0	22
G3H910	G3H910	10	10	10	tr|G3H910|G3H910_CRIGR alpha-1,2-Mannosidase OS=Cricetulus griseus GN=I79_006871 PE=3 SV=1	1	10	10	10	2	1	5	7	1	0	2	1	5	7	1	0	2	1	5	7	1	0	19	19	19	72.956	641	641	0.00042248	32.612	4.8	2.7	10.3	15.1	1.7	0	1252100000	19454000	6531400	60753000	107890000	7196000	0	101
G3H914	G3H914	8	8	8	tr|G3H914|G3H914_CRIGR Ganglioside-induced differentiation-associated protein 2 OS=Cricetulus griseus GN=I79_006875 PE=4 SV=1	1	8	8	8	2	2	0	0	0	0	2	2	0	0	0	0	2	2	0	0	0	0	36.1	36.1	36.1	38.599	338	338	0.00037369	23.093	13.3	11.5	0	0	0	0	368050000	18807000	20699000	0	0	0	0	43
G3H916	G3H916	11	11	11	tr|G3H916|G3H916_CRIGR WD repeat-containing protein 3 OS=Cricetulus griseus GN=I79_006877 PE=4 SV=1	1	11	11	11	3	3	4	5	0	0	3	3	4	5	0	0	3	3	4	5	0	0	25	25	25	73.724	660	660	0	46.119	8.8	6.8	10	14.4	0	0	530570000	26872000	23067000	33162000	28881000	0	0	63
G3H928	G3H928	17	17	17	tr|G3H928|G3H928_CRIGR Adenylate kinase 2, mitochondrial OS=Cricetulus griseus GN=I79_006890 PE=3 SV=1	1	17	17	17	1	0	1	1	0	1	1	0	1	1	0	1	1	0	1	1	0	1	90.8	90.8	90.8	15.424	142	142	0	195.09	7	0	7	7	0	11.3	21898000000	5249000	0	4963100	4620000	0	0	498
G3H935	G3H935	34	34	34	tr|G3H935|G3H935_CRIGR Tyrosine--tRNA ligase OS=Cricetulus griseus GN=I79_006897 PE=3 SV=1	1	34	34	34	7	10	4	4	0	0	7	10	4	4	0	0	7	10	4	4	0	0	62.7	62.7	62.7	59.189	528	528	0	290.65	17.6	25.9	10.8	10.8	0	0	12755000000	108760000	159990000	21487000	36638000	0	0	537
G3H936	G3H936	19	19	19	tr|G3H936|G3H936_CRIGR Uncharacterized protein KIAA1522 OS=Cricetulus griseus GN=I79_006898 PE=4 SV=1	1	19	19	19	3	3	9	8	2	9	3	3	9	8	2	9	3	3	9	8	2	9	32.4	32.4	32.4	106.23	1029	1029	0	69.453	4	3.9	14.9	12.9	3.7	14.9	1309000000	16303000	27838000	130760000	108870000	14418000	89990000	123
G3H937;G3HSE6	G3H937;G3HSE6	7;4	3;1	3;1	tr|G3H937|G3H937_CRIGR Histone-binding protein RBBP4 OS=Cricetulus griseus GN=I79_006900 PE=4 SV=1;tr|G3HSE6|G3HSE6_CRIGR Histone-binding protein RBBP4 OS=Cricetulus griseus GN=I79_013777 PE=4 SV=1	2	7	3	3	0	1	0	0	0	0	0	1	0	0	0	0	0	1	0	0	0	0	22.8	18.2	18.2	58.834	527	527;223	0	42.236	0	5.1	0	0	0	0	1050300000	0	12840000	0	0	0	0	37
G3H945	G3H945	18	18	18	tr|G3H945|G3H945_CRIGR Eukaryotic translation initiation factor 3 subunit I OS=Cricetulus griseus GN=EIF3I PE=3 SV=1	1	18	18	18	5	9	3	3	2	3	5	9	3	3	2	3	5	9	3	3	2	3	71.4	71.4	71.4	36.279	325	325	0	267.39	18.5	35.4	10.2	10.2	7.4	10.8	18161000000	176860000	220090000	38295000	24846000	3382000	25574000	537
G3H949	G3H949	27	27	26	tr|G3H949|G3H949_CRIGR Alpha-taxilin OS=Cricetulus griseus GN=I79_006911 PE=4 SV=1	1	27	27	26	15	21	8	8	0	0	15	21	8	8	0	0	15	20	8	8	0	0	46	46	44.3	62.893	557	557	0	165.06	32.5	41.5	14.7	18.1	0	0	3684700000	488690000	719850000	131150000	97439000	0	0	258
G3H953;G3H8M7	G3H953	11;3	11;3	11;3	tr|G3H953|G3H953_CRIGR KH domain-containing, RNA-binding, signal transduction-associated protein 1 OS=Cricetulus griseus GN=I79_006915 PE=4 SV=1	2	11	11	11	5	5	4	4	1	2	5	5	4	4	1	2	5	5	4	4	1	2	22.6	22.6	22.6	48.326	443	443;195	0	102.25	12.4	9.9	7.9	7.9	2.3	6.1	11285000000	341700000	335100000	145270000	207070000	21002000	46682000	213
G3H957	G3H957	12	12	12	tr|G3H957|G3H957_CRIGR Putative vacuolar fusion protein MON1 OS=Cricetulus griseus GN=H671_3g11257 PE=4 SV=1	1	12	12	12	3	3	1	0	0	0	3	3	1	0	0	0	3	3	1	0	0	0	35.7	35.7	35.7	60.556	558	558	0	94.464	11.5	9.7	3.2	0	0	0	573220000	49233000	30386000	3162300	0	0	0	63
G3H972	G3H972	2	2	2	tr|G3H972|G3H972_CRIGR 1-acylglycerol-3-phosphate O-acyltransferase ABHD5 OS=Cricetulus griseus GN=I79_006938 PE=4 SV=1	1	2	2	2	1	1	0	1	0	0	1	1	0	1	0	0	1	1	0	1	0	0	12.1	12.1	12.1	36.135	322	322	0.00068855	3.4768	5.3	5.3	0	5.3	0	0	221030000	5150100	5278700	0	3536700	0	0	26
G3H973	G3H973	10	10	10	tr|G3H973|G3H973_CRIGR Anoctamin OS=Cricetulus griseus GN=I79_006939 PE=3 SV=1	1	10	10	10	1	1	4	3	1	1	1	1	4	3	1	1	1	1	4	3	1	1	12.6	12.6	12.6	76.178	659	659	0	40.084	1.8	1.8	7.3	4.7	1.8	1.8	1147900000	8724100	8050100	58901000	16527000	27104000	14793000	75
G3H976	G3H976	8	8	8	tr|G3H976|G3H976_CRIGR Putative glycosyltransferase AGO61-like protein OS=Cricetulus griseus GN=H671_4g12875 PE=4 SV=1	1	8	8	8	0	0	0	0	1	0	0	0	0	0	1	0	0	0	0	0	1	0	17.1	17.1	17.1	66.575	580	580	0.00028337	9.2496	0	0	0	0	1.9	0	131620000	0	0	0	0	3146600	0	17
G3H996	G3H996	11	10	10	tr|G3H996|G3H996_CRIGR Catenin beta-1 OS=Cricetulus griseus GN=I79_006962 PE=4 SV=1	1	11	10	10	1	1	0	0	0	0	1	1	0	0	0	0	1	1	0	0	0	0	20.4	18.2	18.2	85.47	781	781	0.00032927	16.143	1.5	1.5	0	0	0	0	420830000	5850700	4818600	0	0	0	0	44
G3H9B2	G3H9B2	77	77	76	tr|G3H9B2|G3H9B2_CRIGR Myoferlin OS=Cricetulus griseus GN=I79_006979 PE=4 SV=1	1	77	77	76	36	52	50	33	19	21	36	52	50	33	19	21	35	51	49	32	18	20	51.6	51.6	51.6	163.61	1449	1449	0	323.31	32.4	38.6	40.4	30.3	15.5	17.5	29750000000	1469400000	2496900000	1685800000	792090000	260370000	300940000	1236
G3H9B3	G3H9B3	3	3	3	tr|G3H9B3|G3H9B3_CRIGR Centrosomal protein of 55 kDa OS=Cricetulus griseus GN=I79_006980 PE=4 SV=1	1	3	3	3	0	0	1	1	0	0	0	0	1	1	0	0	0	0	1	1	0	0	43.9	43.9	43.9	12.249	107	107	0.00071667	4.2755	0	0	19.6	24.3	0	0	88573000	0	0	10869000	4543000	0	0	7
G3H9C3	G3H9C3	7	7	7	tr|G3H9C3|G3H9C3_CRIGR Nucleolar complex protein 3-like OS=Cricetulus griseus GN=I79_006990 PE=4 SV=1	1	7	7	7	3	1	1	1	0	0	3	1	1	1	0	0	3	1	1	1	0	0	11.9	11.9	11.9	103.5	901	901	0.0003667	22.067	3.7	2	2	2	0	0	234900000	28192000	10214000	5320000	7701900	0	0	22
G3H9C5	G3H9C5	2	2	2	tr|G3H9C5|G3H9C5_CRIGR Lymphocyte-specific helicase OS=Cricetulus griseus GN=I79_006992 PE=4 SV=1	1	2	2	2	1	0	0	0	0	0	1	0	0	0	0	0	1	0	0	0	0	0	3.1	3.1	3.1	91.151	784	784	0.0016992	2.3722	1.7	0	0	0	0	0	23159000	3400700	0	0	0	0	0	6
G3H9C9	G3H9C9	6	6	6	tr|G3H9C9|G3H9C9_CRIGR Transcription elongation factor B polypeptide 1 OS=Cricetulus griseus GN=I79_006997 PE=3 SV=1	1	6	6	6	2	3	4	3	0	0	2	3	4	3	0	0	2	3	4	3	0	0	50.9	50.9	50.9	12.473	112	112	0	169.82	30.4	41.1	50.9	42	0	0	5183300000	43446000	67342000	24134000	21546000	0	0	203
G3H9D1	G3H9D1	39	39	36	tr|G3H9D1|G3H9D1_CRIGR Acetyl-CoA carboxylase 1 OS=Cricetulus griseus GN=I79_006999 PE=4 SV=1	1	39	39	36	1	2	1	2	1	0	1	2	1	2	1	0	1	2	1	2	1	0	27.2	27.2	24.8	180.34	1579	1579	0	173.56	0.6	1.3	0.8	1.5	0.9	0	5549700000	167070000	158460000	5987500	32077000	3931000	0	279
G3H9D5	G3H9D5	2	2	2	tr|G3H9D5|G3H9D5_CRIGR Gametogenetin-binding protein 2 OS=Cricetulus griseus GN=I79_007003 PE=4 SV=1	1	2	2	2	2	1	0	0	0	0	2	1	0	0	0	0	2	1	0	0	0	0	5.5	5.5	5.5	75.641	667	667	0.0016906	2.3037	5.5	3.1	0	0	0	0	32489000	11397000	5904300	0	0	0	0	6
G3H9E7	G3H9E7	3	3	3	tr|G3H9E7|G3H9E7_CRIGR Breast carcinoma-amplified sequence 3-like OS=Cricetulus griseus GN=I79_007015 PE=4 SV=1	1	3	3	3	1	1	1	1	1	0	1	1	1	1	1	0	1	1	1	1	1	0	6.7	6.7	6.7	77.916	717	717	0.0041356	2.0226	2	2	2	2	2	0	1034500000	54374000	49963000	42239000	27108000	10172000	0	45
G3H9F5	G3H9F5	38	38	38	tr|G3H9F5|G3H9F5_CRIGR Elongator complex protein 1 OS=Cricetulus griseus GN=I79_007024 PE=3 SV=1	1	38	38	38	16	24	20	11	5	1	16	24	20	11	5	1	16	24	20	11	5	1	35.8	35.8	35.8	150.18	1331	1331	0	294.56	15.8	24.1	17.8	9.8	4.4	1	10536000000	465180000	818400000	402440000	129000000	54006000	6936600	482
G3H9G4	G3H9G4	32	32	32	tr|G3H9G4|G3H9G4_CRIGR ATP-binding cassette sub-family E member 1 OS=Cricetulus griseus GN=I79_007036 PE=4 SV=1	1	32	32	32	13	18	16	17	3	3	13	18	16	17	3	3	13	18	16	17	3	3	56.1	56.1	56.1	67.342	599	599	0	323.31	32.9	39.9	35.7	39.1	8	8.5	25151000000	981930000	1554600000	582420000	515480000	25647000	41874000	778
G3H9G6	G3H9G6	9	9	9	tr|G3H9G6|G3H9G6_CRIGR OTU domain-containing protein 4 OS=Cricetulus griseus GN=I79_007038 PE=4 SV=1	1	9	9	9	3	2	0	0	0	0	3	2	0	0	0	0	3	2	0	0	0	0	13.2	13.2	13.2	115.69	1041	1041	0.00079597	7.0147	5.7	3.4	0	0	0	0	366050000	34687000	38136000	0	0	0	0	32
G3H9H3	G3H9H3	7	7	7	tr|G3H9H3|G3H9H3_CRIGR U6 snRNA-associated Sm-like protein LSm6 OS=Cricetulus griseus GN=I79_007045 PE=3 SV=1	1	7	7	7	1	4	1	0	0	0	1	4	1	0	0	0	1	4	1	0	0	0	57.5	57.5	57.5	9.1275	80	80	0.00071157	4.034	10	38.8	11.2	0	0	0	1188700000	30342000	88347000	13704000	0	0	0	39
G3H9H7	G3H9H7	27	27	7	tr|G3H9H7|G3H9H7_CRIGR Heterogeneous nuclear ribonucleoprotein G OS=Cricetulus griseus GN=H671_3g9147 PE=4 SV=1	1	27	27	7	10	8	11	12	4	6	10	8	11	12	4	6	2	0	2	2	0	0	50.8	50.8	17.3	42.131	388	388	0	225.66	22.4	19.8	22.4	27.6	11.9	17.3	23093000000	981480000	718830000	421250000	683390000	49716000	210470000	443
G3H9I6	G3H9I6	20	20	20	tr|G3H9I6|G3H9I6_CRIGR Testin OS=Cricetulus griseus GN=I79_007059 PE=4 SV=1	1	20	20	20	1	0	1	0	0	0	1	0	1	0	0	0	1	0	1	0	0	0	52.9	52.9	52.9	47.209	414	414	0	63.426	3.4	0	3.4	0	0	0	3841400000	6191700	0	9415200	0	0	0	180
G3H9I8;G3H113	G3H9I8	6;1	6;1	6;1	tr|G3H9I8|G3H9I8_CRIGR Caveolin OS=Cricetulus griseus GN=I79_007062 PE=3 SV=1	2	6	6	6	3	5	4	3	1	1	3	5	4	3	1	1	3	5	4	3	1	1	44.2	44.2	44.2	17.16	147	147;151	0	59.253	22.4	29.9	22.4	31.3	10.2	10.2	15750000000	1823100000	692980000	1599600000	492010000	19299000	38263000	111
G3H9I9	G3H9I9	10	9	9	tr|G3H9I9|G3H9I9_CRIGR Hepatocyte growth factor receptor OS=Cricetulus griseus GN=I79_007063 PE=4 SV=1	1	10	9	9	2	2	2	1	1	1	1	1	1	0	0	0	1	1	1	0	0	0	11.1	10.5	10.5	136.93	1222	1222	0.00027809	8.4205	1.6	1.6	1.6	0.7	0.7	0.7	302330000	3970700	4754200	2716700	0	0	0	46
G3H9J0	G3H9J0	2	2	2	tr|G3H9J0|G3H9J0_CRIGR F-actin-capping protein subunit alpha-2 OS=Cricetulus griseus GN=I79_007064 PE=3 SV=1	1	2	2	2	1	1	0	0	0	0	1	1	0	0	0	0	1	1	0	0	0	0	25.5	25.5	25.5	18.541	165	165	0.00043309	34.799	15.8	15.8	0	0	0	0	313040000	9843800	12910000	0	0	0	0	22
G3H9N4	G3H9N4	2	2	2	tr|G3H9N4|G3H9N4_CRIGR Polypeptide N-acetylgalactosaminyltransferase 1 OS=Cricetulus griseus GN=I79_007111 PE=4 SV=1	1	2	2	2	0	0	0	1	0	0	0	0	0	1	0	0	0	0	0	1	0	0	5.3	5.3	5.3	47.522	413	413	0.0016935	2.3306	0	0	0	3.1	0	0	34590000	0	0	0	5326800	0	0	6
G3H9N6	G3H9N6	4	4	4	tr|G3H9N6|G3H9N6_CRIGR Zinc transporter ZIP6 OS=Cricetulus griseus GN=I79_007114 PE=4 SV=1	1	4	4	4	0	1	0	1	0	0	0	1	0	1	0	0	0	1	0	1	0	0	4	4	4	84.395	748	748	0.0025136	2.1687	0	1.2	0	1.2	0	0	134880000	0	9013600	0	13476000	0	0	15
G3H9N7	G3H9N7	7	7	7	tr|G3H9N7|G3H9N7_CRIGR Elongator complex protein 2 OS=Cricetulus griseus GN=I79_007115 PE=4 SV=1	1	7	7	7	2	2	3	0	0	0	2	2	3	0	0	0	2	2	3	0	0	0	15.8	15.8	15.8	94.653	859	859	0	60.518	3.6	5	5.6	0	0	0	839780000	16933000	32719000	27366000	0	0	0	65
G3H9P3	G3H9P3	17	16	16	tr|G3H9P3|G3H9P3_CRIGR Serine/threonine-protein kinase 10 OS=Cricetulus griseus GN=I79_007123 PE=4 SV=1	1	17	16	16	11	12	10	9	2	2	11	12	10	9	2	2	11	12	10	9	2	2	14.9	14.3	14.3	155.37	1359	1359	0	128.62	11.1	12.3	10.7	7.6	1.8	2.4	4271900000	301270000	359440000	215920000	188310000	8488800	17637000	263
G3H9P5	G3H9P5	2	2	2	tr|G3H9P5|G3H9P5_CRIGR Ubiquitin domain-containing protein 2 OS=Cricetulus griseus GN=I79_007124 PE=4 SV=1	1	2	2	2	0	1	2	0	0	1	0	1	2	0	0	1	0	1	2	0	0	1	18.9	18.9	18.9	21.502	190	190	0.0007716	6.0982	0	11.6	18.9	0	0	7.4	122810000	0	10976000	27966000	0	0	3843000	16
G3H9P6	G3H9P6	7	7	7	tr|G3H9P6|G3H9P6_CRIGR SH3 and PX domain-containing protein 2B OS=Cricetulus griseus GN=I79_007125 PE=4 SV=1	1	7	7	7	3	3	4	2	0	1	3	3	4	2	0	1	3	3	4	2	0	1	12	12	12	98.138	880	880	0.00082804	8.1386	3	4.2	6	3.2	0	1	391050000	50713000	55041000	43435000	32528000	0	0	32
G3H9Q1	G3H9Q1	10	10	10	tr|G3H9Q1|G3H9Q1_CRIGR UPF0474 protein C5orf41-like OS=Cricetulus griseus GN=I79_007131 PE=4 SV=1	1	10	10	10	1	2	3	4	0	0	1	2	3	4	0	0	1	2	3	4	0	0	13.8	13.8	13.8	83.684	745	745	0	115.42	1.3	3.2	6.4	7.5	0	0	2282400000	8627400	42083000	69382000	98801000	0	0	89
G3H9Q4	G3H9Q4	11	11	11	tr|G3H9Q4|G3H9Q4_CRIGR Vesicle transport protein SEC20 OS=Cricetulus griseus GN=I79_007134 PE=4 SV=1	1	11	11	11	0	0	4	2	5	2	0	0	4	2	5	2	0	0	4	2	5	2	51.8	51.8	51.8	26.222	228	228	0	40.244	0	0	15.8	10.1	34.6	13.6	1374200000	0	0	59862000	28755000	139530000	93858000	59
G3H9R6	G3H9R6	7	7	7	tr|G3H9R6|G3H9R6_CRIGR ER degradation-enhancing alpha-mannosidase-like 3 OS=Cricetulus griseus GN=I79_007146 PE=4 SV=1	1	7	7	7	0	0	1	2	1	1	0	0	1	2	1	1	0	0	1	2	1	1	19.4	19.4	19.4	53.038	474	474	0.00032787	15.794	0	0	3.4	5.9	5.1	2.1	861260000	0	0	6056600	17841000	6570300	7528400	56
G3H9S1;G3HQR8	G3H9S1;G3HQR8	3;2	3;2	3;2	tr|G3H9S1|G3H9S1_CRIGR E3 ubiquitin-protein ligase RING2 OS=Cricetulus griseus GN=I79_007151 PE=4 SV=1;tr|G3HQR8|G3HQR8_CRIGR E3 ubiquitin-protein ligase RING1 OS=Cricetulus griseus GN=I79_013174 PE=4 SV=1	2	3	3	3	0	1	0	0	0	0	0	1	0	0	0	0	0	1	0	0	0	0	11	11	11	37.653	336	336;408	0.00076433	5.8384	0	4.2	0	0	0	0	220410000	0	16580000	0	0	0	0	14
G3H9S2	G3H9S2	12	12	12	tr|G3H9S2|G3H9S2_CRIGR tRNA (guanine(26)-N(2))-dimethyltransferase OS=Cricetulus griseus GN=I79_007152 PE=3 SV=1	1	12	12	12	4	5	2	3	0	0	4	5	2	3	0	0	4	5	2	3	0	0	29.3	29.3	29.3	73.517	665	665	0	94.815	11.7	12.8	4.7	7.7	0	0	951100000	29147000	35347000	8745500	10890000	0	0	90
G3H9T1	G3H9T1	23	23	23	tr|G3H9T1|G3H9T1_CRIGR Dolichyl-diphosphooligosaccharide--protein glycosyltransferase 48 kDa subunit OS=Cricetulus griseus GN=I79_007162 PE=3 SV=1	1	23	23	23	5	3	14	11	18	13	5	3	14	11	18	13	5	3	14	11	18	13	67.1	67.1	67.1	48.801	441	441	0	323.31	18.8	11.6	46.5	37.6	56.5	43.5	45964000000	164060000	40661000	1611400000	911300000	2177800000	1692600000	734
G3H9U3	G3H9U3	17	16	16	tr|G3H9U3|G3H9U3_CRIGR Splicing factor, proline-and glutamine-rich OS=Cricetulus griseus GN=I79_007174 PE=4 SV=1	1	17	16	16	7	7	6	8	4	8	6	6	5	7	3	7	6	6	5	7	3	7	51.3	49	49	40.238	351	351	0	323.31	32.8	29.3	25.1	38.5	16	25.4	20357000000	494670000	1024000000	489270000	890580000	51111000	414630000	331
G3H9U6	G3H9U6	13	13	13	tr|G3H9U6|G3H9U6_CRIGR Uncharacterized protein KIAA0319-like OS=Cricetulus griseus GN=I79_007178 PE=4 SV=1	1	13	13	13	3	3	6	2	1	1	3	3	6	2	1	1	3	3	6	2	1	1	16.7	16.7	16.7	104.38	947	947	0.0003873	25.666	4	5.1	8.1	3.1	2.1	1	1138900000	71525000	55770000	117310000	35248000	5510600	9742500	86
G3H9U8	G3H9U8	3	3	3	tr|G3H9U8|G3H9U8_CRIGR Neurochondrin OS=Cricetulus griseus GN=I79_007179 PE=4 SV=1	1	3	3	3	0	0	0	1	0	0	0	0	0	1	0	0	0	0	0	1	0	0	4.9	4.9	4.9	77.312	712	712	0.00080667	7.4679	0	0	0	1.7	0	0	265530000	0	0	0	3741600	0	0	22
G3H9V0	G3H9V0	17	17	17	tr|G3H9V0|G3H9V0_CRIGR Proteasome subunit beta type OS=Cricetulus griseus GN=I79_007181 PE=3 SV=1	1	17	17	17	5	7	1	1	1	0	5	7	1	1	1	0	5	7	1	1	1	0	85.6	85.6	85.6	22.839	201	201	0	193.8	22.9	49.3	5.5	5.5	5.5	0	7474500000	180000000	155890000	4270200	6385800	3147700	0	242
G3H9W6	G3H9W6	5	5	5	tr|G3H9W6|G3H9W6_CRIGR Trafficking protein particle complex subunit 3 OS=Cricetulus griseus GN=I79_007197 PE=4 SV=1	1	5	5	5	2	1	1	1	0	0	2	1	1	1	0	0	2	1	1	1	0	0	31.1	31.1	31.1	20.291	180	180	0.00031516	13.726	12.8	4.4	4.4	4.4	0	0	1124300000	10519000	0	21837000	13016000	0	0	75
G3H9W9	G3H9W9	2	2	2	tr|G3H9W9|G3H9W9_CRIGR Protein FAM176B OS=Cricetulus griseus GN=I79_007200 PE=4 SV=1	1	2	2	2	2	2	2	2	0	0	2	2	2	2	0	0	2	2	2	2	0	0	34.3	34.3	34.3	18.41	166	166	0.00042937	33.867	34.3	34.3	34.3	34.3	0	0	99363000	14977000	11618000	15105000	10039000	0	0	20
G3H9Y3	G3H9Y3	13	13	13	tr|G3H9Y3|G3H9Y3_CRIGR TBC1 domain family member 5 OS=Cricetulus griseus GN=I79_007217 PE=4 SV=1	1	13	13	13	1	2	0	0	0	0	1	2	0	0	0	0	1	2	0	0	0	0	24	24	24	91.906	820	820	0	78.959	1.8	3	0	0	0	0	829110000	11267000	21470000	0	0	0	0	59
G3H9Y8	G3H9Y8	9	9	9	tr|G3H9Y8|G3H9Y8_CRIGR Hyaluronan mediated motility receptor (Fragment) OS=Cricetulus griseus GN=I79_007221 PE=4 SV=1	1	9	9	9	2	1	1	0	0	0	2	1	1	0	0	0	2	1	1	0	0	0	13.5	13.5	13.5	96.675	843	843	0.00028003	8.7994	2	1.4	1.7	0	0	0	1995700000	14669000	0	65563000	0	0	0	41
G3H9Z1	G3H9Z1	13	13	13	tr|G3H9Z1|G3H9Z1_CRIGR Microsomal glutathione S-transferase 1 OS=Cricetulus griseus GN=I79_007224 PE=4 SV=1	1	13	13	13	4	4	9	7	9	7	4	4	9	7	9	7	4	4	9	7	9	7	66.5	66.5	66.5	17.471	155	155	0	323.31	35.5	36.1	55.5	36.1	49	54.8	33769000000	393930000	386070000	2076100000	1405800000	1604700000	1788600000	441
G3H9Z3;G3GV99	G3H9Z3	4;1	4;1	4;1	tr|G3H9Z3|G3H9Z3_CRIGR Putative deoxyribose-phosphate aldolase OS=Cricetulus griseus GN=I79_007226 PE=4 SV=1	2	4	4	4	2	2	2	1	1	0	2	2	2	1	1	0	2	2	2	1	1	0	18.8	18.8	18.8	37.066	341	341;164	0.00030294	11.968	8.2	8.2	7.3	3.5	3.5	0	1229700000	51171000	44966000	23161000	19549000	3799400	0	69
G3H9Z4	G3H9Z4	21	21	21	tr|G3H9Z4|G3H9Z4_CRIGR Serine-threonine kinase receptor-associated protein OS=Cricetulus griseus GN=H671_8g19416 PE=4 SV=1	1	21	21	21	8	12	5	3	1	4	8	12	5	3	1	4	8	12	5	3	1	4	82.5	82.5	82.5	34.121	309	309	0	267.19	46.9	51.1	29.4	15.9	5.8	17.2	9266000000	279350000	398220000	53913000	26363000	4029500	32254000	338
G3H9Z5	G3H9Z5	39	39	39	tr|G3H9Z5|G3H9Z5_CRIGR Epidermal growth factor receptor kinase substrate 8 OS=Cricetulus griseus GN=I79_007228 PE=4 SV=1	1	39	39	39	23	23	24	25	10	19	23	23	24	25	10	19	23	23	24	25	10	19	52.1	52.1	52.1	91.39	821	821	0	323.31	33.9	36.3	36.4	36.8	16.3	30.1	13078000000	780840000	786660000	584260000	488390000	109550000	324410000	805
G3HA07	G3HA07	7	7	7	tr|G3HA07|G3HA07_CRIGR Uncharacterized methyltransferase WBSCR22 OS=Cricetulus griseus GN=I79_007244 PE=4 SV=1	1	7	7	7	2	5	2	2	0	0	2	5	2	2	0	0	2	5	2	2	0	0	34.5	34.5	34.5	33.185	296	296	0.00040306	28.983	12.8	27.7	13.2	12.8	0	0	544000000	29695000	80005000	9337700	4687500	0	0	50
G3HA11	G3HA11	17	17	17	tr|G3HA11|G3HA11_CRIGR Transducin beta-like protein 2 OS=Cricetulus griseus GN=I79_007249 PE=4 SV=1	1	17	17	17	0	0	3	6	5	8	0	0	3	6	5	8	0	0	3	6	5	8	45	45	45	39.587	351	351	0	102.3	0	0	14.2	22.5	19.7	28.8	4144900000	0	0	44734000	82150000	81760000	206310000	198
G3HA17	G3HA17	5	5	5	tr|G3HA17|G3HA17_CRIGR Putative methyltransferase NSUN5 OS=Cricetulus griseus GN=I79_007256 PE=3 SV=1	1	5	5	5	3	1	1	1	0	0	3	1	1	1	0	0	3	1	1	1	0	0	36.6	36.6	36.6	16.615	153	153	0.00074832	5.2794	20.3	6.5	6.5	6.5	0	0	469690000	47559000	23055000	10295000	9228000	0	0	38
G3HA18	G3HA18	41	41	40	tr|G3HA18|G3HA18_CRIGR Huntingtin-interacting protein 1 OS=Cricetulus griseus GN=I79_007259 PE=4 SV=1	1	41	41	40	6	7	9	5	6	5	6	7	9	5	6	5	6	7	9	5	6	5	19.5	19.5	19	217.97	2050	2050	0	275.54	4.1	4.7	6.5	2.5	4.2	3.7	13645000000	48128000	60319000	75780000	43542000	51298000	49484000	656
G3HA21	G3HA21	16	16	16	tr|G3HA21|G3HA21_CRIGR NADPH--cytochrome P450 reductase OS=Cricetulus griseus GN=I79_007261 PE=4 SV=1	1	16	16	16	1	1	5	4	8	7	1	1	5	4	8	7	1	1	5	4	8	7	34.9	34.9	34.9	58.384	522	522	0	230.7	4.2	4.2	16.5	12.3	18.6	21.5	4749400000	9956800	13924000	98414000	71357000	146210000	81051000	279
G3HA23	G3HA23	30	30	30	tr|G3HA23|G3HA23_CRIGR Malate dehydrogenase (Fragment) OS=Cricetulus griseus GN=I79_007263 PE=3 SV=1	1	30	30	30	3	4	1	0	0	5	3	4	1	0	0	5	3	4	1	0	0	5	88.6	88.6	88.6	28.696	271	271	0	323.31	19.6	25.1	4.1	0	0	28.8	110200000000	41544000	40670000	2241700	0	0	44608000	948
G3HA24	G3HA24	4	4	4	tr|G3HA24|G3HA24_CRIGR Heat shock protein beta-1 (Fragment) OS=Cricetulus griseus GN=I79_007264 PE=3 SV=1	1	4	4	4	1	1	1	1	1	1	1	1	1	1	1	1	1	1	1	1	1	1	56	56	56	8.9028	84	84	0	79.239	20.2	20.2	20.2	20.2	20.2	20.2	5758100000	10410000	15223000	11164000	11048000	5405700	17967000	90
G3IPD7;G3HA25	G3IPD7;G3HA25	7;7	6;6	6;6	tr|G3IPD7|G3IPD7_CRIGR 14-3-3 protein gamma OS=Cricetulus griseus GN=I79_025844 PE=3 SV=1;tr|G3HA25|G3HA25_CRIGR 14-3-3 protein gamma OS=Cricetulus griseus GN=I79_007265 PE=3 SV=1	2	7	6	6	1	2	2	2	2	3	0	1	1	1	1	2	0	1	1	1	1	2	50.9	50.9	50.9	19.21	167	167;201	0	208.59	6	12.6	12.6	12.6	12.6	12.6	2952000000	0	9152000	18182000	10251000	4043400	31162000	131
G3HA46	G3HA46	8	8	8	tr|G3HA46|G3HA46_CRIGR Mitochondrial fission 1 protein OS=Cricetulus griseus GN=I79_007287 PE=3 SV=1	1	8	8	8	1	1	2	2	2	3	1	1	2	2	2	3	1	1	2	2	2	3	55.3	55.3	55.3	17.085	152	152	0	84.502	7.2	7.2	15.8	17.1	19.7	31.6	2061900000	5067000	0	7121500	14085000	2755100	16083000	144
G3HA51	G3HA51	20	20	20	tr|G3HA51|G3HA51_CRIGR Procollagen-lysine,2-oxoglutarate 5-dioxygenase 3 OS=Cricetulus griseus GN=I79_007293 PE=4 SV=1	1	20	20	20	1	1	4	2	4	14	1	1	4	2	4	14	1	1	4	2	4	14	62.7	62.7	62.7	37.656	322	322	0	93.131	5.3	2.5	13.7	5.6	17.7	52.5	6123000000	18181000	15496000	64095000	31546000	174010000	251270000	250
G3HA59	G3HA59	6	6	6	tr|G3HA59|G3HA59_CRIGR Tripartite motif-containing protein 56 OS=Cricetulus griseus GN=I79_007301 PE=4 SV=1	1	6	6	6	4	2	0	1	0	0	4	2	0	1	0	0	4	2	0	1	0	0	7.6	7.6	7.6	109.47	1274	1274	0.00044763	38.678	5.1	2.5	0	1.4	0	0	201290000	34847000	22051000	0	3671500	0	0	29
G3HA77	G3HA77	2	2	2	tr|G3HA77|G3HA77_CRIGR Stonin-2 OS=Cricetulus griseus GN=I79_007323 PE=4 SV=1	1	2	2	2	1	1	1	0	0	0	1	1	1	0	0	0	1	1	1	0	0	0	2.3	2.3	2.3	134.72	1216	1216	0.00078719	6.6887	1.4	1.4	1.4	0	0	0	583210000	6278000	17352000	10353000	0	0	0	37
G3HA80	G3HA80	20	20	20	tr|G3HA80|G3HA80_CRIGR Protein sel-1-like 1 OS=Cricetulus griseus GN=I79_007325 PE=4 SV=1	1	20	20	20	0	0	3	3	8	5	0	0	3	3	8	5	0	0	3	3	8	5	43.3	43.3	43.3	88.526	794	794	0	127.77	0	0	6.2	7.3	16.2	11.8	2958700000	0	0	83834000	26462000	144830000	52015000	141
G3HA99	G3HA99	3	2	2	tr|G3HA99|G3HA99_CRIGR RUN and FYVE domain-containing protein 2 OS=Cricetulus griseus GN=I79_007345 PE=4 SV=1	1	3	2	2	1	1	0	0	0	0	1	1	0	0	0	0	1	1	0	0	0	0	11.5	8.5	8.5	30.522	270	270	0.0073111	1.8186	4.1	4.1	0	0	0	0	70176000	4836900	9552600	0	0	0	0	10
G3HAA1	G3HAA1	12	10	10	tr|G3HAA1|G3HAA1_CRIGR Heterogeneous nuclear ribonucleoprotein H3 OS=Cricetulus griseus GN=I79_007347 PE=4 SV=1	1	12	10	10	5	6	2	5	1	3	3	6	2	5	1	3	3	6	2	5	1	3	46.5	43.4	43.4	34.762	325	325	0	323.31	14.8	25.5	8.9	22.5	3.7	12	4106900000	156970000	207050000	70250000	108380000	23993000	43142000	180
G3HAC2	G3HAC2	10	10	10	tr|G3HAC2|G3HAC2_CRIGR Interferon-inducible double stranded RNA-dependent protein kinase activator A OS=Cricetulus griseus GN=I79_007370 PE=4 SV=1	1	10	10	10	5	6	2	2	1	3	5	6	2	2	1	3	5	6	2	2	1	3	54.2	54.2	54.2	23.45	212	212	0.00039761	27.928	25.9	30.2	13.2	13.2	7.1	17.9	1949200000	231430000	301410000	17766000	40783000	2175300	14660000	103
G3HAC4	G3HAC4	12	12	12	tr|G3HAC4|G3HAC4_CRIGR Peptidylprolyl isomerase OS=Cricetulus griseus GN=I79_007372 PE=4 SV=1	1	12	12	12	0	0	3	3	1	4	0	0	3	3	1	4	0	0	3	3	1	4	47.7	47.7	47.7	25.015	218	218	0	49.743	0	0	13.3	20.2	6.4	23.9	1665500000	0	0	37183000	39265000	7169500	76009000	99
G3HAC6	G3HAC6	18	18	18	tr|G3HAC6|G3HAC6_CRIGR Titin OS=Cricetulus griseus GN=I79_007374 PE=4 SV=1	1	18	18	18	0	0	1	1	0	1	0	0	1	1	0	1	0	0	1	1	0	1	0.6	0.6	0.6	4007	36026	36026	0.00074147	5.0808	0	0	0	0	0	0	1062000000	0	0	23694000	8081400	0	27306000	32
G3HAC9	G3HAC9	3	3	3	tr|G3HAC9|G3HAC9_CRIGR Pre-mRNA-splicing factor CWC22-like OS=Cricetulus griseus GN=I79_007377 PE=4 SV=1	1	3	3	3	0	0	1	1	0	0	0	0	1	1	0	0	0	0	1	1	0	0	3.1	3.1	3.1	105.03	903	903	0.00072886	4.6076	0	0	1.8	1.8	0	0	270130000	0	0	8129100	6231700	0	0	19
G3HAE2	G3HAE2	5	5	5	tr|G3HAE2|G3HAE2_CRIGR ATP synthase subunit alpha, mitochondrial OS=Cricetulus griseus GN=I79_007391 PE=4 SV=1	1	5	5	5	0	0	0	0	3	3	0	0	0	0	3	3	0	0	0	0	3	3	81.5	81.5	81.5	7.0138	65	65	0	223.52	0	0	0	0	38.5	38.5	32674000000	0	0	0	0	63424000	80971000	272
G3HAE3	G3HAE3	21	21	21	tr|G3HAE3|G3HAE3_CRIGR ATP synthase subunit alpha, mitochondrial OS=Cricetulus griseus GN=I79_007392 PE=4 SV=1	1	21	21	21	0	0	4	0	5	4	0	0	4	0	5	4	0	0	4	0	5	4	71.6	71.6	71.6	31.185	285	285	0	323.31	0	0	24.6	0	28.1	24.6	64829000000	0	0	28613000	0	69086000	46689000	600
G3HAF4	G3HAF4	31	31	31	tr|G3HAF4|G3HAF4_CRIGR Splicing factor 3B subunit 3 OS=Cricetulus griseus GN=I79_007403 PE=4 SV=1	1	31	31	31	12	13	10	7	7	3	12	13	10	7	7	3	12	13	10	7	7	3	33.8	33.8	33.8	135.55	1217	1217	0	192	11.2	15.2	12.5	7.7	7.6	3	6272400000	282820000	240720000	130590000	64947000	38120000	34405000	381
G3HAF8	G3HAF8	13	13	13	tr|G3HAF8|G3HAF8_CRIGR Protein VAC14-like OS=Cricetulus griseus GN=I79_007409 PE=4 SV=1	1	13	13	13	6	7	4	4	0	0	6	7	4	4	0	0	6	7	4	4	0	0	12.9	12.9	12.9	168.84	1544	1544	0	88.883	6.1	6.9	4	4	0	0	1927800000	165020000	220350000	41095000	43496000	0	0	134
G3HAG8	G3HAG8	17	17	16	tr|G3HAG8|G3HAG8_CRIGR AP-1 complex subunit gamma-1 OS=Cricetulus griseus GN=I79_007420 PE=4 SV=1	1	17	17	16	5	4	6	3	1	2	5	4	6	3	1	2	5	4	6	3	1	2	24.5	24.5	23.2	91.408	822	822	0	70.369	9.2	8	10.2	6.6	1.1	4.5	1718000000	103300000	72001000	92734000	33618000	4705400	29561000	138
G3HAH5	G3HAH5	10	10	10	tr|G3HAH5|G3HAH5_CRIGR Pre-mRNA-splicing factor ATP-dependent RNA helicase PRP16 OS=Cricetulus griseus GN=I79_007427 PE=4 SV=1	1	10	10	10	2	2	1	0	0	0	2	2	1	0	0	0	2	2	1	0	0	0	9.7	9.7	9.7	140.6	1227	1227	0.00033568	17	2.3	2.3	1	0	0	0	534570000	7321000	7788600	3692000	0	0	0	56
G3HAI0	G3HAI0	5	4	4	tr|G3HAI0|G3HAI0_CRIGR Glycogen synthase kinase-3 beta OS=Cricetulus griseus GN=I79_007433 PE=4 SV=1	1	5	4	4	5	5	3	4	1	1	4	4	3	4	1	1	4	4	3	4	1	1	24.7	20.1	20.1	36.818	328	328	0	86.096	24.7	24.7	16.8	20.1	2.7	2.7	1410200000	139180000	120060000	31018000	53612000	0	0	110
G3HAI3	G3HAI3	14	14	14	tr|G3HAI3|G3HAI3_CRIGR Follistatin-related protein 1 OS=Cricetulus griseus GN=I79_007438 PE=4 SV=1	1	14	14	14	0	0	3	2	1	0	0	0	3	2	1	0	0	0	3	2	1	0	30.2	30.2	30.2	65.376	583	583	0	52.965	0	0	6	4.1	1.4	0	4279400000	0	0	38786000	41177000	22307000	0	158
G3HAI6	G3HAI6	4	4	4	tr|G3HAI6|G3HAI6_CRIGR General transcription factor IIE subunit 1 OS=Cricetulus griseus GN=I79_007440 PE=4 SV=1	1	4	4	4	2	3	2	2	0	0	2	3	2	2	0	0	2	3	2	2	0	0	11	11	11	49.243	438	438	0.00035311	19.94	6.4	8.4	6.4	6.4	0	0	694940000	50976000	55351000	7875000	8205300	0	0	77
G3HAJ0	G3HAJ0	76	76	75	tr|G3HAJ0|G3HAJ0_CRIGR Golgin subfamily B member 1 OS=Cricetulus griseus GN=I79_007444 PE=4 SV=1	1	76	76	75	2	1	19	18	2	5	2	1	19	18	2	5	1	1	18	17	2	5	31.8	31.8	31.8	348.16	3035	3035	0	184.85	0.7	0.4	8.6	7.7	0.8	2	6073100000	21580000	4538100	245940000	206270000	10679000	30583000	386
G3HAJ1	G3HAJ1	4	4	4	tr|G3HAJ1|G3HAJ1_CRIGR Golgin subfamily B member 1 OS=Cricetulus griseus GN=I79_007445 PE=4 SV=1	1	4	4	4	1	1	2	2	0	0	1	1	2	2	0	0	1	1	2	2	0	0	35.6	35.6	35.6	13.7	118	118	0.00040161	28.555	9.3	9.3	34.7	30.5	0	0	521250000	10134000	5772700	33279000	19944000	0	0	45
G3HAL1	G3HAL1	2	2	2	tr|G3HAL1|G3HAL1_CRIGR Triple functional domain protein OS=Cricetulus griseus GN=I79_007470 PE=4 SV=1	1	2	2	2	2	1	2	2	1	0	2	1	2	2	1	0	2	1	2	2	1	0	7.6	7.6	7.6	55.666	497	497	0.0008161	7.7525	7.6	2.6	7.6	7.6	2.6	0	293890000	17249000	11532000	13272000	16685000	3158700	0	38
G3HAN1	G3HAN1	7	7	7	tr|G3HAN1|G3HAN1_CRIGR Charged multivesicular body protein 4b OS=Cricetulus griseus GN=I79_007487 PE=3 SV=1	1	7	7	7	2	4	2	2	0	0	2	4	2	2	0	0	2	4	2	2	0	0	35.8	35.8	35.8	21.459	190	190	0	323.31	15.8	21.6	15.8	15.8	0	0	4288500000	55862000	55733000	17726000	26827000	0	0	152
G3HAN3	G3HAN3	22	22	22	tr|G3HAN3|G3HAN3_CRIGR RNA-binding protein Raly OS=Cricetulus griseus GN=H671_6g15510 PE=4 SV=1	1	22	22	22	6	5	9	9	6	11	6	5	9	9	6	11	6	5	9	9	6	11	44	44	44	33.578	318	318	0	82.894	17.9	14.5	22.6	18.2	15.7	26.4	9223800000	292570000	188170000	312510000	413440000	74551000	208810000	244
G3HAN5;G3IMG8;G3HGI0	G3HAN5	28;11;3	28;11;3	28;11;3	tr|G3HAN5|G3HAN5_CRIGR Eukaryotic translation initiation factor 2 subunit 2 OS=Cricetulus griseus GN=H671_6g15509 PE=4 SV=1	3	28	28	28	20	22	12	14	1	5	20	22	12	14	1	5	20	22	12	14	1	5	73.9	73.9	73.9	38.214	333	333;257;96	0	323.31	50.5	49.8	33.9	35.7	3.3	17.7	27165000000	1735900000	2245000000	408750000	451040000	7226900	43899000	793
G3HAN9;G3I017	G3HAN9	10;1	10;1	10;1	tr|G3HAN9|G3HAN9_CRIGR E3 ubiquitin-protein ligase OS=Cricetulus griseus GN=I79_007495 PE=4 SV=1	2	10	10	10	4	6	2	2	0	2	4	6	2	2	0	2	4	6	2	2	0	2	14.9	14.9	14.9	97.785	851	851;870	0.00029771	11.21	5.9	8.6	3.3	2.7	0	2.4	699870000	51501000	92151000	22974000	14126000	0	16047000	75
G3HAP1;G3I736	G3HAP1	9;1	9;1	7;0	tr|G3HAP1|G3HAP1_CRIGR Microtubule-associated proteins 1A/1B light chain 3A OS=Cricetulus griseus GN=I79_007497 PE=3 SV=1	2	9	9	7	2	5	2	2	0	2	2	5	2	2	0	2	2	5	2	2	0	2	31.3	31.3	28.8	31.563	278	278;71	0	41.492	10.1	27.3	10.1	9	0	5.8	4535700000	63858000	159930000	16487000	16233000	0	26568000	147
G3HAP5	G3HAP5	12	12	12	tr|G3HAP5|G3HAP5_CRIGR Gamma-glutamyltransferase 7 OS=Cricetulus griseus GN=I79_007502 PE=4 SV=1	1	12	12	12	1	1	3	3	3	5	1	1	3	3	3	5	1	1	3	3	3	5	28.6	28.6	28.6	46.284	433	433	0	323.31	4.4	4.4	11.1	15	8.5	16.6	1609600000	6863000	6504700	36150000	60008000	65175000	68102000	115
G3HAP7	G3HAP7	30	30	30	tr|G3HAP7|G3HAP7_CRIGR Glutathione synthetase OS=Cricetulus griseus GN=I79_007504 PE=3 SV=1	1	30	30	30	1	1	2	2	1	4	1	1	2	2	1	4	1	1	2	2	1	4	68.4	68.4	68.4	52.188	474	474	0	323.31	3.6	3.6	8.9	7.4	3.6	13.9	36078000000	20036000	23892000	29828000	24060000	8871200	78951000	659
G3HAQ2	G3HAQ2	11	11	11	tr|G3HAQ2|G3HAQ2_CRIGR Eukaryotic translation initiation factor 6 OS=Cricetulus griseus GN=EIF6 PE=3 SV=1	1	11	11	11	6	5	4	5	0	1	6	5	4	5	0	1	6	5	4	5	0	1	62	62	62	26.585	245	245	0	323.31	46.9	46.9	41.2	40.8	0	7.3	14405000000	205590000	261750000	145570000	256940000	0	0	319
G3HAQ9	G3HAQ9	9	9	9	tr|G3HAQ9|G3HAQ9_CRIGR Endoplasmic reticulum-Golgi intermediate compartment protein 3 OS=Cricetulus griseus GN=I79_007517 PE=4 SV=1	1	9	9	9	2	3	6	7	3	1	2	3	6	7	3	1	2	3	6	7	3	1	26.1	26.1	26.1	43.178	383	383	0.00030193	11.868	5	8.6	18.3	21.9	6	2.1	1494600000	8873100	15668000	162970000	119920000	60791000	7227000	89
G3HAR3	G3HAR3	11	11	11	tr|G3HAR3|G3HAR3_CRIGR RNA-binding protein 12 OS=Cricetulus griseus GN=I79_007521 PE=4 SV=1	1	11	11	11	6	7	3	4	0	1	6	7	3	4	0	1	6	7	3	4	0	1	13.2	13.2	13.2	103.12	997	997	0	64.332	7.9	9.9	3.7	5.4	0	1.3	2038700000	160830000	192050000	36441000	36399000	0	3713100	141
G3HAR7	G3HAR7	20	20	20	tr|G3HAR7|G3HAR7_CRIGR RNA-binding protein 39 OS=Cricetulus griseus GN=I79_007525 PE=4 SV=1	1	20	20	20	12	10	8	10	4	7	12	10	8	10	4	7	12	10	8	10	4	7	47.5	47.5	47.5	58.656	524	524	0	306.35	31.5	29.6	20.8	27.7	11.3	14.5	7625500000	558860000	383590000	177310000	230100000	28129000	56514000	389
G3HAS1	G3HAS1	3	3	3	tr|G3HAS1|G3HAS1_CRIGR Cystine/glutamate transporter OS=Cricetulus griseus GN=I79_007529 PE=4 SV=1	1	3	3	3	0	3	2	0	0	0	0	3	2	0	0	0	0	3	2	0	0	0	8.2	8.2	8.2	48.102	437	437	0.00074111	5.0629	0	8.2	5	0	0	0	329100000	0	49028000	31153000	0	0	0	12
G3HAT2	G3HAT2	25	25	25	tr|G3HAT2|G3HAT2_CRIGR NMDA receptor-regulated protein 1 OS=Cricetulus griseus GN=I79_007540 PE=4 SV=1	1	25	25	25	5	7	1	0	0	0	5	7	1	0	0	0	5	7	1	0	0	0	38.7	38.7	38.7	76.797	656	656	0	163.48	8.7	12.3	1.5	0	0	0	6367100000	75531000	87596000	3705100	0	0	0	367
G3HAU1;G3ILV7	G3HAU1	10;1	10;1	10;1	tr|G3HAU1|G3HAU1_CRIGR Eukaryotic translation initiation factor 3 subunit E OS=Cricetulus griseus GN=I79_007550 PE=3 SV=1	2	10	10	10	5	6	0	0	0	0	5	6	0	0	0	0	5	6	0	0	0	0	35.4	35.4	35.4	30.7	263	263;84	0.00040225	28.759	19	28.5	0	0	0	0	6908700000	142450000	115830000	0	0	0	0	258
G3HAU3	G3HAU3	8	8	8	tr|G3HAU3|G3HAU3_CRIGR Tetratricopeptide repeat protein 35 OS=Cricetulus griseus GN=I79_007552 PE=4 SV=1	1	8	8	8	1	0	4	2	3	6	1	0	4	2	3	6	1	0	4	2	3	6	33.7	33.7	33.7	30.619	264	264	0	43.343	4.5	0	19.7	9.5	13.3	28.4	2085400000	7039800	0	68130000	50092000	77908000	242470000	105
G3HAU8	G3HAU8	2	2	2	tr|G3HAU8|G3HAU8_CRIGR Transcription and mRNA export factor ENY2 OS=Cricetulus griseus GN=ENY2 PE=3 SV=1	1	2	2	2	1	1	1	1	0	0	1	1	1	1	0	0	1	1	1	1	0	0	19.8	19.8	19.8	14.942	131	131	0	59.629	13	13	13	13	0	0	810560000	12785000	15098000	5311400	5969700	0	0	54
G3HAV4	G3HAV4	7	7	7	tr|G3HAV4|G3HAV4_CRIGR Vacuolar protein sorting-associated protein VTA1-like OS=Cricetulus griseus GN=I79_007563 PE=4 SV=1	1	7	7	7	1	1	1	0	0	0	1	1	1	0	0	0	1	1	1	0	0	0	33.7	33.7	33.7	33.799	306	306	0	50.805	4.6	4.6	4.6	0	0	0	1597200000	6403100	6370600	4343100	0	0	0	113
G3HAZ0	G3HAZ0	24	24	24	tr|G3HAZ0|G3HAZ0_CRIGR SLIT-ROBO Rho GTPase-activating protein 2 OS=Cricetulus griseus GN=I79_007602 PE=4 SV=1	1	24	24	24	4	5	8	5	5	3	4	5	8	5	5	3	4	5	8	5	5	3	37.5	37.5	37.5	98.222	858	858	0	84.112	4.8	6.4	9.7	8.4	6.2	3.4	2156900000	33880000	40352000	61813000	36170000	23650000	17300000	256
G3HAZ8	G3HAZ8	15	15	15	tr|G3HAZ8|G3HAZ8_CRIGR Ligatin OS=Cricetulus griseus GN=I79_007610 PE=4 SV=1	1	15	15	15	5	7	1	2	0	1	5	7	1	2	0	1	5	7	1	2	0	1	39.3	39.3	39.3	64.951	590	590	0	67.585	16.3	20.8	3.2	5.9	0	2.4	1138700000	92140000	84262000	1978300	16506000	0	15027000	97
G3HB02	G3HB02	16	16	16	tr|G3HB02|G3HB02_CRIGR Nucleolar protein 10 OS=Cricetulus griseus GN=I79_007614 PE=4 SV=1	1	16	16	16	9	6	7	6	0	0	9	6	7	6	0	0	9	6	7	6	0	0	32	32	32	80.484	690	690	0	107.87	17.2	11.2	11.6	11.3	0	0	1965500000	129480000	66199000	54314000	86214000	0	0	148
G3HB04	G3HB04	37	37	37	tr|G3HB04|G3HB04_CRIGR Protein disulfide-isomerase A6 OS=Cricetulus griseus GN=I79_007616 PE=4 SV=1	1	37	37	37	6	8	13	14	24	36	6	8	13	14	24	36	6	8	13	14	24	36	79.5	79.5	79.5	28.401	259	259	0	323.31	26.6	36.7	62.9	65.3	74.9	79.5	232630000000	594440000	877940000	4742500000	4408000000	3344400000	9185800000	1648
G3HB11	G3HB11	48	48	46	tr|G3HB11|G3HB11_CRIGR Rho-associated protein kinase 2 OS=Cricetulus griseus GN=I79_007624 PE=3 SV=1	1	48	48	46	26	29	11	15	0	0	26	29	11	15	0	0	25	28	11	15	0	0	46.2	46.2	44.7	123.91	1071	1071	0	230.02	30.7	34.4	13.3	14.9	0	0	15144000000	999250000	1316400000	747170000	627150000	0	0	638
G3HB29	G3HB29	7	7	7	tr|G3HB29|G3HB29_CRIGR Loss of heterozygosity 12 chromosomal region 1 protein-like OS=Cricetulus griseus GN=I79_007644 PE=4 SV=1	1	7	7	7	5	4	0	0	0	0	5	4	0	0	0	0	5	4	0	0	0	0	43	43	43	19.076	165	165	0.0003034	11.985	37	29.1	0	0	0	0	471750000	125640000	75132000	0	0	0	0	35
G3HB38	G3HB38	17	17	17	tr|G3HB38|G3HB38_CRIGR Putative ATP-dependent RNA helicase DDX47 OS=Cricetulus griseus GN=I79_007653 PE=3 SV=1	1	17	17	17	8	11	6	4	0	0	8	11	6	4	0	0	8	11	6	4	0	0	35	35	35	65.23	586	586	0	110.26	20.6	26.1	11.4	12.5	0	0	2230900000	155010000	176730000	52168000	46166000	0	0	170
G3HB49	G3HB49	9	9	9	tr|G3HB49|G3HB49_CRIGR Phospholipid-transporting ATPase OS=Cricetulus griseus GN=I79_007666 PE=3 SV=1	1	9	9	9	2	2	3	4	3	1	2	2	3	4	3	1	2	2	3	4	3	1	16.1	16.1	16.1	86.976	758	758	0.00031221	13.342	3.6	3.6	5.4	6.5	4.2	1.2	573940000	11806000	15271000	28148000	27801000	33915000	4933900	71
G3HB55	G3HB55	5	5	5	tr|G3HB55|G3HB55_CRIGR GTP-binding protein Rheb OS=Cricetulus griseus GN=I79_007675 PE=4 SV=1	1	5	5	5	1	0	1	1	0	1	1	0	1	1	0	1	1	0	1	1	0	1	35.2	35.2	35.2	19.889	179	179	0.00029603	10.895	8.9	0	8.9	6.1	0	8.9	1651600000	9600100	0	10932000	5647100	0	12138000	65
G3HB61	G3HB61	11	11	11	tr|G3HB61|G3HB61_CRIGR Hexosyltransferase OS=Cricetulus griseus GN=I79_007682 PE=3 SV=1	1	11	11	11	0	0	3	4	1	3	0	0	3	4	1	3	0	0	3	4	1	3	16.9	16.9	16.9	85.796	770	770	0.00043328	34.825	0	0	4.4	7.4	1.6	3.4	456190000	0	0	29501000	14836000	5955600	13218000	59
G3HB62	G3HB62	30	30	21	tr|G3HB62|G3HB62_CRIGR ATP-binding cassette sub-family F member 2 OS=Cricetulus griseus GN=I79_007683 PE=4 SV=1	1	30	30	21	16	20	10	12	1	4	16	20	10	12	1	4	14	13	10	11	1	3	44.7	44.7	36.3	68.227	595	595	0	213.49	29.9	30.8	19	25.2	2	8.7	17810000000	1208000000	1292500000	305790000	325910000	12322000	52592000	621
G3HB65	G3HB65	7	7	6	tr|G3HB65|G3HB65_CRIGR Arf-GAP with GTPase, ANK repeat and PH domain-containing protein 3 OS=Cricetulus griseus GN=I79_007686 PE=4 SV=1	1	7	7	6	1	2	3	3	2	2	1	2	3	3	2	2	1	2	3	3	2	2	10.2	10.2	10.2	87.146	802	802	0.00033047	16.327	2.4	4.2	6	6	3.6	3.5	596440000	3948700	17033000	21740000	21512000	11714000	10388000	80
G3HB69	G3HB69	8	7	7	tr|G3HB69|G3HB69_CRIGR Cell division protein kinase 5 OS=Cricetulus griseus GN=I79_007690 PE=3 SV=1	1	8	7	7	3	2	1	2	2	2	2	1	1	2	1	1	2	1	1	2	1	1	30.5	27.7	27.7	33.316	292	292	0.00080192	7.2548	9.2	5.5	2.7	6.5	5.5	5.8	1385900000	10799000	5415100	7541000	11934000	2400900	83725000	103
G3HB92	G3HB92	5	5	5	tr|G3HB92|G3HB92_CRIGR Leucine-rich repeat-containing protein 40 OS=Cricetulus griseus GN=I79_007716 PE=4 SV=1	1	5	5	5	3	2	0	0	0	0	3	2	0	0	0	0	3	2	0	0	0	0	15.9	15.9	15.9	67.512	602	602	0.00031706	13.975	7.3	5.6	0	0	0	0	235310000	20516000	17142000	0	0	0	0	25
G3HB95	G3HB95	3	3	3	tr|G3HB95|G3HB95_CRIGR Splicing factor, arginine/serine-rich 11 (Fragment) OS=Cricetulus griseus GN=I79_007719 PE=4 SV=1	1	3	3	3	1	1	1	2	0	0	1	1	1	2	0	0	1	1	1	2	0	0	13.4	13.4	13.4	43.962	389	389	0.00031888	14.245	4.4	4.4	5.4	8	0	0	1307900000	22359000	8526300	8819400	19438000	0	0	88
G3HBC9	G3HBC9	3	3	3	tr|G3HBC9|G3HBC9_CRIGR U3 small nucleolar RNA-associated protein 18-like OS=Cricetulus griseus GN=I79_007757 PE=4 SV=1	1	3	3	3	1	1	2	1	0	0	1	1	2	1	0	0	1	1	2	1	0	0	20.4	20.4	20.4	31.974	285	285	0.00032196	14.895	5.6	4.2	9.8	5.6	0	0	105760000	7453000	7560800	18927000	4509600	0	0	13
G3HBD3	G3HBD3	13	10	10	tr|G3HBD3|G3HBD3_CRIGR Nucleoside diphosphate kinase OS=Cricetulus griseus GN=H671_7g18194 PE=3 SV=1	1	13	10	10	5	6	5	6	4	6	4	4	3	4	2	4	4	4	3	4	2	4	86.8	73	73	17.34	152	152	0	323.31	29.6	40.1	37.5	46.1	30.3	42.8	133280000000	164760000	239680000	205940000	206310000	38098000	190510000	788
G3HBD4	G3HBD4	14	14	11	tr|G3HBD4|G3HBD4_CRIGR Nucleoside diphosphate kinase OS=Cricetulus griseus GN=H671_7g18193 PE=3 SV=1	1	14	14	11	2	3	3	3	3	3	2	3	3	3	3	3	1	1	1	1	1	1	80.3	80.3	66.4	17.195	152	152	0	237.07	19.1	25	25	25	25	25	96815000000	139480000	83856000	171920000	153300000	57069000	198040000	742
G3HEF5;G3HBD5	G3HEF5;G3HBD5	3;3	3;3	3;3	tr|G3HEF5|G3HEF5_CRIGR Protein transport protein Sec61 subunit gamma OS=Cricetulus griseus GN=I79_008939 PE=3 SV=1;tr|G3HBD5|G3HBD5_CRIGR Protein transport protein Sec61 subunit gamma OS=Cricetulus griseus GN=I79_007763 PE=3 SV=1	2	3	3	3	1	0	1	1	2	2	1	0	1	1	2	2	1	0	1	1	2	2	48.5	48.5	48.5	7.7412	68	68;68	0	45.236	17.6	0	17.6	17.6	29.4	29.4	1208200000	4140000	0	29734000	23023000	37795000	60028000	155
G3HBD6;G3HBN4	G3HBD6	28;2	28;2	28;2	tr|G3HBD6|G3HBD6_CRIGR C-jun-amino-terminal kinase-interacting protein 4 OS=Cricetulus griseus GN=I79_007764 PE=4 SV=1	2	28	28	28	2	5	0	0	0	0	2	5	0	0	0	0	2	5	0	0	0	0	36.2	36.2	36.2	126.69	1155	1155;1073	0	195.45	2.2	7.3	0	0	0	0	4111900000	27746000	38092000	0	0	0	0	249
G3HBE5	G3HBE5	3	3	3	tr|G3HBE5|G3HBE5_CRIGR Spermatogenesis-associated protein 20 OS=Cricetulus griseus GN=I79_007773 PE=4 SV=1	1	3	3	3	0	0	0	0	1	1	0	0	0	0	1	1	0	0	0	0	1	1	3	3	3	140.45	1263	1263	0.002103	2.2296	0	0	0	0	0.8	0.8	305840000	0	0	0	0	4092900	3937300	22
G3HBE9	G3HBE9	17	17	17	tr|G3HBE9|G3HBE9_CRIGR Leucine-rich repeat-containing protein 59 OS=Cricetulus griseus GN=I79_007777 PE=4 SV=1	1	17	17	17	4	4	6	6	6	10	4	4	6	6	6	10	4	4	6	6	6	10	48.1	48.1	48.1	32.891	287	287	0	323.31	16	18.1	21.3	24.7	18.1	31.4	68536000000	418080000	380630000	1363200000	1244700000	336130000	1179300000	634
G3HBF7	G3HBF7	7	7	7	tr|G3HBF7|G3HBF7_CRIGR Zinc finger CCCH domain-containing protein 14 OS=Cricetulus griseus GN=I79_007785 PE=4 SV=1	1	7	7	7	0	0	0	2	0	0	0	0	0	2	0	0	0	0	0	2	0	0	13.7	13.7	13.7	78.831	702	702	0.00035075	19.38	0	0	0	4.7	0	0	186840000	0	0	0	16453000	0	0	18
G3HBG5	G3HBG5	17	17	17	tr|G3HBG5|G3HBG5_CRIGR 26S protease regulatory subunit 4 OS=Cricetulus griseus GN=I79_007793 PE=4 SV=1	1	17	17	17	7	10	3	4	2	2	7	10	3	4	2	2	7	10	3	4	2	2	37.9	37.9	37.9	53.3	477	477	0	323.31	18.7	27.5	7.1	12.4	6.9	7.1	15194000000	435510000	825500000	31036000	51451000	6167900	16247000	498
G3HBG8;G3I5T9;G3I9A7;G3HLU2	G3HBG8;G3I5T9;G3I9A7	14;13;8;1	14;13;8;1	7;6;5;0	tr|G3HBG8|G3HBG8_CRIGR Calmodulin OS=Cricetulus griseus GN=I79_007796 PE=4 SV=1;tr|G3I5T9|G3I5T9_CRIGR Calmodulin (Fragment) OS=Cricetulus griseus GN=I79_018847 PE=4 SV=1;tr|G3I9A7|G3I9A7_CRIGR Calmodulin OS=Cricetulus griseus GN=I79_020143 PE=4 SV=1	4	14	14	7	7	6	10	5	10	11	7	6	10	5	10	11	4	4	5	3	5	5	71.4	71.4	46.6	18.235	161	161;152;211;145	0	323.31	69.6	43.5	48.4	65.2	70.8	70.8	103350000000	971180000	1051300000	2543600000	1527400000	1189800000	1431100000	1285
G3HBG9	G3HBG9	8	8	8	tr|G3HBG9|G3HBG9_CRIGR Tetratricopeptide repeat protein 7B OS=Cricetulus griseus GN=I79_007798 PE=4 SV=1	1	8	8	8	0	0	2	1	1	0	0	0	2	1	1	0	0	0	2	1	1	0	14.9	14.9	14.9	89.308	801	801	0.00028345	9.2728	0	0	3.1	1.2	1.7	0	112240000	0	0	10232000	3258400	0	0	24
G3HBH4;G3IGE6	G3HBH4	5;2	5;2	5;2	tr|G3HBH4|G3HBH4_CRIGR Low molecular weight phosphotyrosine protein phosphatase OS=Cricetulus griseus GN=I79_007802 PE=4 SV=1	2	5	5	5	1	0	0	0	0	0	1	0	0	0	0	0	1	0	0	0	0	0	39.9	39.9	39.9	17.915	158	158;105	0	76.74	7	0	0	0	0	0	2332600000	9569800	0	0	0	0	0	93
G3HBI1	G3HBI1	78	78	78	tr|G3HBI1|G3HBI1_CRIGR Peroxidasin-like OS=Cricetulus griseus GN=I79_007809 PE=4 SV=1	1	78	78	78	8	12	16	14	11	29	8	12	16	14	11	29	8	12	16	14	11	29	57.2	57.2	57.2	165.36	1475	1475	0	323.31	8.1	12.5	17.1	13.8	9.9	26.8	24825000000	104240000	185800000	222400000	205700000	129760000	497040000	1097
G3HBI5	G3HBI5	8	8	8	tr|G3HBI5|G3HBI5_CRIGR Protein NEDD1 OS=Cricetulus griseus GN=H671_1g1616 PE=4 SV=1	1	8	8	8	2	2	2	4	0	0	2	2	2	4	0	0	2	2	2	4	0	0	18.8	18.8	18.8	72.159	666	666	0.00043937	36.806	5.4	5.4	5.4	10.5	0	0	523750000	27222000	31841000	40464000	52526000	0	0	42
G3HBI7;G3IBG4;G3HAY0	G3HBI7	18;6;4	18;6;4	17;5;4	tr|G3HBI7|G3HBI7_CRIGR Serine/threonine-protein kinase PCTAIRE-2 OS=Cricetulus griseus GN=I79_007816 PE=4 SV=1	3	18	18	17	3	5	6	4	2	2	3	5	6	4	2	2	2	4	6	4	1	1	30.4	30.4	28.9	59.523	523	523;493;462	0.00032113	14.722	6.3	11.7	15.1	9.6	4.2	4	4547000000	165540000	202550000	87014000	56105000	30270000	61098000	183
G3HBI9	G3HBI9	15	15	15	tr|G3HBI9|G3HBI9_CRIGR Leukotriene A-4 hydrolase OS=Cricetulus griseus GN=I79_007819 PE=4 SV=1	1	15	15	15	1	1	0	1	1	0	1	1	0	1	1	0	1	1	0	1	1	0	34.6	34.6	34.6	59.744	529	529	0	71.542	2.1	2.1	0	2.1	2.1	0	8870400000	886350000	811600000	0	351010000	56960000	0	138
G3HBJ3	G3HBJ3	4	4	4	tr|G3HBJ3|G3HBJ3_CRIGR Small nuclear ribonucleoprotein F OS=Cricetulus griseus GN=I79_007823 PE=3 SV=1	1	4	4	4	4	3	2	2	2	2	4	3	2	2	2	2	4	3	2	2	2	2	83.6	83.6	83.6	7.7197	67	67	0	211.6	83.6	31.3	19.4	31.3	31.3	31.3	6475200000	309070000	159910000	90475000	89398000	8062500	24898000	200
G3HBJ9	G3HBJ9	19	19	19	tr|G3HBJ9|G3HBJ9_CRIGR Methionine aminopeptidase 2 OS=Cricetulus griseus GN=METAP2 PE=3 SV=1	1	19	19	19	10	14	5	4	2	0	10	14	5	4	2	0	10	14	5	4	2	0	55.2	55.2	55.2	52.891	478	478	0	317.62	37.2	43.1	16.9	16.3	5.6	0	5075800000	259530000	485790000	70139000	79826000	52641000	0	334
G3HBK0	G3HBK0	3	3	3	tr|G3HBK0|G3HBK0_CRIGR Vezatin OS=Cricetulus griseus GN=I79_007832 PE=4 SV=1	1	3	3	3	0	0	1	0	0	1	0	0	1	0	0	1	0	0	1	0	0	1	23	23	23	28.9	257	257	0.00032051	14.623	0	0	10.9	0	0	10.9	24939000	0	0	7449600	0	0	6919400	4
G3HBL0	G3HBL0	7	7	7	tr|G3HBL0|G3HBL0_CRIGR mRNA export factor OS=Cricetulus griseus GN=I79_007844 PE=4 SV=1	1	7	7	7	1	5	1	2	0	0	1	5	1	2	0	0	1	5	1	2	0	0	20.1	20.1	20.1	40.905	368	368	0.00031969	14.517	4.3	17.7	4.3	7.9	0	0	866820000	29062000	99349000	34082000	35672000	0	0	49
G3HBL5	G3HBL5	7	7	7	tr|G3HBL5|G3HBL5_CRIGR Cleavage stimulation factor 50 kDa subunit OS=Cricetulus griseus GN=I79_007849 PE=4 SV=1	1	7	7	7	1	0	1	3	1	0	1	0	1	3	1	0	1	0	1	3	1	0	23.9	23.9	23.9	48.354	431	431	0.00032134	14.737	2.8	0	3.7	8.6	4.2	0	445140000	9443100	0	6499600	22452000	7410100	0	36
G3HBL6	G3HBL6	2	2	1	tr|G3HBL6|G3HBL6_CRIGR Serine/threonine-protein kinase 6 OS=Cricetulus griseus GN=I79_007850 PE=3 SV=1	1	2	2	1	1	2	0	0	0	0	1	2	0	0	0	0	0	1	0	0	0	0	5.7	5.7	3.6	43.497	386	386	0.00087642	2.775	2.1	5.7	0	0	0	0	65851000	9010300	9201400	0	0	0	0	10
G3HBM4	G3HBM4	30	30	26	tr|G3HBM4|G3HBM4_CRIGR Calcium-binding mitochondrial carrier protein Aralar2 OS=Cricetulus griseus GN=I79_007859 PE=3 SV=1	1	30	30	26	0	0	0	0	1	0	0	0	0	0	1	0	0	0	0	0	0	0	49.3	49.3	44.9	80.029	728	728	0	323.31	0	0	0	0	1.2	0	5835600000	0	0	0	0	2680500	0	194
G3HBP3	G3HBP3	9	9	9	tr|G3HBP3|G3HBP3_CRIGR Hydroxyacylglutathione hydrolase, mitochondrial OS=Cricetulus griseus GN=I79_007947 PE=3 SV=1	1	9	9	9	1	1	0	0	0	0	1	1	0	0	0	0	1	1	0	0	0	0	49.2	49.2	49.2	28.988	260	260	0.00039667	27.678	6.2	5.8	0	0	0	0	860170000	14822000	7806700	0	0	0	0	58
G3HBP7	G3HBP7	10	10	10	tr|G3HBP7|G3HBP7_CRIGR NADH dehydrogenase [ubiquinone] 1 beta subcomplex subunit 10 OS=Cricetulus griseus GN=I79_007951 PE=4 SV=1	1	10	10	10	0	0	1	0	1	1	0	0	1	0	1	1	0	0	1	0	1	1	53.4	53.4	53.4	21.048	176	176	0	151.27	0	0	8	0	8	8	6659400000	0	0	3741600	0	8980500	9613100	141
G3HBP8;G3HYV9;G3I7G4;G3HIC0;G3I0G4;G3HCB4;G3II62;G3I535;G3HP90;G3HIC1;G3HUJ1;G3GSG3;G3I4P8;G3I175;G3IA49;G3HWB7	G3HBP8;G3HYV9;G3I7G4;G3HIC0	26;18;14;13;11;7;6;4;3;3;3;1;1;1;1;1	26;18;14;13;11;7;6;4;3;3;3;1;1;1;1;1	20;15;10;10;11;3;3;0;0;3;0;0;0;1;0;0	tr|G3HBP8|G3HBP8_CRIGR 40S ribosomal protein S2 OS=Cricetulus griseus GN=I79_007954 PE=3 SV=1;tr|G3HYV9|G3HYV9_CRIGR 40S ribosomal protein S2 OS=Cricetulus griseus GN=I79_016251 PE=3 SV=1;tr|G3I7G4|G3I7G4_CRIGR 40S ribosomal protein S2 OS=Cricetulus griseu	16	26	26	20	14	15	14	12	3	10	14	15	14	12	3	10	11	12	11	8	2	5	62.8	62.8	52.9	31.175	293	293;201;184;157;135;186;115;185;80;101;155;69;101;131;183;195	0	245.84	43	47.8	45.7	43	10.9	33.4	91847000000	5198700000	4838400000	1287000000	1344400000	12940000	367910000	987
G3HBQ0	G3HBQ0	10	10	10	tr|G3HBQ0|G3HBQ0_CRIGR Transducin beta-like protein 3 OS=Cricetulus griseus GN=I79_007957 PE=4 SV=1	1	10	10	10	5	3	4	3	2	0	5	3	4	3	2	0	5	3	4	3	2	0	19.7	19.7	19.7	88.048	802	802	0.00029958	11.557	9.2	5	8.4	4.4	3.4	0	803810000	69279000	42976000	63222000	27164000	8939100	0	74
G3HBQ4	G3HBQ4	5	5	5	tr|G3HBQ4|G3HBQ4_CRIGR Zinc finger protein 598 OS=Cricetulus griseus GN=I79_007961 PE=4 SV=1	1	5	5	5	5	4	0	1	0	0	5	4	0	1	0	0	5	4	0	1	0	0	28.3	28.3	28.3	24.884	226	226	0.0002994	11.529	28.3	24.3	0	6.2	0	0	226350000	70803000	44283000	0	2948700	0	0	32
G3HBQ8	G3HBQ8	2	2	2	tr|G3HBQ8|G3HBQ8_CRIGR Tuberin OS=Cricetulus griseus GN=I79_007965 PE=4 SV=1	1	2	2	2	2	1	0	0	0	0	2	1	0	0	0	0	2	1	0	0	0	0	2.3	2.3	2.3	171.97	1546	1546	0.00068462	3.4012	2.3	0.8	0	0	0	0	16103000	10780000	5323100	0	0	0	0	3
G3HBR5	G3HBR5	6	6	6	tr|G3HBR5|G3HBR5_CRIGR Target of rapamycin complex subunit LST8 OS=Cricetulus griseus GN=I79_007974 PE=4 SV=1	1	6	6	6	4	4	3	2	0	0	4	4	3	2	0	0	4	4	3	2	0	0	29.8	29.8	29.8	35.996	326	326	0.00037807	23.979	22.4	20.6	12.9	9.2	0	0	342990000	50741000	57347000	24684000	10244000	0	0	32
G3HBR9	G3HBR9	7	2	2	tr|G3HBR9|G3HBR9_CRIGR Putative RNA-binding protein Luc7-like 1 OS=Cricetulus griseus GN=I79_007868 PE=4 SV=1	1	7	2	2	5	7	3	3	0	1	2	2	1	1	0	0	2	2	1	1	0	0	23.6	7.5	7.5	37.896	318	318	0.0003199	14.555	19.2	23.6	11.6	13.2	0	4.4	432980000	44502000	56694000	18476000	16130000	0	0	29
G3HBS0	G3HBS0	14	14	14	tr|G3HBS0|G3HBS0_CRIGR Protein ITFG3 OS=Cricetulus griseus GN=I79_007869 PE=4 SV=1	1	14	14	14	4	7	7	6	2	5	4	7	7	6	2	5	4	7	7	6	2	5	34.6	34.6	34.6	60.105	552	552	0	143.03	10	19	16.8	15.2	7.4	10.5	7782900000	101940000	234620000	665190000	167780000	77699000	126270000	232
G3HBS9	G3HBS9	4	4	4	tr|G3HBS9|G3HBS9_CRIGR Rab11 family-interacting protein 3 OS=Cricetulus griseus GN=I79_007878 PE=4 SV=1	1	4	4	4	0	0	0	0	1	1	0	0	0	0	1	1	0	0	0	0	1	1	5	5	5	137.72	1228	1228	0.0004384	36.559	0	0	0	0	1.2	1	465420000	0	0	0	0	3974700	0	30
G3HBU2	G3HBU2	14	14	14	tr|G3HBU2|G3HBU2_CRIGR STIP1-likey and U box-containing protein 1 OS=Cricetulus griseus GN=I79_007892 PE=4 SV=1	1	14	14	14	6	7	5	3	1	4	6	7	5	3	1	4	6	7	5	3	1	4	64.9	64.9	64.9	27.025	231	231	0	253.19	28.6	38.1	28.1	15.2	5.2	16	6493900000	138580000	155420000	86852000	58189000	10179000	45912000	332
G3HBV4	G3HBV4	15	15	15	tr|G3HBV4|G3HBV4_CRIGR Chromosome transmission fidelity protein 18-like OS=Cricetulus griseus GN=I79_007904 PE=4 SV=1	1	15	15	15	5	7	2	1	0	0	5	7	2	1	0	0	5	7	2	1	0	0	21.6	21.6	21.6	107.98	968	968	0.00039047	26.452	7.1	10.3	3.2	1.2	0	0	600120000	56324000	49894000	8429800	0	0	0	66
G3HBW5	G3HBW5	2	2	2	tr|G3HBW5|G3HBW5_CRIGR SUMO-conjugating enzyme (Fragment) OS=Cricetulus griseus GN=I79_007916 PE=3 SV=1	1	2	2	2	1	1	1	1	0	0	1	1	1	1	0	0	1	1	1	1	0	0	27.6	27.6	27.6	19.13	170	170	0.00075075	5.3573	7.6	7.6	7.6	7.6	0	0	1958700000	132020000	117540000	33721000	44489000	0	0	73
G3HBX0	G3HBX0	7	7	7	tr|G3HBX0|G3HBX0_CRIGR N-acetylglucosamine-1-phosphotransferase subunit gamma OS=Cricetulus griseus GN=I79_007921 PE=4 SV=1	1	7	7	7	0	0	0	1	0	1	0	0	0	1	0	1	0	0	0	1	0	1	34.9	34.9	34.9	34.259	307	307	0.0003251	15.407	0	0	0	3.6	0	4.6	397690000	0	0	0	0	0	13886000	41
G3HBX6	G3HBX6	12	12	12	tr|G3HBX6|G3HBX6_CRIGR Chloride channel protein OS=Cricetulus griseus GN=I79_007928 PE=3 SV=1	1	12	12	12	8	8	1	1	0	0	8	8	1	1	0	0	8	8	1	1	0	0	21.3	21.3	21.3	88.637	803	803	0	69.114	15.8	19.3	1.5	1.5	0	0	1233000000	294800000	178210000	7289200	9745600	0	0	75
G3HBY2	G3HBY2	5	5	5	tr|G3HBY2|G3HBY2_CRIGR Hematological and neurological expressed 1-like protein OS=Cricetulus griseus GN=I79_007934 PE=4 SV=1	1	5	5	5	1	0	0	0	0	0	1	0	0	0	0	0	1	0	0	0	0	0	39.7	39.7	39.7	18.406	174	174	0.00033179	16.51	8	0	0	0	0	0	926650000	29750000	0	0	0	0	0	29
G3HBY8	G3HBY8	11	11	11	tr|G3HBY8|G3HBY8_CRIGR Double-stranded RNA-specific adenosine deaminase OS=Cricetulus griseus GN=I79_008024 PE=4 SV=1	1	11	11	11	5	4	4	2	0	0	5	4	4	2	0	0	5	4	4	2	0	0	11.6	11.6	11.6	129.88	1174	1174	0.00029647	10.985	5.7	4.7	4.7	2.5	0	0	302180000	33770000	31205000	11004000	11033000	0	0	36
G3HBZ7	G3HBZ7	4	4	4	tr|G3HBZ7|G3HBZ7_CRIGR HCLS1-associated protein X-1 OS=Cricetulus griseus GN=I79_008035 PE=4 SV=1	1	4	4	4	1	2	1	1	1	1	1	2	1	1	1	1	1	2	1	1	1	1	49.5	49.5	49.5	12.2	105	105	0.00028425	9.3317	11.4	18.1	11.4	11.4	11.4	11.4	1769300000	5544700	13599000	4185400	3981900	3964500	4732700	67
G3HBZ8	G3HBZ8	9	9	9	tr|G3HBZ8|G3HBZ8_CRIGR Ubiquitin-associated protein 2-like OS=Cricetulus griseus GN=I79_008037 PE=4 SV=1	1	9	9	9	3	1	0	0	0	0	3	1	0	0	0	0	3	1	0	0	0	0	23.5	23.5	23.5	49.358	459	459	0	60.444	8.1	1.7	0	0	0	0	2014400000	115360000	63901000	0	0	0	0	62
G3HC01;G3H116	G3HC01	30;1	23;1	14;0	tr|G3HC01|G3HC01_CRIGR Tropomyosin alpha-3 chain OS=Cricetulus griseus GN=I79_008041 PE=3 SV=1	2	30	23	14	7	6	14	8	10	19	3	3	8	4	4	12	2	2	7	3	3	10	63.6	52.5	29.2	35.437	305	305;92	0	323.31	21	13.4	31.1	21.3	28.5	38	37519000000	23033000	44294000	274180000	116870000	94366000	355280000	640
G3HC03	G3HC03	5	5	3	tr|G3HC03|G3HC03_CRIGR 40S ribosomal protein S27 OS=Cricetulus griseus GN=I79_008044 PE=4 SV=1	1	5	5	3	5	5	5	5	1	3	5	5	5	5	1	3	3	3	3	3	0	1	46.6	46.6	22.4	6.7706	58	58	0	87.56	46.6	46.6	46.6	46.6	22.4	44.8	32909000000	2621500000	2894300000	940470000	1339200000	29326000	227770000	357
G3HC04	G3HC04	12	11	10	tr|G3HC04|G3HC04_CRIGR Ras-related protein Rab-13 OS=Cricetulus griseus GN=I79_008045 PE=4 SV=1	1	12	11	10	2	3	5	4	5	5	1	2	4	3	4	4	1	2	4	3	4	4	54.3	54.3	54.3	22.593	199	199	0.00031289	13.416	9	15.1	28.1	22.1	30.7	26.1	3361100000	327520000	305810000	235760000	105900000	42577000	85436000	63
G3HC13	G3HC13	5	5	5	tr|G3HC13|G3HC13_CRIGR Long-chain fatty acid transport protein 3 OS=Cricetulus griseus GN=I79_008054 PE=4 SV=1	1	5	5	5	0	0	0	2	1	0	0	0	0	2	1	0	0	0	0	2	1	0	8.1	8.1	8.1	72.619	669	669	0.00070241	3.8065	0	0	0	4.5	3	0	46951000	0	0	0	12344000	0	0	10
G3HC14	G3HC14	12	12	12	tr|G3HC14|G3HC14_CRIGR Integrator complex subunit 3 OS=Cricetulus griseus GN=I79_008056 PE=4 SV=1	1	12	12	12	3	5	3	2	0	0	3	5	3	2	0	0	3	5	3	2	0	0	19.5	19.5	19.5	117.94	1041	1041	0	64.263	5.3	8.2	6.2	2.8	0	0	1320100000	49981000	87654000	27279000	24408000	0	0	68
G3HC17	G3HC17	10	10	10	tr|G3HC17|G3HC17_CRIGR Interleukin enhancer-binding factor 2 OS=Cricetulus griseus GN=I79_008060 PE=4 SV=1	1	10	10	10	5	8	8	8	4	3	5	8	8	8	4	3	5	8	8	8	4	3	79.1	79.1	79.1	17.051	158	158	0	309.66	50.6	62	62	67.7	39.9	23.4	8206100000	154670000	253070000	262940000	252500000	26121000	32603000	341
G3HC18	G3HC18	4	4	4	tr|G3HC18|G3HC18_CRIGR Interleukin enhancer-binding factor 2 OS=Cricetulus griseus GN=I79_008061 PE=4 SV=1	1	4	4	4	2	2	3	2	4	1	2	2	3	2	4	1	2	2	3	2	4	1	38.1	38.1	38.1	12.844	113	113	0.00070373	3.8319	18.6	18.6	27.4	18.6	38.1	8.8	936520000	39482000	32942000	50828000	46324000	34145000	4711600	78
G3HC19	G3HC19	7	7	7	tr|G3HC19|G3HC19_CRIGR SNARE-associated protein Snapin OS=Cricetulus griseus GN=I79_008062 PE=4 SV=1	1	7	7	7	5	4	3	2	0	1	5	4	3	2	0	1	5	4	3	2	0	1	51.4	51.4	51.4	12.388	107	107	0	241.18	50.5	35.5	34.6	24.3	0	13.1	1306200000	142650000	117580000	16883000	15198000	0	3423000	86
G3HC20;G3INV6	G3HC20	4;1	4;1	4;1	tr|G3HC20|G3HC20_CRIGR Uncharacterized protein C1orf77-like OS=Cricetulus griseus GN=I79_008064 PE=4 SV=1	2	4	4	4	1	2	2	2	0	2	1	2	2	2	0	2	1	2	2	2	0	2	20.9	20.9	20.9	26.629	249	249;65	0.00045005	39.328	5.2	11.6	10.4	10.4	0	9.2	2007300000	7729100	41112000	25370000	41545000	0	13400000	81
G3HC25	G3HC25	12	12	12	tr|G3HC25|G3HC25_CRIGR Protein S100-A13 OS=Cricetulus griseus GN=I79_008068 PE=3 SV=1	1	12	12	12	2	3	3	3	0	3	2	3	3	3	0	3	2	3	3	3	0	3	83.7	83.7	83.7	11.241	98	98	0	323.31	31.6	41.8	41.8	31.6	0	56.1	30817000000	29184000	51450000	41416000	20917000	0	35842000	458
G3HC31	G3HC31	13	13	13	tr|G3HC31|G3HC31_CRIGR Protein S100 OS=Cricetulus griseus GN=I79_008074 PE=3 SV=1	1	13	13	13	2	3	4	3	4	6	2	3	4	3	4	6	2	3	4	3	4	6	88.8	88.8	88.8	10.051	89	89	0	231.74	28.1	41.6	49.4	41.6	41.6	46.1	98695000000	276360000	289540000	441050000	169430000	199290000	561100000	359
G3HC38	G3HC38	3	3	3	tr|G3HC38|G3HC38_CRIGR RUN and SH3 domain-containing protein 1 OS=Cricetulus griseus GN=I79_007987 PE=4 SV=1	1	3	3	3	3	1	0	0	0	0	3	1	0	0	0	0	3	1	0	0	0	0	11.1	11.1	11.1	46.059	431	431	0.00068244	3.3464	11.1	3.9	0	0	0	0	62770000	46665000	12538000	0	0	0	0	5
G3HC39	G3HC39	15	15	15	tr|G3HC39|G3HC39_CRIGR Farnesyl pyrophosphate synthetase OS=Cricetulus griseus GN=I79_007989 PE=3 SV=1	1	15	15	15	3	2	5	5	6	7	3	2	5	5	6	7	3	2	5	5	6	7	36	36	36	43.21	375	375	0	323.31	10.7	5.9	16.3	16.8	17.9	20.8	50601000000	58156000	17982000	103860000	82452000	72483000	75293000	756
G3HC45	G3HC45	5	5	5	tr|G3HC45|G3HC45_CRIGR Secretory carrier-associated membrane protein OS=Cricetulus griseus GN=I79_007995 PE=3 SV=1	1	5	5	5	4	5	4	4	1	1	4	5	4	4	1	1	4	5	4	4	1	1	14	14	14	38.818	351	351	0	323.31	13.4	14	14	14	5.1	5.1	3690300000	407410000	336000000	105230000	98923000	8043900	7998300	141
G3HC47	G3HC47	17	17	17	tr|G3HC47|G3HC47_CRIGR Glucosylceramidase OS=Cricetulus griseus GN=I79_007997 PE=3 SV=1	1	17	17	17	10	7	1	3	1	1	10	7	1	3	1	1	10	7	1	3	1	1	41	41	41	57.392	515	515	0	272.13	25.4	17.9	4.3	8.3	2.7	1.7	10142000000	371710000	217560000	7134200	24058000	0	4214000	283
G3HC49	G3HC49	8	8	8	tr|G3HC49|G3HC49_CRIGR Thrombospondin-3 OS=Cricetulus griseus GN=I79_007999 PE=4 SV=1	1	8	8	8	0	0	0	0	1	2	0	0	0	0	1	2	0	0	0	0	1	2	14.7	14.7	14.7	104.15	956	956	0.00040096	28.514	0	0	0	0	1.5	4.7	620060000	0	0	0	0	5763100	12822000	57
G3HC59	G3HC59	6	6	6	tr|G3HC59|G3HC59_CRIGR Disintegrin and metalloproteinase domain-containing protein 15 OS=Cricetulus griseus GN=I79_008009 PE=4 SV=1	1	6	6	6	1	1	1	1	0	0	1	1	1	1	0	0	1	1	1	1	0	0	12.4	12.4	12.4	90.619	844	844	0	40.407	1.5	1.5	1.5	1.5	0	0	375210000	12273000	13893000	13921000	11125000	0	0	38
G3HC67	G3HC67	1	1	1	tr|G3HC67|G3HC67_CRIGR Cyclin-dependent kinases regulatory subunit OS=Cricetulus griseus GN=I79_008017 PE=3 SV=1	1	1	1	1	1	1	1	1	0	0	1	1	1	1	0	0	1	1	1	1	0	0	20	20	20	9.7792	80	80	0.00030609	12.445	20	20	20	20	0	0	484720000	17476000	29470000	12225000	9025700	0	0	31
G3HC68	G3HC68	5	5	4	tr|G3HC68|G3HC68_CRIGR SHC-transforming protein 1 OS=Cricetulus griseus GN=I79_008018 PE=4 SV=1	1	5	5	4	2	2	2	1	0	0	2	2	2	1	0	0	1	1	1	0	0	0	13	13	10.9	62.626	579	579	0.00031008	13.023	5.5	5.5	4.5	2.1	0	0	624030000	20391000	15420000	14809000	3850000	0	0	71
G3HC70	G3HC70	28	28	28	tr|G3HC70|G3HC70_CRIGR Pre-B-cell leukemia transcription factor-interacting protein 1 OS=Cricetulus griseus GN=I79_008020 PE=4 SV=1	1	28	28	28	5	3	10	10	10	15	5	3	10	10	10	15	5	3	10	10	10	15	44.9	44.9	44.9	82.726	740	740	0	323.31	14.6	8.2	23.2	18.9	17.3	22.7	11085000000	79785000	67203000	536520000	337110000	286790000	440930000	490
G3HC77;G3H9X7	G3HC77	18;1	18;1	17;0	tr|G3HC77|G3HC77_CRIGR Cell division cycle 5-related protein OS=Cricetulus griseus GN=I79_008082 PE=4 SV=1	2	18	18	17	10	8	6	9	0	0	10	8	6	9	0	0	9	7	6	8	0	0	38.5	38.5	37.1	66.262	585	585;188	0	231.22	17.4	20	14.2	24.8	0	0	3840900000	251140000	203290000	61371000	150830000	0	0	237
G3HC84;G3IBV6;G3H3J2	G3HC84	38;3;1	38;3;1	34;2;1	tr|G3HC84|G3HC84_CRIGR Heat shock protein HSP 90-beta OS=Cricetulus griseus GN=I79_008088 PE=4 SV=1	3	38	38	34	9	10	13	8	11	11	9	10	13	8	11	11	9	9	12	8	11	11	74.3	74.3	71.8	47.807	412	412;113;554	0	323.31	31.6	34.5	41.5	26.9	34	24	276280000000	403990000	617490000	740670000	385780000	561210000	477410000	2124
G3HC88	G3HC88	4	4	4	tr|G3HC88|G3HC88_CRIGR Transmembrane protein 63B OS=Cricetulus griseus GN=I79_008092 PE=4 SV=1	1	4	4	4	0	2	0	1	0	0	0	2	0	1	0	0	0	2	0	1	0	0	8.6	8.6	8.6	64.378	558	558	0.00086975	2.6761	0	5.4	0	1.4	0	0	104180000	0	19421000	0	7022800	0	0	13
G3HCB0	G3HCB0	10	10	9	tr|G3HCB0|G3HCB0_CRIGR PC4 and SFRS1-interacting protein OS=Cricetulus griseus GN=H671_2g5856 PE=4 SV=1	1	10	10	9	2	1	0	0	0	0	2	1	0	0	0	0	2	1	0	0	0	0	26.2	26.2	25.7	50.036	447	447	0.00038911	26.218	4.9	3.8	0	0	0	0	782220000	33182000	9260600	0	0	0	0	44
G3HCC7	G3HCC7	10	10	10	tr|G3HCC7|G3HCC7_CRIGR ATP-dependent RNA helicase DDX51 OS=Cricetulus griseus GN=I79_008136 PE=3 SV=1	1	10	10	10	0	1	0	0	0	0	0	1	0	0	0	0	0	1	0	0	0	0	20.7	20.7	20.7	66.45	605	605	0.00034566	18.616	0	2.1	0	0	0	0	349830000	0	11763000	0	0	0	0	20
G3HCC8	G3HCC8	3	3	3	tr|G3HCC8|G3HCC8_CRIGR Nucleolar complex protein 4-like OS=Cricetulus griseus GN=I79_008135 PE=4 SV=1	1	3	3	3	1	0	0	0	0	0	1	0	0	0	0	0	1	0	0	0	0	0	6.4	6.4	6.4	48.702	425	425	0.00086806	2.6442	3.3	0	0	0	0	0	116080000	6196500	0	0	0	0	0	13
G3HCD3	G3HCD3	13	13	13	tr|G3HCD3|G3HCD3_CRIGR Phosphoglycerate mutase family member 5 OS=Cricetulus griseus GN=I79_008141 PE=4 SV=1	1	13	13	13	1	0	3	1	0	0	1	0	3	1	0	0	1	0	3	1	0	0	26.1	26.1	26.1	53.595	471	471	0.00045065	39.401	2.5	0	6.8	2.5	0	0	4832000000	6721400	0	33654000	6663000	0	0	92
G3HCD4	G3HCD4	11	11	11	tr|G3HCD4|G3HCD4_CRIGR Ankyrin repeat and LEM domain-containing protein 2 OS=Cricetulus griseus GN=H671_4g12271 PE=4 SV=1	1	11	11	11	0	1	1	4	1	4	0	1	1	4	1	4	0	1	1	4	1	4	18.9	18.9	18.9	98.599	896	896	0.00032808	15.839	0	2	2.3	6.4	1.9	6.9	690850000	0	6032500	18805000	34982000	5317200	46268000	44
G3HCD5	G3HCD5	41	41	41	tr|G3HCD5|G3HCD5_CRIGR Golgin subfamily A member 3 OS=Cricetulus griseus GN=I79_008143 PE=4 SV=1	1	41	41	41	15	12	14	16	1	1	15	12	14	16	1	1	15	12	14	16	1	1	33.8	33.8	33.8	167.43	1488	1488	0	213.19	12.8	11.2	12	14.2	0.8	1	4828200000	192640000	168300000	171840000	163770000	6987100	5329000	405
G3HCF8	G3HCF8	21	21	21	tr|G3HCF8|G3HCF8_CRIGR Endophilin-A2 OS=Cricetulus griseus GN=I79_008168 PE=4 SV=1	1	21	21	21	1	0	3	2	1	2	1	0	3	2	1	2	1	0	3	2	1	2	61.4	61.4	61.4	41.415	368	368	0	323.31	4.3	0	11.4	7.6	3.3	7.3	8260800000	10239000	0	29436000	14667000	4520200	21156000	328
G3HCG2	G3HCG2	7	7	7	tr|G3HCG2|G3HCG2_CRIGR Perilipin OS=Cricetulus griseus GN=I79_008172 PE=3 SV=1	1	7	7	7	1	3	1	2	1	0	1	3	1	2	1	0	1	3	1	2	1	0	33.1	33.1	33.1	39.959	381	381	0	71.993	2.9	11.8	2.9	9.4	3.9	0	4861400000	96610000	154290000	56283000	22709000	3359700	0	138
G3HCH0	G3HCH0	10	10	10	tr|G3HCH0|G3HCH0_CRIGR UPF0556 protein C19orf10-like OS=Cricetulus griseus GN=I79_008180 PE=4 SV=1	1	10	10	10	3	2	4	3	4	7	3	2	4	3	4	7	3	2	4	3	4	7	40.4	40.4	40.4	17.995	166	166	0	66.274	21.7	16.3	31.3	21.7	24.7	40.4	13505000000	41352000	34555000	351670000	236530000	360430000	842270000	226
G3HCI0	G3HCI0	16	16	16	tr|G3HCI0|G3HCI0_CRIGR Perilipin OS=Cricetulus griseus GN=I79_008191 PE=3 SV=1	1	16	16	16	2	1	0	4	0	0	2	1	0	4	0	0	2	1	0	4	0	0	58.6	58.6	58.6	47.528	440	440	0	244.21	6.1	6.4	0	15.7	0	0	6516000000	5359800	0	0	14134000	0	0	302
G3HCI6	G3HCI6	6	6	6	tr|G3HCI6|G3HCI6_CRIGR Receptor-type tyrosine-protein phosphatase S OS=Cricetulus griseus GN=I79_008197 PE=4 SV=1	1	6	6	6	1	2	2	2	0	0	1	2	2	2	0	0	1	2	2	2	0	0	23.1	23.1	23.1	56.083	515	515	0	78.05	3.7	8.2	8.2	8.2	0	0	445760000	5543800	11020000	14006000	9293700	0	0	64
G3HCI7	G3HCI7	7	6	6	tr|G3HCI7|G3HCI7_CRIGR Scaffold attachment factor B2 OS=Cricetulus griseus GN=I79_008199 PE=4 SV=1	1	7	6	6	3	0	0	0	1	0	2	0	0	0	1	0	2	0	0	0	1	0	6.8	6	6	134.62	1198	1198	0.00072254	4.4556	2.9	0	0	0	0.8	0	178930000	3691700	0	0	0	4251400	0	8
G3HCI9	G3HCI9	10	10	9	tr|G3HCI9|G3HCI9_CRIGR Scaffold attachment factor B1 OS=Cricetulus griseus GN=I79_008200 PE=4 SV=1	1	10	10	9	4	3	1	1	0	1	4	3	1	1	0	1	3	3	1	1	0	1	15.4	15.4	14.3	102.83	929	929	0	48.227	6.4	5.4	1.5	1.5	0	1.1	1182900000	81718000	40528000	8350500	19067000	0	5953500	67
G3HCK7	G3HCK7	10	10	10	tr|G3HCK7|G3HCK7_CRIGR General transcription factor IIF subunit 1 OS=Cricetulus griseus GN=I79_008218 PE=4 SV=1	1	10	10	10	0	1	0	0	0	0	0	1	0	0	0	0	0	1	0	0	0	0	19.5	19.5	19.5	57.283	508	508	0	58.717	0	3.5	0	0	0	0	1357300000	0	2381000	0	0	0	0	73
G3HCK9	G3HCK9	23	23	21	tr|G3HCK9|G3HCK9_CRIGR Far upstream element-binding protein 2 OS=Cricetulus griseus GN=I79_008220 PE=4 SV=1	1	23	23	21	12	14	9	12	3	9	12	14	9	12	3	9	12	14	8	12	3	7	43.7	43.7	40.6	62.198	593	593	0	320.96	23.6	26.3	20.1	23.4	7.1	17.9	22156000000	987480000	889770000	273040000	649970000	12489000	254310000	678
G3HCL2	G3HCL2	32	5	4	tr|G3HCL2|G3HCL2_CRIGR Tubulin beta chain OS=Cricetulus griseus GN=I79_008223 PE=3 SV=1	1	32	5	4	10	15	15	14	14	22	0	3	3	2	3	3	0	3	3	2	3	3	75	17.6	13.7	49.585	444	444	0	214.57	22.5	43.2	43.5	39.4	34.7	59.2	26385000000	0	273780000	155650000	19361000	70999000	103740000	339
G3HCL3	G3HCL3	7	7	7	tr|G3HCL3|G3HCL3_CRIGR Tumor necrosis factor ligand superfamily member 9 OS=Cricetulus griseus GN=I79_008224 PE=3 SV=1	1	7	7	7	2	3	3	3	1	2	2	3	3	3	1	2	2	3	3	3	1	2	36.5	36.5	36.5	33.65	307	307	0	202.08	17.6	20.5	20.5	23.8	4.9	8.8	6004700000	119300000	288280000	241130000	163650000	28466000	49298000	176
G3HCL7	G3HCL7	5	5	5	tr|G3HCL7|G3HCL7_CRIGR Protein GPR108 OS=Cricetulus griseus GN=I79_008228 PE=4 SV=1	1	5	5	5	1	0	0	0	0	0	1	0	0	0	0	0	1	0	0	0	0	0	11.8	11.8	11.8	64.123	570	570	0.00078927	6.7828	4.7	0	0	0	0	0	140260000	4206200	0	0	0	0	0	9
G3HCL8	G3HCL8	16	16	16	tr|G3HCL8|G3HCL8_CRIGR Cdc42-interacting protein 4 OS=Cricetulus griseus GN=I79_008229 PE=4 SV=1	1	16	16	16	6	7	4	3	0	2	6	7	4	3	0	2	6	7	4	3	0	2	33.1	33.1	33.1	69.126	610	610	0	54.796	14.1	16.2	10	6.7	0	3.9	2927800000	190750000	155760000	19199000	31010000	0	11379000	233
G3HCM4	G3HCM4	14	14	14	tr|G3HCM4|G3HCM4_CRIGR CAAX prenyl protease 1-like OS=Cricetulus griseus GN=I79_008235 PE=4 SV=1	1	14	14	14	3	1	2	3	5	2	3	1	2	3	5	2	3	1	2	3	5	2	31.6	31.6	31.6	54.704	475	475	0	242.07	10.7	5.7	8.4	10.1	10.3	8.4	3022800000	51543000	13864000	61253000	125600000	180910000	27800000	158
G3HCM6	G3HCM6	2	2	2	tr|G3HCM6|G3HCM6_CRIGR Stromal membrane-associated protein 2 (Fragment) OS=Cricetulus griseus GN=I79_008236 PE=4 SV=1	1	2	2	2	0	0	0	0	0	1	0	0	0	0	0	1	0	0	0	0	0	1	8.6	8.6	8.6	39.166	360	360	0.00086711	2.6325	0	0	0	0	0	2.2	84227000	0	0	0	0	0	5832500	7
G3HCN2	G3HCN2	29	29	28	tr|G3HCN2|G3HCN2_CRIGR CTP synthase OS=Cricetulus griseus GN=I79_008246 PE=3 SV=1	1	29	29	28	2	1	1	1	0	0	2	1	1	1	0	0	2	1	1	1	0	0	59.2	59.2	56.9	66.713	591	591	0	273.34	3.7	1.7	1.7	2	0	0	9914200000	21229000	15503000	9637300	7054800	0	0	378
G3HCS4	G3HCS4	19	19	19	tr|G3HCS4|G3HCS4_CRIGR 26S proteasome non-ATPase regulatory subunit 12 OS=Cricetulus griseus GN=I79_008289 PE=4 SV=1	1	19	19	19	7	8	0	1	1	0	7	8	0	1	1	0	7	8	0	1	1	0	41.2	41.2	41.2	52.978	456	456	0	96.316	20.2	20.6	0	2	2	0	5484300000	171300000	279230000	0	15190000	0	0	299
G3HCS8	G3HCS8	2	2	2	tr|G3HCS8|G3HCS8_CRIGR Nucleolar protein 11 OS=Cricetulus griseus GN=I79_008293 PE=4 SV=1	1	2	2	2	1	0	1	0	0	0	1	0	1	0	0	0	1	0	1	0	0	0	4.7	4.7	4.7	80.878	723	723	0	97.829	2.6	0	2.6	0	0	0	296880000	69848000	0	54314000	0	0	0	8
G3HCT1	G3HCT1	11	11	11	tr|G3HCT1|G3HCT1_CRIGR Importin subunit alpha OS=Cricetulus griseus GN=I79_008297 PE=3 SV=1	1	11	11	11	4	4	1	2	0	0	4	4	1	2	0	0	4	4	1	2	0	0	26.7	26.7	26.7	57.862	529	529	0	323.31	10.6	12.5	2.8	6.2	0	0	4674100000	46954000	37418000	5182100	12703000	0	0	283
G3HCT4	G3HCT4	43	42	33	tr|G3HCT4|G3HCT4_CRIGR Putative ATP-dependent RNA helicase DDX5 OS=Cricetulus griseus GN=I79_008300 PE=3 SV=1	1	43	42	33	20	26	22	19	11	15	19	25	21	18	10	14	13	18	15	12	6	11	60.8	60.8	51.9	69.238	615	615	0	323.31	37.9	41.3	39	36.9	21.6	25.5	80452000000	3937500000	4302700000	1582100000	1915000000	134080000	221090000	1528
G3HCT9	G3HCT9	3	3	3	tr|G3HCT9|G3HCT9_CRIGR Testis-expressed sequence 2 protein OS=Cricetulus griseus GN=I79_008305 PE=4 SV=1	1	3	3	3	0	0	1	0	0	1	0	0	1	0	0	1	0	0	1	0	0	1	3.3	3.3	3.3	125.69	1131	1131	0.0076939	1.7824	0	0	0.8	0	0	0.8	52746000	0	0	3078700	0	0	2103500	8
G3HCU8	G3HCU8	28	28	28	tr|G3HCU8|G3HCU8_CRIGR 26S protease regulatory subunit 8 OS=Cricetulus griseus GN=I79_008315 PE=3 SV=1	1	28	28	28	19	22	9	10	2	2	19	22	9	10	2	2	19	22	9	10	2	2	66.9	66.9	66.9	47.685	423	423	0	323.31	52.5	62.9	32.9	35.7	7.8	7.8	29563000000	1455200000	1771400000	100180000	164200000	8820100	14552000	871
G3HCU9	G3HCU9	14	14	14	tr|G3HCU9|G3HCU9_CRIGR pre-rRNA processing protein FTSJ3 OS=Cricetulus griseus GN=FTSJ3 PE=3 SV=1	1	14	14	14	8	7	6	6	0	0	8	7	6	6	0	0	8	7	6	6	0	0	23.1	23.1	23.1	94.514	830	830	0	80.285	12.5	12.2	11.4	10	0	0	2224400000	224180000	133690000	96968000	104420000	0	0	142
G3HCV0	G3HCV0	24	24	24	tr|G3HCV0|G3HCV0_CRIGR ATP-dependent RNA helicase DDX42 OS=Cricetulus griseus GN=I79_008317 PE=4 SV=1	1	24	24	24	10	8	2	1	0	0	10	8	2	1	0	0	10	8	2	1	0	0	34.5	34.5	34.5	101.66	928	928	0	145.11	17.9	14.2	4.4	2.2	0	0	2813700000	126100000	108040000	4879000	2976000	0	0	228
G3HCV1	G3HCV1	8	8	8	tr|G3HCV1|G3HCV1_CRIGR Coiled-coil domain-containing protein 47 OS=Cricetulus griseus GN=I79_008318 PE=4 SV=1	1	8	8	8	0	0	1	0	2	1	0	0	1	0	2	1	0	0	1	0	2	1	27.1	27.1	27.1	37.081	325	325	0.00040816	29.817	0	0	5.5	0	6.5	4	432580000	0	0	4523300	0	40507000	35684000	34
G3HCV4	G3HCV4	25	25	25	tr|G3HCV4|G3HCV4_CRIGR Alpha-mannosidase OS=Cricetulus griseus GN=H671_3g9977 PE=3 SV=1	1	25	25	25	4	2	2	0	3	2	4	2	2	0	3	2	4	2	2	0	3	2	34.3	34.3	34.3	113.98	1009	1009	0	134.69	6.9	4.8	4.3	0	4.9	4.1	4030800000	34534000	25343000	20348000	0	8038500	32519000	283
G3HCW3;G3HFV9;G3HFV8;G3IAH5	G3HCW3	12;3;1;1	12;3;1;1	12;3;1;1	tr|G3HCW3|G3HCW3_CRIGR ATPase ASNA1 OS=Cricetulus griseus GN=ASNA1 PE=3 SV=1	4	12	12	12	1	3	0	0	0	0	1	3	0	0	0	0	1	3	0	0	0	0	48.6	48.6	48.6	38.822	348	348;120;128;219	0	185.95	2.6	14.9	0	0	0	0	6782700000	7737900	34358000	0	0	0	0	241
G3HCW9	G3HCW9	13	13	13	tr|G3HCW9|G3HCW9_CRIGR Peroxiredoxin-2 OS=Cricetulus griseus GN=I79_008337 PE=4 SV=1	1	13	13	13	6	5	4	3	4	5	6	5	4	3	4	5	6	5	4	3	4	5	60.1	60.1	60.1	21.812	198	198	0	323.31	27.8	23.7	22.7	18.7	27.8	29.8	46201000000	308910000	226610000	184490000	164100000	71113000	146760000	606
G3HCX0	G3HCX0	7	7	7	tr|G3HCX0|G3HCX0_CRIGR Ribonuclease OS=Cricetulus griseus GN=H671_3g9965 PE=3 SV=1	1	7	7	7	0	1	0	0	0	0	0	1	0	0	0	0	0	1	0	0	0	0	21.8	21.8	21.8	34.348	312	312	0.0007718	6.0982	0	5.8	0	0	0	0	193720000	0	5057900	0	0	0	0	24
G3HCX3	G3HCX3	9	9	9	tr|G3HCX3|G3HCX3_CRIGR Deoxyribonuclease-2-alpha OS=Cricetulus griseus GN=H671_3g9963 PE=4 SV=1	1	9	9	9	1	1	0	0	1	0	1	1	0	0	1	0	1	1	0	0	1	0	22.9	22.9	22.9	40.405	371	371	0.00031201	13.304	1.9	2.2	0	0	1.9	0	2592400000	24657000	29429000	0	0	12955000	0	105
G3HCX7;G3IMQ7	G3HCX7	23;1	23;1	23;1	tr|G3HCX7|G3HCX7_CRIGR Phenylalanyl-tRNA synthetase alpha chain OS=Cricetulus griseus GN=H671_3g9526 PE=4 SV=1	2	23	23	23	12	16	14	12	3	3	12	16	14	12	3	3	12	16	14	12	3	3	47.6	47.6	47.6	57.722	508	508;267	0	323.31	23.8	33.5	30.3	28	7.7	7.7	16528000000	1270300000	1555400000	727080000	636850000	43075000	165040000	498
G3HCX8	G3HCX8	44	44	44	tr|G3HCX8|G3HCX8_CRIGR Calreticulin OS=Cricetulus griseus GN=H671_3g9525 PE=3 SV=1	1	44	44	44	8	10	23	18	24	33	8	10	23	18	24	33	8	10	23	18	24	33	69.3	69.3	69.3	48.241	417	417	0	323.31	22.8	26.1	48.2	45.8	47.7	63.5	293560000000	406680000	639020000	5899200000	3066800000	4308500000	8713900000	2570
G3HCZ3	G3HCZ3	1	1	1	tr|G3HCZ3|G3HCZ3_CRIGR Coiled-coil domain-containing protein 130 OS=Cricetulus griseus GN=I79_008361 PE=4 SV=1	1	1	1	1	0	0	1	0	0	0	0	0	1	0	0	0	0	0	1	0	0	0	3.9	3.9	3.9	43.834	383	383	0.0061412	1.8935	0	0	3.9	0	0	0	144330000	0	0	11199000	0	0	0	9
G3HD01	G3HD01	13	13	13	tr|G3HD01|G3HD01_CRIGR Coiled-coil and C2 domain-containing protein 1A OS=Cricetulus griseus GN=H671_3g9836 PE=4 SV=1	1	13	13	13	9	7	2	5	0	1	9	7	2	5	0	1	9	7	2	5	0	1	18.3	18.3	18.3	104.09	943	943	0.00036114	21.109	12.4	10.2	3.8	7.3	0	1.7	1062800000	168860000	139890000	27120000	36757000	0	8339000	93
G3HD12	G3HD12	10	10	4	tr|G3HD12|G3HD12_CRIGR cAMP-dependent protein kinase catalytic subunit alpha OS=Cricetulus griseus GN=I79_008384 PE=3 SV=1	1	10	10	4	1	3	1	0	0	1	1	3	1	0	0	1	1	1	0	0	0	1	31.1	31.1	17.9	40.966	351	351	0.00037736	23.879	3.4	10.8	4.6	0	0	3.1	2982000000	7951200	29117000	4643500	0	0	6481300	141
G3HD13	G3HD13	2	2	2	tr|G3HD13|G3HD13_CRIGR Histone chaperone ASF1B OS=Cricetulus griseus GN=H671_3g9847 PE=4 SV=1	1	2	2	2	1	0	0	0	0	0	1	0	0	0	0	0	1	0	0	0	0	0	17.3	17.3	17.3	22.522	202	202	0.00089505	3.0427	7.4	0	0	0	0	0	53225000	9640500	0	0	0	0	0	5
G3HD16	G3HD16	4	4	4	tr|G3HD16|G3HD16_CRIGR Serine/threonine-protein kinase N1 (Fragment) OS=Cricetulus griseus GN=I79_008389 PE=4 SV=1	1	4	4	4	2	1	0	0	0	1	2	1	0	0	0	1	2	1	0	0	0	1	3.5	3.5	3.5	188.18	1696	1696	0.00070822	3.9404	2.3	0.6	0	0	0	0.6	108320000	11978000	5596700	0	0	0	2956900	17
G3HD18	G3HD18	22	22	9	tr|G3HD18|G3HD18_CRIGR ATP-dependent RNA helicase DDX39 OS=Cricetulus griseus GN=I79_008391 PE=4 SV=1	1	22	22	9	10	13	13	15	7	7	10	13	13	15	7	7	1	2	2	3	1	2	59.4	59.4	32.8	48.709	424	424	0	323.31	25.9	34.2	31.8	34	15.6	17.7	32280000000	755590000	816500000	737930000	744250000	194800000	234090000	727
G3HD20	G3HD20	9	9	9	tr|G3HD20|G3HD20_CRIGR PDZ domain-containing protein GIPC1 OS=Cricetulus griseus GN=I79_008393 PE=4 SV=1	1	9	9	9	0	0	2	2	0	3	0	0	2	2	0	3	0	0	2	2	0	3	35.1	35.1	35.1	36.043	333	333	0.00038037	24.347	0	0	8.1	8.7	0	14.4	846460000	0	0	19183000	13435000	0	36952000	68
G3HD21	G3HD21	10	10	10	tr|G3HD21|G3HD21_CRIGR DnaJ-like subfamily B member 1 OS=Cricetulus griseus GN=I79_008394 PE=4 SV=1	1	10	10	10	6	8	2	4	0	1	6	8	2	4	0	1	6	8	2	4	0	1	34.7	34.7	34.7	38.023	340	340	0	67.506	23.5	26.8	10	11.5	0	3.5	1977400000	100720000	120190000	18113000	30984000	0	0	147
G3HD22	G3HD22	11	11	11	tr|G3HD22|G3HD22_CRIGR Trans-2,3-enoyl-CoA reductase OS=Cricetulus griseus GN=I79_008395 PE=4 SV=1	1	11	11	11	1	1	2	2	4	3	1	1	2	2	4	3	1	1	2	2	4	3	19.9	19.9	19.9	40.618	367	367	0	77.824	4.6	4.6	5.2	7.1	9	6.5	3859200000	27671000	22763000	137780000	60833000	80475000	89993000	141
G3HD30	G3HD30	7	7	6	tr|G3HD30|G3HD30_CRIGR Angiomotin-like protein 2 OS=Cricetulus griseus GN=I79_008404 PE=4 SV=1	1	7	7	6	1	2	0	0	0	0	1	2	0	0	0	0	1	2	0	0	0	0	15.2	15.2	14.2	85.512	772	772	0.00029709	11.127	2.2	4.1	0	0	0	0	202360000	8785200	15889000	0	0	0	0	18
G3HD38	G3HD38	1	1	1	tr|G3HD38|G3HD38_CRIGR Serpin B7 OS=Cricetulus griseus GN=I79_008412 PE=3 SV=1	1	1	1	1	1	0	1	1	1	1	1	0	1	1	1	1	1	0	1	1	1	1	5.7	5.7	5.7	20.26	174	174	0.00075853	5.6813	5.7	0	5.7	5.7	5.7	5.7	3093000000	6225200	0	45494000	10082000	363410000	286880000	85
G3HD44	G3HD44	15	15	10	tr|G3HD44|G3HD44_CRIGR Vacuolar protein sorting-associated protein 4B (Fragment) OS=Cricetulus griseus GN=I79_008418 PE=3 SV=1	1	15	15	10	1	2	4	3	0	1	1	2	4	3	0	1	0	1	3	2	0	0	44.3	44.3	35.6	48.635	436	436	0	243.39	2.8	6.4	14.2	9.9	0	3.9	4757500000	10884000	21530000	36762000	30534000	0	6633700	216
G3HD45	G3HD45	6	6	6	tr|G3HD45|G3HD45_CRIGR 3-ketodihydrosphingosine reductase OS=Cricetulus griseus GN=I79_008419 PE=3 SV=1	1	6	6	6	0	0	3	2	4	2	0	0	3	2	4	2	0	0	3	2	4	2	31.9	31.9	31.9	35.935	332	332	0.00034247	18.132	0	0	12	9	19	9	935500000	0	0	43363000	39470000	43513000	16552000	73
G3HD57	G3HD57	13	13	13	tr|G3HD57|G3HD57_CRIGR Syntenin-1 OS=Cricetulus griseus GN=I79_008432 PE=4 SV=1	1	13	13	13	6	6	8	5	4	2	6	6	8	5	4	2	6	6	8	5	4	2	64.1	64.1	64.1	32.287	298	298	0	258.95	33.2	33.2	38.3	24.5	15.4	11.7	5883800000	278470000	158050000	228050000	156760000	67270000	36142000	352
G3HD63	G3HD63	5	5	5	tr|G3HD63|G3HD63_CRIGR Inositol monophosphatase 3 OS=Cricetulus griseus GN=I79_008439 PE=4 SV=1	1	5	5	5	1	2	4	2	1	1	1	2	4	2	1	1	1	2	4	2	1	1	32.9	32.9	32.9	17.807	167	167	0.00036765	22.216	11.4	19.8	32.9	19.8	8.4	6.6	999230000	6652700	59284000	76906000	57794000	15669000	8363000	58
G3HD67;G3HV98	G3HD67	15;3	3;3	3;3	tr|G3HD67|G3HD67_CRIGR Ribose-phosphate pyrophosphokinase 1 OS=Cricetulus griseus GN=I79_008443 PE=3 SV=1	2	15	3	3	7	9	4	4	2	2	1	2	2	1	0	0	1	2	2	1	0	0	38.7	9.1	9.1	34.727	318	318;132	0	106.83	22.6	29.9	17.6	11	8.8	8.8	8381100000	174140000	187870000	80749000	44953000	0	0	120
G3HD84	G3HD84	16	16	16	tr|G3HD84|G3HD84_CRIGR 3-hydroxyisobutyrate dehydrogenase OS=Cricetulus griseus GN=I79_008461 PE=3 SV=1	1	16	16	16	0	0	0	0	0	1	0	0	0	0	0	1	0	0	0	0	0	1	56.1	56.1	56.1	31.682	301	301	0	323.31	0	0	0	0	0	3.3	9476200000	0	0	0	0	0	2669500	257
G3HD85	G3HD85	6	6	6	tr|G3HD85|G3HD85_CRIGR Tax1-binding protein 1-like OS=Cricetulus griseus GN=I79_008462 PE=4 SV=1	1	6	6	6	2	3	0	0	0	0	2	3	0	0	0	0	2	3	0	0	0	0	9.3	9.3	9.3	93.07	805	805	0.00078555	6.6312	2.4	4.2	0	0	0	0	74825000	10129000	5102300	0	0	0	0	23
G3HD93	G3HD93	7	7	7	tr|G3HD93|G3HD93_CRIGR Cancer-associated gene 1 protein-like OS=Cricetulus griseus GN=I79_008472 PE=4 SV=1	1	7	7	7	2	2	4	4	4	3	2	2	4	4	4	3	2	2	4	4	4	3	13	13	13	74.772	655	655	0	247	4	4	5.2	5.2	5.2	5.2	13965000000	37293000	40540000	452170000	370780000	347020000	88494000	240
G3HD94	G3HD94	3	3	3	tr|G3HD94|G3HD94_CRIGR Desmoplakin OS=Cricetulus griseus GN=I79_008473 PE=4 SV=1	1	3	3	3	1	1	0	0	0	0	1	1	0	0	0	0	1	1	0	0	0	0	1.2	1.2	1.2	328.41	2836	2836	0.0031328	2.1297	0.5	0.5	0	0	0	0	289850000	4412400	3856700	0	0	0	0	10
G3HD97	G3HD97	33	33	33	tr|G3HD97|G3HD97_CRIGR Thioredoxin domain-containing protein 5 OS=Cricetulus griseus GN=I79_008476 PE=3 SV=1	1	33	33	33	3	5	12	13	16	26	3	5	12	13	16	26	3	5	12	13	16	26	65.5	65.5	65.5	46.354	417	417	0	323.31	8.6	14.9	36.9	41	44.6	57.6	41816000000	75485000	112820000	924500000	769190000	586260000	1590100000	851
G3HDA0	G3HDA0	6	6	6	tr|G3HDA0|G3HDA0_CRIGR Eukaryotic translation elongation factor 1 epsilon-1 OS=Cricetulus griseus GN=I79_008479 PE=4 SV=1	1	6	6	6	1	1	2	1	1	1	1	1	2	1	1	1	1	1	2	1	1	1	74.5	74.5	74.5	10.646	98	98	0	93.618	25.5	25.5	32.7	25.5	25.5	25.5	2465900000	53080000	70757000	22528000	13002000	5111800	13682000	108
G3HDA3	G3HDA3	4	4	4	tr|G3HDA3|G3HDA3_CRIGR Leukocyte surface antigen CD47 OS=Cricetulus griseus GN=I79_008482 PE=4 SV=1	1	4	4	4	2	3	2	2	1	1	2	3	2	2	1	1	2	3	2	2	1	1	12.7	12.7	12.7	29.25	268	268	0.00081855	7.8572	5.2	9	5.2	5.2	3	3	3445200000	117590000	161230000	145530000	110580000	20473000	6521700	76
G3HDA8;G3HBB1	G3HDA8;G3HBB1	3;2	3;2	3;2	tr|G3HDA8|G3HDA8_CRIGR Heterogeneous nuclear ribonucleoprotein F OS=Cricetulus griseus GN=I79_008488 PE=4 SV=1;tr|G3HBB1|G3HBB1_CRIGR Heterogeneous nuclear ribonucleoprotein F OS=Cricetulus griseus GN=I79_007736 PE=4 SV=1	2	3	3	3	1	1	1	1	0	1	1	1	1	1	0	1	1	1	1	1	0	1	16.2	16.2	16.2	26.575	241	241;67	0	51.031	5.4	5.4	5.4	5.4	0	5.4	5466400000	242570000	146710000	54899000	73280000	0	5096600	96
G3HDB3;G3H1X8	G3HDB3	4;1	4;1	4;1	tr|G3HDB3|G3HDB3_CRIGR Splicing factor, arginine/serine-rich 6 OS=Cricetulus griseus GN=I79_008493 PE=4 SV=1	2	4	4	4	2	3	0	2	0	0	2	3	0	2	0	0	2	3	0	2	0	0	17.1	17.1	17.1	24.074	210	210;368	0.00039777	27.933	10.5	17.1	0	10.5	0	0	2325900000	180710000	142290000	0	43301000	0	0	84
G3HDC9	G3HDC9	9	9	9	tr|G3HDC9|G3HDC9_CRIGR Pumilio domain-containing protein C14orf21-like OS=Cricetulus griseus GN=I79_008533 PE=4 SV=1	1	9	9	9	3	4	1	1	0	0	3	4	1	1	0	0	3	4	1	1	0	0	21.2	21.2	21.2	63.064	604	604	0	46.466	7.8	11.1	2.8	2.8	0	0	440040000	16816000	28112000	2856600	2249700	0	0	61
G3HDD0	G3HDD0	12	12	12	tr|G3HDD0|G3HDD0_CRIGR Dehydrogenase/reductase SDR family member 1 OS=Cricetulus griseus GN=I79_008534 PE=4 SV=1	1	12	12	12	2	1	2	4	4	3	2	1	2	4	4	3	2	1	2	4	4	3	41.2	41.2	41.2	33.919	313	313	0.0003651	21.845	7	3.8	8	16	15.7	12.1	879960000	13234000	7610100	33407000	28093000	22920000	45138000	72
G3HDD4	G3HDD4	6	6	6	tr|G3HDD4|G3HDD4_CRIGR NEDD8 OS=Cricetulus griseus GN=I79_008538 PE=4 SV=1	1	6	6	6	1	1	1	1	0	1	1	1	1	1	0	1	1	1	1	1	0	1	64.2	64.2	64.2	8.9723	81	81	0	86.94	17.3	17.3	17.3	17.3	0	23.5	5722400000	3498800	2266300	4197900	2605500	0	11346000	190
G3HDD7	G3HDD7	4	4	4	tr|G3HDD7|G3HDD7_CRIGR Transmembrane 9 superfamily member OS=Cricetulus griseus GN=I79_008541 PE=3 SV=1	1	4	4	4	1	0	1	1	1	0	1	0	1	1	1	0	1	0	1	1	1	0	9.1	9.1	9.1	68.79	606	606	0.00080515	7.3996	2	0	2	2	2	0	280160000	3531600	0	8786600	10270000	4959800	0	25
G3HDD8	G3HDD8	24	24	24	tr|G3HDD8|G3HDD8_CRIGR Importin-4 OS=Cricetulus griseus GN=I79_008542 PE=4 SV=1	1	24	24	24	1	2	0	0	0	0	1	2	0	0	0	0	1	2	0	0	0	0	29.3	29.3	29.3	108.45	986	986	0	125.4	0.9	2	0	0	0	0	3032500000	7319800	9198000	0	0	0	0	237
G3HDE3	G3HDE3	14	14	14	tr|G3HDE3|G3HDE3_CRIGR Proteasome activator complex subunit 2 OS=Cricetulus griseus GN=I79_008547 PE=4 SV=1	1	14	14	14	4	4	1	1	1	0	4	4	1	1	1	0	4	4	1	1	1	0	72.8	72.8	72.8	27.247	239	239	0	323.31	20.5	23	6.7	6.7	6.7	0	13705000000	121970000	170930000	15001000	18836000	6640700	0	266
G3HDE5;G3HAU2	G3HDE5	16;1	16;1	6;0	tr|G3HDE5|G3HDE5_CRIGR Proteasome activator complex subunit 1 OS=Cricetulus griseus GN=I79_008549 PE=4 SV=1	2	16	16	6	10	9	0	2	0	0	10	9	0	2	0	0	4	3	0	1	0	0	55.3	55.3	30.2	24.514	215	215;133	0	300.47	50.2	47	0	9.8	0	0	25592000000	459690000	352520000	0	25467000	0	0	453
G3HDG3	G3HDG3	10	10	10	tr|G3HDG3|G3HDG3_CRIGR Neuroguidin OS=Cricetulus griseus GN=I79_008567 PE=4 SV=1	1	10	10	10	3	3	1	2	0	0	3	3	1	2	0	0	3	3	1	2	0	0	32.4	32.4	32.4	35.845	315	315	0.00039293	26.917	13.3	15.2	4.4	9.5	0	0	893480000	49554000	49070000	15053000	33756000	0	0	58
G3HDG6	G3HDG6	13	13	13	tr|G3HDG6|G3HDG6_CRIGR Paraspeckle component 1 OS=Cricetulus griseus GN=I79_008512 PE=4 SV=1	1	13	13	13	7	7	6	8	1	6	7	7	6	8	1	6	7	7	6	8	1	6	24.5	24.5	24.5	58.675	522	522	0	126.39	16.3	16.5	13.6	18	3.3	15.7	4058200000	196470000	181310000	130550000	214230000	19716000	121810000	197
G3HDG9	G3HDG9	2	2	2	tr|G3HDG9|G3HDG9_CRIGR Poly [ADP-ribose] polymerase OS=Cricetulus griseus GN=I79_008516 PE=4 SV=1	1	2	2	2	1	1	0	0	0	0	1	1	0	0	0	0	1	1	0	0	0	0	2.2	2.2	2.2	152.91	1364	1364	0.0010746	2.5089	1.4	1.4	0	0	0	0	28911000	6106800	8997400	0	0	0	0	4
G3HDJ0	G3HDJ0	4	2	2	tr|G3HDJ0|G3HDJ0_CRIGR Rho-related GTP-binding protein RhoB OS=Cricetulus griseus GN=I79_008574 PE=3 SV=1	1	4	2	2	2	1	1	1	1	1	1	0	0	0	0	0	1	0	0	0	0	0	27	13.8	13.8	22.123	196	196	0.00088281	2.8914	10.7	4.6	4.6	4.6	4.6	4.6	83440000	8049300	0	0	0	0	0	11
G3HDJ2	G3HDJ2	9	9	8	tr|G3HDJ2|G3HDJ2_CRIGR Pumilio-like 2 OS=Cricetulus griseus GN=I79_008576 PE=4 SV=1	1	9	9	8	6	6	4	4	1	1	6	6	4	4	1	1	6	6	4	3	1	1	9.7	9.7	8.7	113.98	1064	1064	0.00039968	28.304	6.3	6.3	4.4	4.1	0.9	1.5	1066200000	85402000	139790000	40846000	77641000	3123500	5075800	67
G3HDJ3	G3HDJ3	2	2	2	tr|G3HDJ3|G3HDJ3_CRIGR Syndecan OS=Cricetulus griseus GN=I79_008577 PE=3 SV=1	1	2	2	2	0	0	1	2	0	0	0	0	1	2	0	0	0	0	1	2	0	0	7	7	7	30.026	285	285	0.00075453	5.5025	0	0	6.7	7	0	0	43947000	0	0	5213300	12605000	0	0	6
G3HDL3	G3HDL3	2	2	2	tr|G3HDL3|G3HDL3_CRIGR Disintegrin and metalloproteinase domain-containing protein 23 OS=Cricetulus griseus GN=I79_008596 PE=4 SV=1	1	2	2	2	0	0	1	1	1	2	0	0	1	1	1	2	0	0	1	1	1	2	6.3	6.3	6.3	61.914	554	554	0.00033898	17.516	0	0	3.2	3.2	3.2	6.3	617980000	0	0	35857000	35548000	15268000	44786000	24
G3HDL6	G3HDL6	10	8	8	tr|G3HDL6|G3HDL6_CRIGR Elongation factor 1-beta OS=Cricetulus griseus GN=I79_008601 PE=3 SV=1	1	10	8	8	6	5	6	5	3	4	4	4	4	4	3	4	4	4	4	4	3	4	52.4	47.1	47.1	24.687	225	225	0	323.31	26.7	26.2	26.7	26.2	13.3	25.8	37744000000	1582400000	1597000000	686360000	587140000	144510000	164520000	341
G3HDL7	G3HDL7	38	38	38	tr|G3HDL7|G3HDL7_CRIGR NADH-ubiquinone oxidoreductase 75 kDa subunit, mitochondrial OS=Cricetulus griseus GN=I79_008602 PE=3 SV=1	1	38	38	38	0	0	0	0	0	1	0	0	0	0	0	1	0	0	0	0	0	1	61.5	61.5	61.5	79.767	727	727	0	323.31	0	0	0	0	0	1.4	14173000000	0	0	0	0	0	9575200	324
G3HDM0	G3HDM0	3	3	3	tr|G3HDM0|G3HDM0_CRIGR Neuropilin OS=Cricetulus griseus GN=I79_008606 PE=3 SV=1	1	3	3	3	0	0	0	1	0	0	0	0	0	1	0	0	0	0	0	1	0	0	3.7	3.7	3.7	102.24	909	909	0.00087489	2.7495	0	0	0	1.1	0	0	29684000	0	0	0	5762300	0	0	6
G3HDP3	G3HDP3	16	16	16	tr|G3HDP3|G3HDP3_CRIGR Sperm-specific antigen 2-like OS=Cricetulus griseus GN=I79_008629 PE=4 SV=1	1	16	16	16	1	1	5	2	6	6	1	1	5	2	6	6	1	1	5	2	6	6	16.7	16.7	16.7	120.69	1101	1101	0	74.896	1.1	1.1	5	1.9	6.4	6.8	1678000000	14937000	17425000	56385000	23941000	74296000	103690000	171
G3HDQ1	G3HDQ1	31	31	30	tr|G3HDQ1|G3HDQ1_CRIGR UTP--glucose-1-phosphate uridylyltransferase OS=Cricetulus griseus GN=I79_008637 PE=4 SV=1	1	31	31	30	2	2	0	0	0	0	2	2	0	0	0	0	2	2	0	0	0	0	67.1	67.1	66.5	56.924	508	508	0	323.31	4.7	4.1	0	0	0	0	7583300000	24281000	13734000	0	0	0	0	261
G3HDQ2	G3HDQ2	14	14	14	tr|G3HDQ2|G3HDQ2_CRIGR Malate dehydrogenase OS=Cricetulus griseus GN=I79_008638 PE=3 SV=1	1	14	14	14	3	2	3	3	2	3	3	2	3	3	2	3	3	2	3	3	2	3	47	47	47	36.466	334	334	0	172.52	10.8	8.1	11.7	11.7	8.7	12.6	47587000000	45115000	46769000	93178000	69248000	48808000	51310000	491
G3HDQ7	G3HDQ7	9	9	9	tr|G3HDQ7|G3HDQ7_CRIGR EH domain-binding protein 1 OS=Cricetulus griseus GN=I79_008643 PE=4 SV=1	1	9	9	9	1	1	3	3	0	1	1	1	3	3	0	1	1	1	3	3	0	1	10.8	10.8	10.8	130.75	1154	1154	0.00037439	23.216	1.3	1.3	3.8	4.4	0	1.3	730940000	13710000	12094000	19813000	23499000	0	5627800	82
G3HDQ9	G3HDQ9	8	8	8	tr|G3HDQ9|G3HDQ9_CRIGR Hexosyltransferase OS=Cricetulus griseus GN=I79_008645 PE=3 SV=1	1	8	8	8	0	0	3	0	0	0	0	0	3	0	0	0	0	0	3	0	0	0	17.9	17.9	17.9	46.186	397	397	0.00032862	15.975	0	0	9.3	0	0	0	187800000	0	0	16378000	0	0	0	22
G3HDR3	G3HDR3	21	21	21	tr|G3HDR3|G3HDR3_CRIGR T-complex protein 1 subunit delta OS=Cricetulus griseus GN=I79_008649 PE=4 SV=1	1	21	21	21	13	15	13	10	10	14	13	15	13	10	10	14	13	15	13	10	10	14	52.1	52.1	52.1	42.135	397	397	0	323.31	38.8	45.1	42.1	33	29.5	43.3	63959000000	2086100000	2518100000	896200000	405880000	307580000	404770000	894
G3HDR8	G3HDR8	4	4	4	tr|G3HDR8|G3HDR8_CRIGR Activator of basal transcription 1 OS=Cricetulus griseus GN=I79_008661 PE=4 SV=1	1	4	4	4	1	0	0	3	0	0	1	0	0	3	0	0	1	0	0	3	0	0	15.8	15.8	15.8	31.241	273	273	0.00088574	2.9285	2.9	0	0	11.7	0	0	170830000	11229000	0	0	27469000	0	0	16
G3HDS3;G3HPV9;G3HDT2	G3HDS3;G3HPV9;G3HDT2	20;12;12	2;2;2	2;2;2	tr|G3HDS3|G3HDS3_CRIGR Histone H2A OS=Cricetulus griseus GN=I79_008689 PE=3 SV=1;tr|G3HPV9|G3HPV9_CRIGR Histone H3 OS=Cricetulus griseus GN=I79_012825 PE=3 SV=1;tr|G3HDT2|G3HDT2_CRIGR Histone H3 OS=Cricetulus griseus GN=I79_008698 PE=3 SV=1	3	20	2	2	8	8	8	9	5	16	0	0	1	1	0	2	0	0	1	1	0	2	61.4	14	14	26.694	236	236;136;141	0	231.34	19.9	19.9	32.6	36.4	31.4	53.8	6260700000	0	0	57191000	69845000	0	45130000	28
G3HDT6;G3INW9;G3HDU4;G3HPW0;G3HDV5;G3H4Q1;G3HDS9;G3HPV2;G3HDU9;G3HPV5;G3HDT8;G3H3H8;G3HZ14;G3HPV8	G3HDT6	21;9;9;8;7;6;6;6;5;5;4;2;1;1	13;1;1;1;1;1;1;0;5;5;4;0;0;0	0;0;0;0;0;0;0;0;0;0;0;0;0;0	tr|G3HDT6|G3HDT6_CRIGR Histone H2A type 1 OS=Cricetulus griseus GN=I79_008702 PE=3 SV=1	14	21	13	0	13	16	11	14	4	17	8	11	6	9	1	9	0	0	0	0	0	0	44.1	25.1	0	34.185	331	331;130;130;130;130;105;129;130;213;222;150;128;123;146	0	134.53	26	29.3	25.1	25.7	22.7	40.5	41766000000	1244900000	1955500000	289630000	1497000000	9523100	662510000	443
G3HDU0	G3HDU0	3	3	3	tr|G3HDU0|G3HDU0_CRIGR Hereditary hemochromatosis protein-like OS=Cricetulus griseus GN=I79_008706 PE=3 SV=1	1	3	3	3	1	0	1	0	0	0	1	0	1	0	0	0	1	0	1	0	0	0	11.1	11.1	11.1	35.093	306	306	0.0016888	2.2937	5.9	0	5.9	0	0	0	67162000	7690700	0	6573100	0	0	0	10
G3HDU1	G3HDU1	15	3	3	tr|G3HDU1|G3HDU1_CRIGR Uncharacterized protein OS=Cricetulus griseus GN=I79_008707 PE=3 SV=1	1	15	3	3	9	13	7	10	0	9	2	3	2	2	0	1	2	3	2	2	0	1	40.6	9.9	9.9	21.284	212	212	0	64.278	28.3	34	26.9	27.8	0	34.4	11453000000	692830000	674120000	65338000	255280000	0	31869000	144
G3HDV7	G3HDV7	29	29	29	tr|G3HDV7|G3HDV7_CRIGR Leucine-rich repeat-containing protein 16A OS=Cricetulus griseus GN=I79_008723 PE=4 SV=1	1	29	29	29	16	16	13	7	3	0	16	16	13	7	3	0	16	16	13	7	3	0	24.4	24.4	24.4	160.25	1449	1449	0	97.124	15.8	17.3	12.8	8.6	2.7	0	2260900000	195650000	269930000	161730000	82724000	24949000	0	215
G3HDV8	G3HDV8	5	1	1	tr|G3HDV8|G3HDV8_CRIGR 60S ribosomal protein L4 OS=Cricetulus griseus GN=I79_008724 PE=4 SV=1	1	5	1	1	4	5	3	4	0	4	1	1	1	1	0	1	1	1	1	1	0	1	10.6	5.6	5.6	21.911	198	198	0.00040486	29.213	10.6	10.6	10.6	10.6	0	10.6	4608800000	183310000	482780000	82491000	34322000	0	16046000	71
G3HDZ2	G3HDZ2	3	3	3	tr|G3HDZ2|G3HDZ2_CRIGR Interferon-related developmental regulator 1 OS=Cricetulus griseus GN=I79_008761 PE=4 SV=1	1	3	3	3	1	0	0	0	0	0	1	0	0	0	0	0	1	0	0	0	0	0	9.5	9.5	9.5	45.193	401	401	0.0017018	2.3876	2.2	0	0	0	0	0	31793000	13306000	0	0	0	0	0	6
G3HDZ6	G3HDZ6	9	9	9	tr|G3HDZ6|G3HDZ6_CRIGR Protein pelota homolog OS=Cricetulus griseus GN=I79_008765 PE=3 SV=1	1	9	9	9	3	4	1	2	0	1	3	4	1	2	0	1	3	4	1	2	0	1	33.2	33.2	33.2	43.308	385	385	0	47.447	11.7	15.1	6	9.4	0	3.4	1055400000	55815000	43860000	9855600	12254000	0	8375400	87
G3HE02	G3HE02	3	3	3	tr|G3HE02|G3HE02_CRIGR U3 small nucleolar RNA-associated protein 11 OS=Cricetulus griseus GN=I79_008771 PE=3 SV=1	1	3	3	3	1	1	1	1	0	0	1	1	1	1	0	0	1	1	1	1	0	0	15	15	15	30.588	253	253	0.00068902	3.4849	6.3	6.3	6.3	6.3	0	0	298720000	14805000	9812900	16634000	23697000	0	0	13
G3HE04	G3HE04	23	23	23	tr|G3HE04|G3HE04_CRIGR Splicing factor 3A subunit 3 OS=Cricetulus griseus GN=I79_008773 PE=4 SV=1	1	23	23	23	10	10	6	6	1	1	10	10	6	6	1	1	10	10	6	6	1	1	56.1	56.1	56.1	58.841	501	501	0	194.98	23.4	20.8	16.2	13.4	3	3	8408300000	392010000	289600000	101290000	99957000	2940300	7633100	340
G3HE13	G3HE13	5	5	5	tr|G3HE13|G3HE13_CRIGR Borealin OS=Cricetulus griseus GN=I79_008782 PE=4 SV=1	1	5	5	5	2	3	2	3	0	0	2	3	2	3	0	0	2	3	2	3	0	0	20.1	20.1	20.1	31.141	278	278	0.00029138	10.137	5.8	14.7	10.1	10.1	0	0	158150000	14779000	18981000	13035000	17856000	0	0	19
G3HE14	G3HE14	4	4	4	tr|G3HE14|G3HE14_CRIGR Uncharacterized protein C1orf109-like OS=Cricetulus griseus GN=I79_008783 PE=4 SV=1	1	4	4	4	3	1	1	0	0	0	3	1	1	0	0	0	3	1	1	0	0	0	27.6	27.6	27.6	17.327	152	152	0.00074331	5.1388	20.4	9.9	10.5	0	0	0	141880000	26179000	4776100	7464400	0	0	0	17
G3HE17	G3HE17	15	15	15	tr|G3HE17|G3HE17_CRIGR Nucleolar GTP-binding protein 2 OS=Cricetulus griseus GN=I79_008786 PE=3 SV=1	1	15	15	15	7	6	2	5	0	0	7	6	2	5	0	0	7	6	2	5	0	0	25.3	25.3	25.3	83.411	730	730	0	58.251	13.6	12.1	4.2	10.1	0	0	749260000	42574000	79093000	14903000	43037000	0	0	90
G3HE29	G3HE29	15	15	15	tr|G3HE29|G3HE29_CRIGR DnaJ-like subfamily C member 2 OS=Cricetulus griseus GN=I79_008800 PE=4 SV=1	1	15	15	15	10	12	5	4	0	0	10	12	5	4	0	0	10	12	5	4	0	0	32.1	32.1	32.1	54.239	467	467	0	73.576	25.3	29.3	15	12.4	0	0	2689600000	300090000	337870000	85496000	52592000	0	0	192
G3HE31	G3HE31	37	37	37	tr|G3HE31|G3HE31_CRIGR 26S protease regulatory subunit 7 OS=Cricetulus griseus GN=I79_008802 PE=3 SV=1	1	37	37	37	21	23	12	14	8	8	21	23	12	14	8	8	21	23	12	14	8	8	77.1	77.1	77.1	45.988	410	410	0	323.31	52	61.5	37.8	44.1	23.7	24.6	34511000000	1717200000	1730200000	156470000	202400000	62032000	65871000	1171
G3HE36;G3HSX0	G3HE36	5;1	5;1	5;1	tr|G3HE36|G3HE36_CRIGR Serine/threonine-protein kinase SRPK2 OS=Cricetulus griseus GN=I79_008808 PE=4 SV=1	2	5	5	5	3	3	2	3	0	0	3	3	2	3	0	0	3	3	2	3	0	0	10.5	10.5	10.5	65.875	583	583;445	0.00076414	5.8287	6.2	6.2	3.1	6.2	0	0	650460000	58486000	65342000	17326000	24539000	0	0	65
G3HE38	G3HE38	8	8	8	tr|G3HE38|G3HE38_CRIGR Protein arginine N-methyltransferase 3 OS=Cricetulus griseus GN=I79_008810 PE=3 SV=1	1	8	8	8	1	0	0	0	0	0	1	0	0	0	0	0	1	0	0	0	0	0	18	18	18	56.219	495	495	0.00030166	11.827	2.8	0	0	0	0	0	3786500000	7060800	0	0	0	0	0	73
G3HE39	G3HE39	13	13	13	tr|G3HE39|G3HE39_CRIGR Oxidoreductase HTATIP2 OS=Cricetulus griseus GN=I79_008811 PE=4 SV=1	1	13	13	13	1	2	3	4	2	3	1	2	3	4	2	3	1	2	3	4	2	3	57.1	57.1	57.1	30.071	275	275	0	99.788	5.1	9.8	9.8	14.5	9.8	18.2	3059800000	10501000	24163000	41955000	55424000	30061000	31427000	178
G3HE53	G3HE53	3	3	3	tr|G3HE53|G3HE53_CRIGR Dermatopontin OS=Cricetulus griseus GN=I79_008827 PE=4 SV=1	1	3	3	3	0	0	0	0	1	2	0	0	0	0	1	2	0	0	0	0	1	2	17.9	17.9	17.9	23.969	201	201	0.0008643	2.5816	0	0	0	0	5.5	13.9	281680000	0	0	0	0	23615000	33890000	17
G3HE67	G3HE67	2	2	2	tr|G3HE67|G3HE67_CRIGR Protein CREG1 OS=Cricetulus griseus GN=I79_008842 PE=4 SV=1	1	2	2	2	0	0	0	0	0	1	0	0	0	0	0	1	0	0	0	0	0	1	15	15	15	24.161	220	220	0.00083056	8.2493	0	0	0	0	0	9.5	192840000	0	0	0	0	0	8341500	18
G3HE84	G3HE84	20	20	19	tr|G3HE84|G3HE84_CRIGR Microtubule-associated protein RP/EB family member 1 OS=Cricetulus griseus GN=H671_6g16114 PE=4 SV=1	1	20	20	19	10	7	5	3	2	3	10	7	5	3	2	3	9	7	5	3	2	3	76.1	76.1	76.1	30.034	268	268	0	253.15	50.7	36.6	22.8	16.8	13.1	15.7	18301000000	902300000	791750000	171360000	72791000	16092000	47620000	487
G3HE94	G3HE94	9	9	4	tr|G3HE94|G3HE94_CRIGR Kinesin-like protein OS=Cricetulus griseus GN=I79_008873 PE=3 SV=1	1	9	9	4	3	4	1	1	0	0	3	4	1	1	0	0	1	1	0	1	0	0	11.4	11.4	5.8	85.37	747	747	0.00080797	7.5006	4.4	5.6	1.2	1.9	0	0	475430000	52295000	58704000	0	38426000	0	0	38
G3HEA1	G3HEA1	5	5	5	tr|G3HEA1|G3HEA1_CRIGR p53 and DNA damage-regulated protein 1 OS=Cricetulus griseus GN=I79_008880 PE=4 SV=1	1	5	5	5	3	2	1	2	0	0	3	2	1	2	0	0	3	2	1	2	0	0	39.1	39.1	39.1	15.499	133	133	0.00029274	10.307	30.8	22.6	12.8	21.1	0	0	786840000	73749000	47496000	11095000	15399000	0	0	71
G3HEA9	G3HEA9	9	9	9	tr|G3HEA9|G3HEA9_CRIGR Minor histocompatibility antigen H13 OS=Cricetulus griseus GN=I79_008888 PE=4 SV=1	1	9	9	9	1	0	0	1	1	0	1	0	0	1	1	0	1	0	0	1	1	0	28.2	28.2	28.2	37.769	337	337	0.00034904	19.155	3.6	0	0	5	3.3	0	879140000	8269000	0	0	2665500	2410100	0	46
G3HEB6	G3HEB6	4	4	4	tr|G3HEB6|G3HEB6_CRIGR TGF-beta receptor type III OS=Cricetulus griseus GN=I79_008897 PE=4 SV=1	1	4	4	4	0	0	2	1	0	1	0	0	2	1	0	1	0	0	2	1	0	1	5.8	5.8	5.8	93.764	849	849	0.00071633	4.2197	0	0	2.8	1.5	0	1.5	66909000	0	0	3858000	3921100	0	10341000	9
G3HED4	G3HED4	6	6	6	tr|G3HED4|G3HED4_CRIGR Transmembrane emp24 domain-containing protein 5 OS=Cricetulus griseus GN=I79_008918 PE=3 SV=1	1	6	6	6	1	0	2	1	2	1	1	0	2	1	2	1	1	0	2	1	2	1	21.3	21.3	21.3	26.297	230	230	0.00029922	11.468	5.2	0	9.1	5.2	8.3	3	1232600000	6599700	0	32656000	19809000	13353000	23321000	71
G3HED9	G3HED9	6	6	6	tr|G3HED9|G3HED9_CRIGR ATP synthase subunit e, mitochondrial OS=Cricetulus griseus GN=I79_008923 PE=4 SV=1	1	6	6	6	0	0	0	0	0	1	0	0	0	0	0	1	0	0	0	0	0	1	65.2	65.2	65.2	7.9302	69	69	0.00035842	20.81	0	0	0	0	0	18.8	7205000000	0	0	0	0	0	7284200	112
G3HEE6	G3HEE6	1	1	1	tr|G3HEE6|G3HEE6_CRIGR Transmembrane protein 175 OS=Cricetulus griseus GN=I79_008930 PE=4 SV=1	1	1	1	1	1	1	0	0	0	0	1	1	0	0	0	0	1	1	0	0	0	0	4	4	4	55.443	499	499	0.0003076	12.589	4	4	0	0	0	0	32146000	7550000	10301000	0	0	0	0	3
G3HEF9	G3HEF9	4	4	4	tr|G3HEF9|G3HEF9_CRIGR CB1 cannabinoid receptor-interacting protein 1 OS=Cricetulus griseus GN=H671_1g1786 PE=4 SV=1	1	4	4	4	1	1	2	1	1	2	1	1	2	1	1	2	1	1	2	1	1	2	33.5	33.5	33.5	18.658	164	164	0.00037679	23.763	9.8	9.8	16.5	9.8	9.8	23.8	1415400000	8805500	14286000	41430000	23696000	9676800	37292000	65
G3HEG1	G3HEG1	8	8	8	tr|G3HEG1|G3HEG1_CRIGR RNA-binding protein PNO1 OS=Cricetulus griseus GN=H671_1g1784 PE=4 SV=1	1	8	8	8	3	5	2	3	1	0	3	5	2	3	1	0	3	5	2	3	1	0	45.6	45.6	45.6	23.058	206	206	0.0003427	18.15	18.9	35.4	12.1	18.9	6.8	0	1396300000	63697000	81093000	24887000	20949000	3154800	0	108
G3HEG2;G3GSU7	G3HEG2	8;1	8;1	8;1	tr|G3HEG2|G3HEG2_CRIGR WD repeat-containing protein 92 OS=Cricetulus griseus GN=I79_008946 PE=4 SV=1	2	8	8	8	6	3	3	2	0	0	6	3	3	2	0	0	6	3	3	2	0	0	27.5	27.5	27.5	39.826	357	357;166	0.00032541	15.421	20.2	15.4	14.8	11.5	0	0	399150000	64534000	64315000	34645000	13210000	0	0	37
G3HEH3	G3HEH3	10	10	10	tr|G3HEH3|G3HEH3_CRIGR Enhancer of mRNA-decapping protein 3 OS=Cricetulus griseus GN=I79_008957 PE=4 SV=1	1	10	10	10	3	3	0	1	0	0	3	3	0	1	0	0	3	3	0	1	0	0	30.7	30.7	30.7	56.006	508	508	0.00031075	13.183	9.6	11.2	0	3	0	0	618020000	32979000	36632000	0	4687400	0	0	35
G3HEH4	G3HEH4	2	2	2	tr|G3HEH4|G3HEH4_CRIGR Dual specificity protein kinase CLK3 OS=Cricetulus griseus GN=I79_008958 PE=3 SV=1	1	2	2	2	2	2	1	2	0	0	2	2	1	2	0	0	2	2	1	2	0	0	6.9	6.9	6.9	58.454	490	490	0.00045086	39.414	6.9	6.9	4.1	6.9	0	0	350970000	36775000	24869000	7754800	16709000	0	0	41
G3HEI6	G3HEI6	9	9	9	tr|G3HEI6|G3HEI6_CRIGR Lysyl oxidase-like 1 OS=Cricetulus griseus GN=I79_008970 PE=4 SV=1	1	9	9	9	0	0	0	0	3	5	0	0	0	0	3	5	0	0	0	0	3	5	20.1	20.1	20.1	62.178	543	543	0	40.425	0	0	0	0	8.1	12.7	1325900000	0	0	0	0	31205000	51085000	110
G3HEI9	G3HEI9	3	3	3	tr|G3HEI9|G3HEI9_CRIGR CD276 antigen OS=Cricetulus griseus GN=I79_008973 PE=4 SV=1	1	3	3	3	1	0	1	2	2	1	1	0	1	2	2	1	1	0	1	2	2	1	10.8	10.8	10.8	34.09	316	316	0.00089385	3.0317	3.2	0	3.2	7.6	7.6	3.2	222800000	6117300	0	16408000	37526000	13504000	11679000	21
G3HEJ1	G3HEJ1	4	4	4	tr|G3HEJ1|G3HEJ1_CRIGR Neuroplastin OS=Cricetulus griseus GN=I79_008975 PE=4 SV=1	1	4	4	4	0	2	1	1	0	1	0	2	1	1	0	1	0	2	1	1	0	1	25.1	25.1	25.1	25.086	219	219	0.00030148	11.797	0	12.8	8.2	8.2	0	5.5	1754400000	0	23344000	87549000	103870000	0	11103000	45
G3HEJ4	G3HEJ4	22	22	22	tr|G3HEJ4|G3HEJ4_CRIGR Neogenin OS=Cricetulus griseus GN=I79_008978 PE=4 SV=1	1	22	22	22	5	6	8	8	3	5	5	6	8	8	3	5	5	6	8	8	3	5	24.5	24.5	24.5	154.48	1405	1405	0	71.019	5.6	7	10.4	9	2.3	6.5	1634000000	47644000	48383000	99674000	77281000	15290000	54083000	181
G3HEJ5	G3HEJ5	15	15	15	tr|G3HEJ5|G3HEJ5_CRIGR ADP-dependent glucokinase OS=Cricetulus griseus GN=I79_008979 PE=4 SV=1	1	15	15	15	2	1	6	2	9	6	2	1	6	2	9	6	2	1	6	2	9	6	44.6	44.6	44.6	53.871	496	496	0	204.2	6.9	3.2	26.8	6.5	30.6	23.4	2913600000	23662000	6781100	166750000	42486000	239180000	83681000	189
G3HEJ8	G3HEJ8	25	7	6	tr|G3HEJ8|G3HEJ8_CRIGR ADP/ATP translocase 2 OS=Cricetulus griseus GN=I79_008982 PE=3 SV=1	1	25	7	6	0	1	3	1	5	6	0	1	3	1	5	6	0	1	3	1	4	5	63.2	16	13	29.247	269	269	0	248.49	0	3.3	11.9	3.3	15.6	15.6	62549000000	0	6025800	39689000	6433000	201220000	217960000	295
G3HEK2	G3HEK2	8	8	8	tr|G3HEK2|G3HEK2_CRIGR KRR1 small subunit processome component-like OS=Cricetulus griseus GN=I79_008989 PE=4 SV=1	1	8	8	8	4	4	4	3	2	0	4	4	4	3	2	0	4	4	4	3	2	0	13.6	13.6	13.6	81.67	711	711	0.00039339	26.972	6.3	6.3	5.1	5.1	3.1	0	777380000	77187000	44165000	46871000	34162000	11688000	0	68
G3HEK6	G3HEK6	3	3	3	tr|G3HEK6|G3HEK6_CRIGR Glucocorticoid receptor OS=Cricetulus griseus GN=I79_008992 PE=3 SV=1	1	3	3	3	1	2	0	0	0	0	1	2	0	0	0	0	1	2	0	0	0	0	6.1	6.1	6.1	82.471	748	748	0.00028458	9.369	1.5	4.3	0	0	0	0	237180000	6849300	9328200	0	0	0	0	25
G3HEN3	G3HEN3	7	7	7	tr|G3HEN3|G3HEN3_CRIGR Protein HIRA OS=Cricetulus griseus GN=I79_009022 PE=3 SV=1	1	7	7	7	3	3	0	0	1	0	3	3	0	0	1	0	3	3	0	0	1	0	5.7	5.7	5.7	111.44	1007	1007	0.00076123	5.7815	3.3	3.3	0	0	1.5	0	737220000	54701000	45882000	0	0	5880400	0	41
G3HEN9	G3HEN9	10	10	10	tr|G3HEN9|G3HEN9_CRIGR Septin-5 OS=Cricetulus griseus GN=I79_009027 PE=3 SV=1	1	10	10	10	3	4	4	3	1	3	3	4	4	3	1	3	3	4	4	3	1	3	27.6	27.6	27.6	46.932	409	409	0	187	11.7	15.6	15.6	10.8	3.9	11.5	3405400000	30377000	31793000	59328000	27459000	4245500	59054000	176
G3HEP7	G3HEP7	14	14	14	tr|G3HEP7|G3HEP7_CRIGR Catechol O-methyltransferase OS=Cricetulus griseus GN=I79_009035 PE=4 SV=1	1	14	14	14	3	4	7	4	6	8	3	4	7	4	6	8	3	4	7	4	6	8	60	60	60	29.819	265	265	0	182.5	14.3	21.9	26.4	21.9	21.9	27.2	10774000000	75779000	101970000	357380000	239500000	513700000	369050000	320
G3HEQ0	G3HEQ0	3	3	3	tr|G3HEQ0|G3HEQ0_CRIGR Microprocessor complex subunit DGCR8 OS=Cricetulus griseus GN=I79_009041 PE=4 SV=1	1	3	3	3	0	1	0	1	0	0	0	1	0	1	0	0	0	1	0	1	0	0	6.5	6.5	6.5	70.153	630	630	0.00073964	5.0111	0	2.5	0	2.1	0	0	147160000	0	6640800	0	5875000	0	0	19
G3HEQ2	G3HEQ2	18	18	18	tr|G3HEQ2|G3HEQ2_CRIGR Putative tRNA (Uracil-5-)-methyltransferase-like isoform 1 OS=Cricetulus griseus GN=H671_4g12086 PE=3 SV=1	1	18	18	18	5	5	1	2	0	0	5	5	1	2	0	0	5	5	1	2	0	0	37	37	37	69.363	625	625	0.00040866	29.91	11	11.8	2.7	4.5	0	0	1232300000	46249000	76696000	9626100	12856000	0	0	93
G3HEQ3	G3HEQ3	9	9	9	tr|G3HEQ3|G3HEQ3_CRIGR Ran-specific GTPase-activating protein OS=Cricetulus griseus GN=I79_009045 PE=4 SV=1	1	9	9	9	2	1	0	1	0	1	2	1	0	1	0	1	2	1	0	1	0	1	45.5	45.5	45.5	25.223	220	220	0	58.484	9.1	4.1	0	4.1	0	5	24917000000	47246000	26492000	0	6155000	0	10774000	301
G3HER2	G3HER2	1	1	1	tr|G3HER2|G3HER2_CRIGR Protein DGCR14 OS=Cricetulus griseus GN=H671_4g12369 PE=4 SV=1	1	1	1	1	0	1	0	0	0	0	0	1	0	0	0	0	0	1	0	0	0	0	2.5	2.5	2.5	52.542	476	476	0.00087604	2.7642	0	2.5	0	0	0	0	29569000	0	5834000	0	0	0	0	4
G3HES3	G3HES3	38	38	38	tr|G3HES3|G3HES3_CRIGR Exportin-2 OS=Cricetulus griseus GN=I79_009067 PE=4 SV=1	1	38	38	38	5	6	5	4	4	2	5	6	5	4	4	2	5	6	5	4	4	2	42.4	42.4	42.4	110.37	971	971	0	323.31	5.5	8.7	6.8	4.3	4.4	2.8	23768000000	75239000	85133000	53827000	39743000	29105000	13686000	648
G3HES5;G3ID22	G3HES5	26;1	26;1	26;1	tr|G3HES5|G3HES5_CRIGR Double-stranded RNA-binding protein Staufen-like 1 OS=Cricetulus griseus GN=I79_009069 PE=4 SV=1	2	26	26	26	16	15	6	9	0	2	16	15	6	9	0	2	16	15	6	9	0	2	55.8	55.8	55.8	54.231	489	489;266	0	310.98	34.2	30.5	16	22.5	0	5.3	6989200000	1033800000	730800000	117100000	277960000	0	6266700	330
G3HES6	G3HES6	18	18	18	tr|G3HES6|G3HES6_CRIGR Putative ATP-dependent RNA helicase DDX27 OS=Cricetulus griseus GN=I79_009070 PE=3 SV=1	1	18	18	18	10	8	6	9	0	0	10	8	6	9	0	0	10	8	6	9	0	0	38.5	38.5	38.5	55.915	486	486	0	67.969	21.2	16.5	11.9	18.1	0	0	2496000000	272740000	180450000	95777000	166510000	0	0	161
G3HET6	G3HET6	3	3	3	tr|G3HET6|G3HET6_CRIGR RING finger protein 114 OS=Cricetulus griseus GN=I79_009083 PE=4 SV=1	1	3	3	3	0	0	0	0	1	1	0	0	0	0	1	1	0	0	0	0	1	1	16.7	16.7	16.7	21.851	192	192	0.0037461	2.0874	0	0	0	0	5.2	5.2	103950000	0	0	0	0	0	9092700	10
G3HET8;G3INJ2	G3HET8	6;1	6;1	4;0	tr|G3HET8|G3HET8_CRIGR Ubiquitin-conjugating enzyme E2 variant 1 OS=Cricetulus griseus GN=I79_009086 PE=3 SV=1	2	6	6	4	2	0	2	1	2	2	2	0	2	1	2	2	2	0	1	0	1	1	61	61	51.4	11.835	105	105;180	0.00043085	34.331	21.9	0	24.8	9.5	23.8	24.8	5206100000	23633000	0	19180000	4989500	18456000	32936000	167
G3HEU2	G3HEU2	9	9	9	tr|G3HEU2|G3HEU2_CRIGR Tyrosine-protein phosphatase non-receptor type 1 OS=Cricetulus griseus GN=I79_009089 PE=4 SV=1	1	9	9	9	2	0	3	3	6	4	2	0	3	3	6	4	2	0	3	3	6	4	37.6	37.6	37.6	38.147	335	335	0	129.08	7.2	0	10.4	10.1	16.1	11	2206800000	16465000	0	86923000	35107000	223260000	159840000	137
G3HEU9	G3HEU9	6	6	6	tr|G3HEU9|G3HEU9_CRIGR Potassium voltage-gated channel subfamily G member 1 OS=Cricetulus griseus GN=I79_009096 PE=4 SV=1	1	6	6	6	1	0	1	2	0	1	1	0	1	2	0	1	1	0	1	2	0	1	15.2	15.2	15.2	46.503	408	408	0.00028441	9.3354	2.9	0	2.9	5.6	0	2.7	633800000	0	0	14556000	15451000	0	12017000	50
G3HEV1	G3HEV1	4	3	3	tr|G3HEV1|G3HEV1_CRIGR Protein FAM98A OS=Cricetulus griseus GN=I79_009098 PE=4 SV=1	1	4	3	3	2	2	2	2	1	0	2	2	2	2	1	0	2	2	2	2	1	0	13.7	10.5	10.5	46.529	437	437	0	55.706	6.2	6.2	6.2	6.2	2.7	0	1838900000	247970000	182420000	62750000	57757000	5327600	0	64
G3HEV6	G3HEV6	16	16	16	tr|G3HEV6|G3HEV6_CRIGR Baculoviral IAP repeat-containing protein 6 OS=Cricetulus griseus GN=I79_009103 PE=3 SV=1	1	16	16	16	1	2	0	0	0	0	1	2	0	0	0	0	1	2	0	0	0	0	9.6	9.6	9.6	366.11	3348	3348	0	86.789	0.5	1.2	0	0	0	0	1065600000	8277000	16238000	0	0	0	0	67
G3HEW0	G3HEW0	3	3	3	tr|G3HEW0|G3HEW0_CRIGR Protein dpy-30-like OS=Cricetulus griseus GN=I79_009107 PE=4 SV=1	1	3	3	3	2	2	1	1	0	1	2	2	1	1	0	1	2	2	1	1	0	1	47.5	47.5	47.5	11.24	99	99	0	172.38	36.4	36.4	16.2	16.2	0	16.2	3991000000	180900000	60092000	5284000	5108700	0	2870000	103
G3HEX2	G3HEX2	2	2	2	tr|G3HEX2|G3HEX2_CRIGR Extended synaptotagmin-3 OS=Cricetulus griseus GN=I79_009121 PE=4 SV=1	1	2	2	2	0	0	1	1	0	0	0	0	1	1	0	0	0	0	1	1	0	0	2.5	2.5	2.5	124.35	1107	1107	0.007697	1.7846	0	0	1.4	1.4	0	0	84143000	0	0	4154300	4972700	0	0	13
G3HEX6	G3HEX6	11	11	11	tr|G3HEX6|G3HEX6_CRIGR Armadillo repeat-containing protein 8 OS=Cricetulus griseus GN=I79_009123 PE=4 SV=1	1	11	11	11	1	1	1	0	0	0	1	1	1	0	0	0	1	1	1	0	0	0	20.8	20.8	20.8	75.408	673	673	0.00037965	24.202	1.6	1.6	2.8	0	0	0	610750000	3717800	3505000	5401100	0	0	0	76
G3HEX7	G3HEX7	4	4	4	tr|G3HEX7|G3HEX7_CRIGR Lariat debranching enzyme OS=Cricetulus griseus GN=I79_009124 PE=4 SV=1	1	4	4	4	1	1	0	0	0	0	1	1	0	0	0	0	1	1	0	0	0	0	17.3	17.3	17.3	35.275	312	312	0.00069093	3.5272	2.9	7.4	0	0	0	0	79549000	6189600	11631000	0	0	0	0	5
G3HEY8	G3HEY8	9	9	9	tr|G3HEY8|G3HEY8_CRIGR Nucleotide exchange factor SIL1 OS=Cricetulus griseus GN=I79_009136 PE=4 SV=1	1	9	9	9	0	0	4	4	4	2	0	0	4	4	4	2	0	0	4	4	4	2	24	24	24	43.714	388	388	0.00042088	32.323	0	0	11.6	11.1	9.8	5.9	2407800000	0	0	29573000	20824000	35706000	17694000	183
G3HEY9;G3I125	G3HEY9	14;1	14;1	12;1	tr|G3HEY9|G3HEY9_CRIGR Catenin alpha-1 OS=Cricetulus griseus GN=I79_009138 PE=4 SV=1	2	14	14	12	5	3	3	3	0	0	5	3	3	3	0	0	4	3	3	3	0	0	20.8	20.8	18.9	100.1	906	906;289	0.00041859	31.659	9.1	6.2	6.2	5	0	0	508690000	37107000	36446000	14077000	4870100	0	0	57
G3HEZ0;G3HQE8	G3HEZ0	49;1	49;1	49;1	tr|G3HEZ0|G3HEZ0_CRIGR Stress-70 protein, mitochondrial OS=Cricetulus griseus GN=I79_009139 PE=3 SV=1	2	49	49	49	2	0	1	0	3	2	2	0	1	0	3	2	2	0	1	0	3	2	68.4	68.4	68.4	65.822	605	605;57	0	323.31	4.5	0	2.1	0	7.8	5.3	114200000000	8606300	0	7091700	0	25764000	28687000	1225
G3HEZ1	G3HEZ1	22	22	22	tr|G3HEZ1|G3HEZ1_CRIGR Eukaryotic peptide chain release factor subunit 1 OS=Cricetulus griseus GN=I79_009142 PE=4 SV=1	1	22	22	22	7	8	9	5	5	4	7	8	9	5	5	4	7	8	9	5	5	4	48.8	48.8	48.8	45.477	404	404	0	79.941	25	22.5	30	19.6	14.6	11.4	5168900000	254860000	400140000	254110000	116070000	96691000	93158000	282
G3HF04	G3HF04	7	7	7	tr|G3HF04|G3HF04_CRIGR Receptor expression-enhancing protein (Fragment) OS=Cricetulus griseus GN=I79_009156 PE=3 SV=1	1	7	7	7	0	1	5	4	0	1	0	1	5	4	0	1	0	1	5	4	0	1	31.8	31.8	31.8	15.393	132	132	0.00031162	13.261	0	7.6	25	17.4	0	8.3	1689000000	0	8531500	98070000	152690000	0	15800000	86
[truncated: 2,086 more rows]
[truncated: 8 more columns]
